# Supplementary material for: Wnt Signaling Regulates the Lineage Differentiation Potential of Mouse Embryonic Stem Cells through Tcf3 Down-Regulation
Source: PLoS Genet. 2013 May 2;9(5):e1003424. doi: 10.1371/journal.pgen.1003424 (PMC3642041; doi:10.1371/journal.pgen.1003424)
Supplement: Table S1 — Differentially expressed genes between WT, ApcTT, ApcNT and ApcNN ESCs. (ZIP) [file pgen.1003424.s008.zip]

Archive with 1 entries (1 files):
- Supl Table 1 .xls
