# Supplementary material for: Wnt Signaling Regulates the Lineage Differentiation Potential of Mouse Embryonic Stem Cells through Tcf3 Down-Regulation
Source: PLoS Genet. 2013 May 2;9(5):e1003424. doi: 10.1371/journal.pgen.1003424 (PMC3642041; doi:10.1371/journal.pgen.1003424)
Supplement: Table S1 — Differentially expressed genes between WT, ApcTT, ApcNT and ApcNN ESCs. (ZIP) [file pgen.1003424.s008.zip › Supl Table 1 .xls]

## Sheet: Sheet1
probeset	QC_score	gene_symbol	entrezGeneID	transcript(refseq_id)	exons	CDS	cg151205_430_2_ES219.mas5-Signal	cg151205_430_2_ES221.mas5-Signal	cg151205_430_2_ES340.mas5-Signal	cg151205_430_2_ES471.mas5-Signal	cg151205_430_2_ES352.mas5-Signal	cg151205_430_2_ES481.mas5-Signal	cg151205_430_2_ES401.mas5-Signal	cg151205_430_2_ES421.mas5-Signal		comparison and validation
							NT	NT	WT	WT	TT	TT	NN	NN		NN / WT	UP_or_DOWN	UP_1	DOWN_1		NT / WT	UP_or_DOWN	UP_1	DOWN_1		TT / WT	UP_or_DOWN	UP_1	DOWN_1
							NT1	NT2	WT1	WT2	TT1	TT2	NN1	NN2
1415670_at	1	Copg	54161	NM_017477	22.23.24	CDS.3UTR	586.025	550.782	572.489	529.619	547.891	585.694	611.397	497.178		1.00587	1	1	1		1.03149	1	1	1		1.02856	1	1	1
1415671_at	1	Atp6v0d1	11972	NM_013477	8	CDS.3UTR	572.536	544.445	515.565	502.222	591.922	485.81	581.011	724.99		1.28318	1	1	1		1.09746	1	1	1		1.0589	1	1	1
1415672_at	2	Golga7	57437	NM_001042484,NM_020585	5	3UTR	902.227	982.236	930.564	925.902	1060.01	983.834	1196.03	1167.85		1.27332	1	1	1		1.01508	1	1	1		1.10093	1	1	1
1415673_at	1	Psph	100678	NM_133900	6.7.8	CDS.3UTR	387.456	406.594	372.579	366.876	342.048	441.921	560.91	524.638		1.46804	1	1	1		1.07383	1	1	1		1.0602	1	1	1
1415674_a_at	1	Trappc4	60409	NM_021789	2.3.4	CDS	463.969	566.006	509.783	460.281	530.201	463.099	552.409	443.355		1.02649	1	1	1		1.06176	1	1	1		1.02395	1	1	1
1415675_at	1	Dpm2	13481	NM_010073	4	CDS.3UTR	217.042	175.094	212.645	218.8	223.765	183.18	205.158	183.114		0.899934	1	1	1		0.90889	1	1	1		0.943216	1	1	1
1415676_a_at	1b	Psmb5	19173	NM_011186	2.3	CDS	2204.56	1763.12	1736.7	1454.61	1893.12	1707.97	1896.86	1600.26		1.09582	1	1	1		1.24327	1	1	1		1.1284	1	1	1
1415677_at	1	Dhrs1	52585	NM_026819	6.7.8.9	CDS	114.83	120.203	92.4445	132.024	163.219	101.594	150.059	144.168		1.31077	1	1	1		1.04706	1	1	1		1.17973	1	1	1
1415678_at	1	Ppm1a	19042	NM_008910	6	3UTR	755.73	844.754	831.899	919.773	709.109	962.505	602.568	652.931		0.716743	1	1	1		0.913689	1	1	1		0.954296	1	1	1
1415679_at	1	Psenen	66340	NM_025498	1.2.3.4	5UTR.CDS.3UTR	624.745	671.416	674.402	727.493	764.861	612.545	724.127	734.445		1.04043	1	1	1		0.924578	1	1	1		0.982531	1	1	1
1415680_at	1	Anapc1	17222	NM_008569	46.47.48	CDS.3UTR	480.493	520.239	445.314	367.451	394.331	426.385	449.065	491.958		1.1578	1	1	1		1.23127	1	1	1		1.00978	1	1	1
1415681_at	1	Mrpl43	94067	NM_053164	2.3	CDS.3UTR	522.995	589.53	514.187	497.365	499.479	558.258	580.714	507.938		1.07622	1	1	1		1.09982	1	1	1		1.04566	1	1	1
1415682_at	1	Xpo7	65246	NM_023045	28	3UTR	320.679	274.099	299.267	272.148	364.725	322.99	302.238	266.963		0.996125	1	1	1		1.04088	1	1	1		1.20353	1	1	1
1415683_at	1	Nmt1	18107	NM_008707	10.11.12	CDS.3UTR	1658.43	1804.53	1817.65	1891.22	1266.79	1968.34	1348.88	1438.38		0.751508	1	1	1		0.933697	1	1	1		0.872267	1	1	1
1415684_at	1	Atg5	11793	NM_053069	8	3UTR	174.131	171.047	145.036	164.281	143.562	151.457	132.671	120.444		0.818302	1	1	1		1.11593	1	1	1		0.953775	1	1	1
1415685_at	1	Mtif2	76784	NM_133767	12.13.14	CDS	441.637	449.339	455.246	472.926	332.951	552.387	265.839	369.884		0.684919	1	1	1		0.959926	1	1	1		0.953851	1	1	1
1415686_at	1	Rab14	68365	NM_026697	8	3UTR	242.126	218.57	225.969	190.367	162.092	207.33	199.584	188.293		0.931645	1	1	1		1.10655	1	1	1		0.887316	1	1	1
1415687_a_at	2	Psap	19156	NM_011179,NM_001146120,NM_001146121,NM_001146122,NM_001146123,NM_001146124	16	3UTR	696.208	529.707	639.338	791.217	535.002	591.9	602.604	548.789		0.804858	1	1	1		0.856951	1	1	1		0.787738	1	1	1
1415688_at	1	Ube2g1	67128	NM_025985	6	3UTR	893.675	993.415	1034.39	1014.38	679.853	1084.12	595.221	619.594		0.592948	DOWN	1	-1.68649		0.921083	1	1	1		0.86099	1	1	1
1415689_s_at	2	Zkscan3	72739	NM_023685,NM_001145778	6	3UTR	43.1788	42.5414	48.3138	21.0304	50.0328	18.3601	50.7139	53.7349		1.50623	UP	1.50623	1		1.23615	1	1	1		0.986281	1	1	1
1415690_at	1	Mrpl27	94064	NM_053161	2.3.4	CDS	576.497	600.897	737.645	715.707	627.8	795.841	544.671	558.967		0.759374	1	1	1		0.810123	1	1	1		0.979557	1	1	1
1415691_at	1	Dlg1	13383	NM_007862	26	3UTR	458.607	418.757	383.777	411.298	375.277	403.34	413.849	485.032		1.13056	1	1	1		1.1035	1	1	1		0.9793	1	1	1
1415692_s_at	2	Canx	12330	NM_007597,NM_001110499,NM_001110500	15	3UTR	1657.9	1406.05	2306.26	2167.62	1582.6	2347.96	1540.65	1378.19		0.652418	DOWN	1	-1.53276		0.684853	1	1	1		0.878559	1	1	1
1415693_at	1	Derl1	67819	NM_024207	8	3UTR	109.662	100.923	128.615	136.266	113.027	101.267	130.773	120.489		0.948581	1	1	1		0.79502	1	1	1		0.80902	1	1	1
1415694_at	2	Wars	22375	NM_001164314,NM_001164488	11b	3UTR	242.667	226.349	225.635	226.892	203.671	236.03	271.853	290.589		1.24289	1	1	1		1.03644	1	1	1		0.971656	1	1	1
1415695_at	1	Psma1	26440	NM_011965	10.7.8.9	CDS.3UTR	1829.7	1908.95	1851.63	1945.89	2016.48	1904.06	1713.34	1925.43		0.958195	1	1	1		0.984496	1	1	1		1.03239	1	1	1
1415696_at	1	Sar1a	20224	NM_009120	7	3UTR	392.802	381.754	406.61	388.222	509.211	374.276	463.303	447.377		1.14575	1	1	1		0.974489	1	1	1		1.11154	1	1	1
1415697_at	2	G3bp2	23881	NM_011816,NM_001080796,NM_001080794,NM_001080797,NM_001080795	13a.13b	3UTR	1444.9	1435.78	1644.96	1647.24	1303.2	1505.48	1370.39	1271.1		0.802347	1	1	1		0.875001	1	1	1		0.853131	1	1	1
1415698_at	2	Golm1	105348	NM_027307,NM_001035122	11	3UTR	288.052	255.137	356.067	329.427	490.89	316.459	361.874	550.883		1.33153	1	1	1		0.792405	1	1	1		1.17776	1	1	1
1415699_a_at	2	Gps1	209318	NM_145370,NM_001177874	14.15	CDS.3UTR	1234.68	1229.62	1225.25	1289.55	883.54	1457.94	1665.37	1098.27		1.09895	1	1	1		0.97992	1	1	1		0.931084	1	1	1
1415700_a_at	1	Ssr3	67437	NM_026155	5	3UTR	1070.85	936.648	1096.98	1006.5	966.698	1046.05	1142.85	942.623		0.991441	1	1	1		0.954373	1	1	1		0.956868	1	1	1
1415701_x_at	1	Rpl23	65019	NM_022891	1.2.3.4.5	5UTR.CDS.3UTR	8644.16	9872.69	7920.85	7407.32	8824.16	7635.97	8852.79	9589.38		1.20316	1	1	1		1.20803	1	1	1		1.07385	1	1	1
1415702_a_at	2	Ctbp1	13016	NM_013502,NM_001198859,NM_001198860,NM_001198861	10a.10b	3UTR	442.813	414.544	501.56	467.914	480.819	422.443	444.68	512.52		0.987339	1	1	1		0.884352	1	1	1		0.931703	1	1	1
1415703_at	1	Huwe1	59026	NM_021523	81.82.83	CDS.3UTR	964.735	851.33	761.158	753.843	648.65	773.413	943.723	675.969		1.0691	1	1	1		1.19872	1	1	1		0.938654	1	1	1
1415704_a_at	2	Cdv3	321022	NM_175565,NM_001134426,NM_175833,NM_001134427	5a.5b.5c	3UTR	1120.15	1162.76	1152.66	978.141	955.558	1111.71	931.354	1052.35		0.930967	1	1	1		1.07139	1	1	1		0.970185	1	1	1
1415705_at	1	9130011J15Rik	66818	NM_172396	5	3UTR	96.7447	96.6648	115.201	161.528	96.9587	107.871	109.305	134.94		0.882616	1	1	1		0.698914	1	1	1		0.740183	1	1	1
1415706_at	1b	Copa	12847	NM_009938	33	3UTR	983.053	826.482	1051.1	889.851	905.71	1006.75	1041.15	881.719		0.990682	1	1	1		0.932292	1	1	1		0.985323	1	1	1
1415707_at	1	Anapc2	99152	NM_175300	12.13	CDS.3UTR	348.041	343.077	373.776	287.208	314.452	367.774	362.72	401.551		1.15626	1	1	1		1.04559	1	1	1		1.03214	1	1	1
1415708_at	1	Tug1	544752	NR_002321	4	3UTR	398.084	373.656	276.971	332.801	400.644	400.341	487.93	419.663		1.48841	1	1	1		1.26562	1	1	1		1.31358	1	1	1
1415709_s_at	1	Gbf1	107338	NM_178930	40	3UTR	107.841	150.629	118.06	82.9084	108.965	113.875	78.4266	114.047		0.957732	1	1	1		1.28612	1	1	1		1.10883	1	1	1
1415710_at	2b	Cox18	231430	NM_001163456,NM_001033310	4a.4b.5.6	CDS.3UTR	264.749	251.7	235.273	252.667	187.826	259.422	215.264	236.819		0.926514	1	1	1		1.05843	1	1	1		0.916605	1	1	1
1415711_at	1	Arfgef1	211673	NM_001102430	38	3UTR	252.913	235.799	254.338	275.402	249.693	232.733	252.853	271.543		0.989913	1	1	1		0.922552	1	1	1		0.910686	1	1	1
1415712_at	5						63.5874	68.5517	70.5177	77.0544	85.6146	85.339	72.6153	53.133		0.852115	1	1	1		0.895421	1	1	1		1.15844	1	1	1
1415713_a_at	2	Ddx24	27225	NM_020494,NM_001159502	8.9	CDS	420.873	273.486	395.613	451.8	389.876	473.05	434.239	371.115		0.950367	1	1	1		0.819386	1	1	1		1.0183	1	1	1
1415714_a_at	1	Snrnp27	66618	NM_025665	3.4.5	CDS	809.916	838.056	929.522	961.632	526.644	963.866	1023.58	809.608		0.969349	1	1	1		0.871411	1	1	1		0.788149	1	1	1
1415715_at	1	Tmem129	68366	NM_026698	4	3UTR	27.0527	35.3857	30.8091	35.2231	34.9343	36.9883	28.5611	10.7481		0.595304	DOWN	1	1		0.945576	1	1	1		1.0892	1	1	1
1415716_a_at	4	Rps27,Gm9846	57294.1	NM_027015,NM_001190258			5147.73	5483.81	4263.09	4037.63	5296.37	4302.56	5271.49	5383.94		1.28368	1	1	1		1.2808	1	1	1		1.1564	1	1	1
1415717_at	1	Rnf220	66743	NM_025739	15	3UTR	250.857	297.599	185.227	210.626	228.315	215.691	263.286	210.923		1.19794	1	1	1		1.3855	1	1	1		1.12164	1	1	1
1415718_at	1	Sap30l	50724	NM_001081168	2.3.4	CDS.3UTR	307.96	338.578	338.776	356.446	246.29	366.34	238.413	220.455		0.660031	1	1	1		0.929972	1	1	1		0.8812	1	1	1
1415719_s_at	1b	Armc1	74252	NM_028840	7	3UTR	298.51	275.723	252.512	274.229	245.355	334.322	226.205	305.171		1.0088	1	1	1		1.09016	1	1	1		1.1005	1	1	1
1415720_s_at	1	Mad2l1bp	66591	NM_025649	3	CDS.3UTR	171.643	165.827	162.863	178.504	149.238	199.121	151.926	181.074		0.975491	1	1	1		0.988588	1	1	1		1.02048	1	1	1
1415721_a_at	1	Nat15	74763	NM_029090	7	3UTR	99.4423	116.76	131.483	106.677	113.119	126.165	103.702	86.0149		0.796594	1	1	1		0.907799	1	1	1		1.00472	1	1	1
1415722_a_at	1	Vta1	66201	NM_025418	7.8	CDS.3UTR	602.999	598.2	641.908	639.454	490.5	565.106	646.959	634.311		0.999928	1	1	1		0.937439	1	1	1		0.823816	1	1	1
1415723_at	2b	Eif5	217869	NM_178041,NM_173363	12	3UTR	1027.1	1104.02	1131.37	1189.5	933.648	1216.33	777.324	1000.71		0.766108	1	1	1		0.918246	1	1	1		0.926369	1	1	1
1415724_a_at	1	Cdc42	12540	NM_009861	6	3UTR	1082.56	957.69	1281.44	1205.64	1305.18	1075.83	1076.8	1139.41		0.891086	1	1	1		0.820337	1	1	1		0.957347	1	1	1
1415725_at	1	Rrn3	106298	NM_001039521	18	3UTR	416.77	399.897	415.665	412.72	538.909	372.877	417.741	457.479		1.05654	1	1	1		0.985853	1	1	1		1.10068	1	1	1
1415726_at	2	Ankrd17	81702	NM_030886,NM_198010	34	CDS.3UTR	415.101	462.979	450.594	442.549	502.1	458.951	422.485	502.097		1.0352	1	1	1		0.983136	1	1	1		1.07603	1	1	1
1415727_at	1	Apoa1bp	246703	NM_144897	3.4.5.6	CDS	402.253	383.708	356.523	384.47	294.454	439.578	351.177	369.152		0.972113	1	1	1		1.06069	1	1	1		0.990606	1	1	1
1415728_at	1	Pabpn1	54196	NM_019402	7	3UTR	246.412	196.815	252.188	222.822	257.173	245.487	370.844	210.654		1.22418	1	1	1		0.933092	1	1	1		1.05821	1	1	1
1415729_at	1	Pdpk1	18607	NM_011062	14c	3UTR	365.262	402.438	327.905	403.982	310.77	378.756	244.531	310.012		0.757689	1	1	1		1.04893	1	1	1		0.942121	1	1	1
1415730_at	2	Cpsf7	269061	NM_172302,NM_001164272	10	3UTR	311.344	326.254	291.426	338.047	284.902	313.807	347.798	330.573		1.07768	1	1	1		1.01291	1	1	1		0.951127	1	1	1
1415731_at	2b	Angel2	52477	NM_021421,NM_001199020	11	3UTR	83.5148	81.5414	106.677	111.445	94.0942	87.6734	104.168	67.9956		0.789297	1	1	1		0.756715	1	1	1		0.833329	1	1	1
1415732_at	1	Abhd16a	193742	NM_178592	16.17.18.19.20	CDS.3UTR	94.4549	140.914	72.1235	101.916	88.7509	84.4764	107.918	104.396		1.21992	1	1	1		1.35239	1	1	1		0.995332	1	1	1
1415733_a_at	2	Tomm5	68512	NM_001134646,NM_001099675	1.2.3	5UTR.CDS.3UTR	1087.14	1043.81	1036.32	1094.33	1320.94	1071.72	1220.73	1296.76		1.18156	1	1	1		1.00014	1	1	1		1.12297	1	1	1
1415734_at	2	Gm4250	100043131	XR_107849,XR_107850,XR_104995,XR_104996		CDS	1029.58	944.333	963.016	977.976	1115.32	1037.09	928.282	1155.75		1.07369	1	1	1		1.01696	1	1	1		1.10892	1	1	1
1415735_at	1	Ddb1	13194	NM_015735	27	3UTR	2039.17	1746.71	1712.97	1463.48	1635.25	1667.55	1916.68	1532.08		1.08573	1	1	1		1.19186	1	1	1		1.03978	1	1	1
1415736_at	1	Pfdn5	56612	NM_027044	1.2.4	CDS	502.181	501.697	499.501	596.65	646.079	593.913	474.587	592.51		0.973494	1	1	1		0.915821	1	1	1		1.13122	1	1	1
1415737_at	1b	Rfk	54391	NM_019437	4	3UTR	117.133	153.947	171.037	177.353	157.146	142.285	132.54	117.774		0.718491	1	1	1		0.778095	1	1	1		0.859471	1	1	1
1415738_at	1	Txndc12	66073	NM_025334	7	3UTR	448.854	405.71	397.048	392.783	353.557	353.665	331.317	370.824		0.888976	1	1	1		1.08196	1	1	1		0.89541	1	1	1
1415739_at	1	Rbm42	68035	NM_133693	10.8.9	CDS.3UTR	636.454	583.725	530.451	442.907	506.325	511.674	609.812	500.814		1.14103	1	1	1		1.25358	1	1	1		1.04586	1	1	1
1415740_at	1	Psmc5	19184	NM_008950	7.8.9	CDS	1929.2	1881.25	1785.13	1994.78	1379.82	2169.11	1950.37	1664.32		0.956288	1	1	1		1.00808	1	1	1		0.938893	1	1	1
1415741_at	1	Tmem165	21982	NM_011626	6	3UTR	948.021	815.144	890.233	727.79	712.394	873.313	913.991	807.759		1.06411	1	1	1		1.0897	1	1	1		0.980027	1	1	1
1415742_at	1	Aup1	11993	NM_007517	10.11.12.9	CDS.3UTR	108.338	100.271	113.164	105.654	92.1148	120.329	109.441	113.404		1.01841	1	1	1		0.953347	1	1	1		0.97087	1	1	1
1415743_at	2	Hdac5	15184	NM_001077696,NM_010412	23.24.25.26	CDS	101.247	99.8076	123.426	125.395	81.9639	119.136	87.0234	98.787		0.746763	1	1	1		0.808029	1	1	1		0.80821	1	1	1
1415744_at	2	H2-Ke2	14976	NM_001185182,NM_010385	1a.1c.3.4	5UTR.CDS.3UTR	1206.72	1208.56	1200.69	1100.86	1214.49	1225.76	1291.77	1137.33		1.05542	1	1	1		1.04941	1	1	1		1.06026	1	1	1
1415745_a_at	1	Dscr3	13185	NM_007834	8	3UTR	194.029	210.846	254.875	271.857	181.226	245.618	203.304	276.977		0.911814	1	1	1		0.768656	1	1	1		0.810363	1	1	1
1415746_at	2	Cic	71722	NM_027882,NM_001110131,NM_001110132	20	3UTR	164.522	185.69	127.118	149.141	151.304	125.352	231.265	158.824		1.41204	1	1	1		1.26769	1	1	1		1.00143	1	1	1
1415747_s_at	1	Riok3	66878	NM_024182	13	3UTR	446.777	467.706	519.611	407.08	649.992	449.753	319.63	506.439		0.891417	1	1	1		0.986826	1	1	1		1.18674	1	1	1
1415748_a_at	1	Dctn5	59288	NM_021608	6	CDS.3UTR	350.553	427.734	387.891	391.317	381.184	369.025	331.896	397.843		0.936514	1	1	1		0.998817	1	1	1		0.962783	1	1	1
1415749_a_at	1	Rragc	54170	NM_017475	7	3UTR	318.634	368.269	338.812	324.626	387.297	321.29	275.528	316.381		0.892185	1	1	1		1.03537	1	1	1		1.06805	1	1	1
1415750_at	1	Tbl3	213773	NM_145396	17.18.19.20	CDS	548.362	528.148	433.585	329.83	312.908	413.849	422.587	380.714		1.05225	1	1	1		1.41012	1	1	1		0.951982	1	1	1
1415751_at	2	Hp1bp3	15441	NM_010470,NM_001122896,NM_001122897	14	3UTR	175.261	151.097	179.186	187.943	167.148	161.096	158.591	186.215		0.939197	1	1	1		0.888948	1	1	1		0.894084	1	1	1
1415752_at	1	BC031181	407819	NM_001001181	3	3UTR	585.536	503.027	511.668	497.634	545.161	525.643	706.327	617.804		1.31193	1	1	1		1.07853	1	1	1		1.06094	1	1	1
1415753_at	1	Fam108a	216169	NM_145421	4.5	CDS.3UTR	450.178	511.281	488.955	374.438	513.796	492.626	506.14	465.821		1.12575	1	1	1		1.11358	1	1	1		1.16566	1	1	1
1415754_at	1	Polr2f	69833	NM_027231	1.2.3.4.5	5UTR.CDS	919.355	944.684	806.075	970.442	1034.88	979.04	757.573	852.777		0.906464	1	1	1		1.04927	1	1	1		1.13363	1	1	1
1415755_a_at	1b	Ube2v1	66589	NM_023230	4	3UTR	920.26	820.734	1125.76	1050.5	942.635	1149.23	1054.12	845.878		0.873057	1	1	1		0.799994	1	1	1		0.961223	1	1	1
1415756_a_at	1	Snapin	20615	NM_133854	4	3UTR	232.806	220.861	260.938	314.789	183.9	271.431	216.166	232.497		0.779299	1	1	1		0.78799	1	1	1		0.790879	1	1	1
1415757_at	1	Gbf1	107338	NM_178930	40	CDS.3UTR	132.813	111.567	128.729	100.784	100.751	114.703	113.961	109.954		0.975608	1	1	1		1.06477	1	1	1		0.938744	1	1	1
1415758_at	1	Fryl	72313	NM_028194	64	3UTR	186.956	178.432	183.103	189.982	128.843	137.734	84.8434	98.2244		0.490687	DOWN	1	-2.03796		0.979369	1	1	1		0.714521	1	1	1
1415759_a_at	1	Hbxip	68576	NM_026774	3.4	CDS.3UTR	709.042	600.876	703.753	746.033	737.491	681.67	711.848	663.881		0.948919	1	1	1		0.903525	1	1	1		0.978877	1	1	1
1415760_s_at	1	Atox1	11927	NM_009720	1.2.3	CDS.3UTR	1014.97	998.19	1073.17	1128.53	1521.96	1270.38	959.987	957.544		0.870931	1	1	1		0.914366	1	1	1		1.26826	1	1	1
1415761_at	1	Mrpl52	68836	NM_026851	1.2.3.4.5	CDS	400.966	392.295	371.308	390.589	345.954	389.079	283.323	364.275		0.849981	1	1	1		1.04117	1	1	1		0.964741	1	1	1
1415762_x_at	1	Mrpl52	68836	NM_026851	1.2.3.4.5	CDS.3UTR	529.68	459.369	404.578	363.549	439.572	480.053	355.362	374.723		0.950474	1	1	1		1.28761	1	1	1		1.19723	1	1	1
1415763_a_at	2	LOC100505293	100505293	XR_106448,XR_106447		CDS.3UTR	400.294	405.212	393.587	361.109	445.574	399.372	389.061	391.612		1.03442	1	1	1		1.06733	1	1	1		1.11958	1	1	1
1415764_at	1	Zc3h11a	70579	NM_144530	17	3UTR	1365.96	1540.9	1245.32	1317.45	1509.7	1229.7	1532.02	1500.45		1.18328	1	1	1		1.13426	1	1	1		1.06892	1	1	1
1415765_at	1	Hnrnpul2	68693	NM_001081196	14	CDS.3UTR	227.068	266.149	227.63	208.024	298.127	242.024	269.029	275.796		1.25059	1	1	1		1.13213	1	1	1		1.23986	1	1	1
1415766_at	5						72.616	92.8453	84.2431	100.831	116.642	86.7368	83.0075	96.4939		0.96989	1	1	1		0.894028	1	1	1		1.09891	1	1	1
1415767_at	1	Ythdf1	228994	NM_173761	5	3UTR	692.69	657.504	659.583	784.261	844.319	783.239	863.962	710.093		1.09018	1	1	1		0.935139	1	1	1		1.12724	1	1	1
1415768_a_at	1	Ube2r2	67615	NM_026275	5	3UTR	110.955	120.311	171.101	141.623	167.708	129.144	109.77	127.154		0.757614	1	1	1		0.739521	1	1	1		0.949247	1	1	1
1415769_at	1b	Itch	16396	NM_008395	26	3UTR	216.228	186.131	202.749	137.524	121.21	129.714	180.682	153.179		0.981158	1	1	1		1.18246	1	1	1		0.737418	1	1	1
1415770_at	1	Wdr6	83669	NM_031392	6	3UTR	437.301	286.932	628.36	583.738	303.445	675.595	379.021	415.665		0.655629	DOWN	1	-1.52525		0.597504	DOWN	1	-1.67363		0.807724	1	1	1
1415771_at	1	Ncl	17975	NM_010880	11.12	CDS	5360.05	5706.3	5696.67	5710.69	5702.84	5788.85	5616.01	5552.13		0.97903	1	1	1		0.970106	1	1	1		1.00739	1	1	1
1415772_at	1	Ncl	17975	NM_010880	14	3UTR	391.888	395.009	489.472	383.911	350.832	458.231	304.299	267.641		0.654855	DOWN	1	-1.52705		0.900976	1	1	1		0.926355	1	1	1
1415773_at	1	Ncl	17975	NM_010880	4.5.6.7	CDS	2503.84	2771.53	3107.32	3296.3	3122.4	3170.91	2580.29	2890.64		0.854349	1	1	1		0.823811	1	1	1		0.982773	1	1	1
1415774_at	1	Elp2	58523	NM_021448	20.21.22	CDS	179.201	139.442	147.169	117.283	102.292	133.621	240.557	200.851		1.66915	UP	1.66915	1		1.20492	1	1	1		0.892084	1	1	1
1415775_at	1	Rbbp7	245688	NM_009031	10.11.12	CDS.3UTR	3447.97	3176.1	3078.64	2895.89	2906.75	2797.89	3305.14	3553.65		1.14801	1	1	1		1.10872	1	1	1		0.954827	1	1	1
1415776_at	1	Aldh3a2	11671	NM_007437	10	3UTR	82.1952	76.1909	77.6108	86.2072	74.0643	72.1093	70.4021	78.7445		0.910441	1	1	1		0.966842	1	1	1		0.892293	1	1	1
1415777_at	1	Pnliprp1	18946	NM_018874	10.11.12.13.9	CDS	0.89495	1.89622	1.01124	1.01458	1.89545	3.54711	0.614971	1.45494		1.02176	1	1	1		1.3778	1	1	1		2.68659	UP	1	1
1415778_at	2	Morf4l2	56397	NM_001168229,NM_001168228,NM_001168227,NM_001168226,NM_001168225,NM_019768,NM_001168230	8	3UTR	4167.77	4370.18	4267.22	3650.6	4294.69	3903.55	4212.17	4105.68		1.05052	1	1	1		1.07832	1	1	1		1.03542	1	1	1
1415779_s_at	1b	Actg1	11465	NM_009609	6	3UTR	7698.05	8015.96	7552.04	7628.09	7182.26	7424.52	7464.36	7124.31		0.961038	1	1	1		1.03517	1	1	1		0.96223	1	1	1
1415780_a_at	2	Armcx2	67416	NM_026139,NM_001166398,NM_001166397	5	CDS.3UTR	240.142	238.753	269.667	214.071	237.67	261.755	239.654	180.393		0.868337	1	1	1		0.989988	1	1	1		1.03243	1	1	1
1415781_a_at	1b	Sumo2	170930	NM_133354	4	3UTR	5862.56	6424.5	6597.36	6546.96	6195.26	6547.46	5992.19	5746.52		0.893063	1	1	1		0.934781	1	1	1		0.969448	1	1	1
1415782_at	1b	Sumo2	170930	NM_133354	4	3UTR	4415.34	4949.66	4761.72	4812.97	3864.19	4941.98	3943.16	3818.57		0.810651	1	1	1		0.978099	1	1	1		0.919735	1	1	1
1415783_at	1	Vps35	65114	NM_022997	17	3UTR	1680.35	1692.3	1702.79	1562.15	1709.22	1541.59	1978.24	2256.69		1.2971	1	1	1		1.03299	1	1	1		0.995671	1	1	1
1415784_at	1	Vps35	65114	NM_022997	2.3.4.5.6	CDS	415.615	412.215	428.846	509.869	515.643	433.599	602.911	668.612		1.35454	1	1	1		0.881876	1	1	1		1.01121	1	1	1
1415785_a_at	1	Cct8	12469	NM_009840	11.12.13	CDS	2691.65	2580.38	2383.72	2163.9	2551.4	2381.03	2782.43	2616.82		1.18727	1	1	1		1.1593	1	1	1		1.08462	1	1	1
1415786_at	1	Pgc	109820	NM_025973	6.7.8.9	CDS	24.3995	1.59279	8.86667	6.34319	8.34854	13.6232	10.788	17.0459		1.82999	UP	1	1		1.70891	UP	1	1		1.44457	1	1	1
1415787_at	1	Ganab	14376	NM_008060	25	3UTR	342.107	351.528	394.758	365.574	344.706	392.228	400.021	349.816		0.986196	1	1	1		0.912279	1	1	1		0.969226	1	1	1
1415788_at	1	Ublcp1	79560	NM_024475	11	3UTR	357.798	399.034	499.477	608.839	353.629	479.815	338.229	424.889		0.688539	1	1	1		0.682867	1	1	1		0.751992	1	1	1
1415789_a_at	1b	Ublcp1	79560	NM_024475	10.9	CDS	190.536	304.03	285.493	251.835	280.027	299.698	236.119	282.061		0.964365	1	1	1		0.920419	1	1	1		1.0789	1	1	1
1415790_at	1	Ublcp1	79560	NM_024475	10.11.8.9	CDS.3UTR	227.203	227.31	285.935	258.803	211.96	284.691	200.942	234.383		0.799147	1	1	1		0.834369	1	1	1		0.911726	1	1	1
1415791_at	1	Rnf34	80751	NM_030564	6	3UTR	332.351	418.925	401.456	360.372	362.939	396.122	320.149	382.489		0.922305	1	1	1		0.986149	1	1	1		0.996368	1	1	1
1415792_at	2	Rbck1	24105	NM_019705,NM_001083921	13	CDS.3UTR	198.478	193.975	203.19	166.706	242.229	212.335	241.544	293.561		1.44664	1	1	1		1.06098	1	1	1		1.2289	1	1	1
1415793_at	1	Pnpo	103711	NM_134021	7	3UTR	138.658	184.322	171.234	179.257	128.55	191.197	132.029	149.1		0.802098	1	1	1		0.921505	1	1	1		0.912282	1	1	1
1415794_a_at	1	Spin1	20729	NM_011462	7b	3UTR	501.082	566.243	559.893	631.537	575.021	620.086	461.218	496.547		0.803879	1	1	1		0.895836	1	1	1		1.00309	1	1	1
1415795_at	2	Spin1	20729	NM_146043,NM_011462	5.6	CDS	177.48	175.73	149.237	235.856	126.72	181.408	187.948	151.34		0.881055	1	1	1		0.917206	1	1	1		0.800138	1	1	1
1415796_at	1	Dazap2	23994	NM_011873	4	3UTR	491.171	506.911	530.99	535.288	401.675	500.36	377.829	456.716		0.782671	1	1	1		0.936043	1	1	1		0.845966	1	1	1
1415797_at	2	Ddr1	12305	NM_007584,NM_172962,NM_001198831,NM_001198833	20	3UTR	85.2352	83.076	95.386	102.508	75.0182	87.2715	67.9451	35.5867		0.523169	DOWN	1	1		0.850514	1	1	1		0.820086	1	1	1
1415798_at	2	Ddr1	12305	NM_007584,NM_172962,NM_001198831,NM_001198833	17.18.19.20	CDS	61.9441	44.6521	73.4544	76.3257	60.6871	60.5659	37.8228	26.379		0.428641	DOWN	1	-2.33296		0.711685	1	1	1		0.80954	1	1	1
1415799_at	1	Wbp11	60321	NM_021714	12	3UTR	654.026	676.035	588.946	760.027	594.144	608.159	684.365	750.852		1.06393	1	1	1		0.985981	1	1	1		0.891273	1	1	1
1415800_at	1	Gja1	14609	NM_010288	2	3UTR	1123.03	1259.5	1676.71	1745.97	1148.62	1308.54	1131.82	908.245		0.596042	DOWN	1	-1.67773		0.696099	1	1	1		0.717906	1	1	1
1415801_at	1	Gja1	14609	NM_010288	2	CDS.3UTR	271.265	288.731	364.45	462.243	324.212	317.799	406.133	219.919		0.757296	1	1	1		0.677393	1	1	1		0.776602	1	1	1
1415802_at	1	Slc16a1	20501	NM_009196	5	3UTR	1095.43	944.167	1189.81	1238.58	1158.66	1155.45	1085.71	1118.42		0.907652	1	1	1		0.839897	1	1	1		0.952943	1	1	1
1415803_at	1	Cx3cl1	20312	NM_009142	3	3UTR	17.7225	11.5399	17.0285	18.7579	8.93516	11.9654	12.9244	7.7969		0.579026	DOWN	1	1		0.817697	1	1	1		0.584036	DOWN	1	1
1415804_at	1	Cx3cl1	20312	NM_009142	3	CDS.3UTR	7.13078	14.6897	8.86149	5.73351	12.2972	7.74883	17.9333	23.3704		2.82999	UP	1	1		1.49506	1	1	1		1.37348	1	1	1
1415805_at	1	Clps	109791	NM_025469	1.2.3	5UTR.CDS.3UTR	15.2644	3.60062	22.8577	8.78038	5.59269	11.6172	8.9195	21.275		0.954373	1	1	1		0.596278	DOWN	1	1		0.543962	DOWN	1	1
1415806_at	1	Plat	18791	NM_008872	14	3UTR	33.3164	31.6514	46.3342	39.9246	51.0607	40.7055	24.3342	17.9882		0.490644	DOWN	1	1		0.753173	1	1	1		1.06385	1	1	1
1415807_s_at	1	Srsf2	20382	NM_011358	2	CDS	1224.29	1031.65	1297.9	1619.01	1100.2	1493.48	1561.83	1168.85		0.936155	1	1	1		0.773402	1	1	1		0.88919	1	1	1
1415808_at	1	Tpbpa	21984	NM_009411	2.3.4.5	CDS.3UTR	1.29548	9.47832	1.32329	1.7645	4.62567	0.986875	1.83284	0.963587		0.905642	1	1	1		3.48917	UP	1	1		1.81766	UP	1	1
1415809_at	1	Tpbpa	21984	NM_009411	5	3UTR	1.29084	5.77354	0.533825	1.31721	0.503265	0.894287	1.97834	2.61322		2.48054	UP	1	1		3.81644	UP	1	1		0.75501	1	1	1
1415810_at	2	Uhrf1	18140	NM_001111079,NM_010931,NM_001111078,NM_001111080	18	3UTR	617.186	590.611	610.85	748.981	735.268	640.068	589.671	606.667		0.879769	1	1	1		0.888197	1	1	1		1.0114	1	1	1
1415811_at	2	Uhrf1	18140	NM_001111079,NM_010931,NM_001111078,NM_001111080	16.17.18	CDS.3UTR	285.972	357.29	310.835	355.906	409.798	281.684	411.028	362.793		1.1606	1	1	1		0.964786	1	1	1		1.03711	1	1	1
1415812_at	1	Gsn	227753	NM_146120	14.15.16.17	CDS.3UTR	255.744	167.438	349.166	288.99	290.622	285.563	277.957	184.936		0.725359	1	1	1		0.663134	1	1	1		0.902892	1	1	1
1415813_at	1	Api5	11800	NM_007466	14	3UTR	955.287	850.732	785.137	840.881	810.397	781.057	799.92	866.018		1.02455	1	1	1		1.1107	1	1	1		0.978743	1	1	1
1415814_at	1	Atp6v1b2	11966	NM_007509	14	3UTR	797	540.65	867.396	644.97	672.87	722.813	1104.84	945.758		1.35589	1	1	1		0.884475	1	1	1		0.922848	1	1	1
1415815_at	5						11.3285	9.66912	3.27564	6.94676	17.1707	7.70763	8.44465	7.26618		1.5369	UP	1	1		2.05408	UP	1	1		2.43371	UP	1	1
1415816_at	1	Cct7	12468	NM_007638	12	CDS	3383.1	3427.07	3184.57	3389.8	3389.07	3319.56	3255.49	3562.6		1.03707	1	1	1		1.03587	1	1	1		1.02042	1	1	1
1415817_s_at	1	Cct7	12468	NM_007638	10.11	CDS	2460.11	2518.35	2690.14	2423.9	2211.57	2806.26	3272.62	2560.51		1.14061	1	1	1		0.973489	1	1	1		0.981185	1	1	1
1415818_at	2	Anxa6	11749	NM_013472,NM_001110211	24.25.26	CDS.3UTR	215.297	234.047	253.225	316.797	155.041	266.145	132.055	156.593		0.506382	DOWN	1	-1.97479		0.788292	1	1	1		0.738894	1	1	1
1415819_a_at	1	Ppp2r1a	51792	NM_016891	13.14.15	CDS.3UTR	1246.82	1350.77	1278.73	1134.74	1272.12	1165.04	1210.24	1410.55		1.0859	1	1	1		1.07628	1	1	1		1.00981	1	1	1
1415820_x_at	1	Nono	53610	NM_023144	12	3UTR	988.366	959.005	1000.88	1044.63	1159.19	1048.95	980.424	1150.57		1.04179	1	1	1		0.95202	1	1	1		1.07951	1	1	1
1415821_at	1	Nptn	20320	NM_009145	8	3UTR	445.528	489.749	535.064	614.736	659.596	536.695	404.858	500.912		0.787763	1	1	1		0.813426	1	1	1		1.04043	1	1	1
1415822_at	1b	Scd2	20250	NM_009128	6	3UTR	2172.75	2172.37	2183.85	2179.62	2136.6	2219.78	2159	2554.87		1.0803	1	1	1		0.995794	1	1	1		0.998375	1	1	1
1415823_at	1	Scd2	20250	NM_009128	6	3UTR	823.587	972.434	845.903	809.116	834.975	884.468	980.648	1113.17		1.26513	1	1	1		1.0852	1	1	1		1.03893	1	1	1
1415824_at	1	Scd2	20250	NM_009128	6	3UTR	314.071	312.075	319.306	293	298.24	340.641	418.284	370.125		1.28761	1	1	1		1.0226	1	1	1		1.0434	1	1	1
1415825_s_at	2	Csnk1d	104318	NM_027874,NM_139059	10	3UTR	186.442	169.892	232.351	268.989	211.18	234.804	195.606	193.51		0.776152	1	1	1		0.710763	1	1	1		0.889583	1	1	1
1415826_at	1	Atp6v1h	108664	NM_133826	11.12.13.14	CDS	347.646	386.168	381.32	358.915	449.997	341.667	351.879	321.371		0.90951	1	1	1		0.991325	1	1	1		1.06948	1	1	1
1415827_a_at	1	Serp1	28146	NM_030685	3	3UTR	400.978	355.139	454.002	490.206	359.329	482.552	343.49	297.88		0.679268	1	1	1		0.800794	1	1	1		0.891626	1	1	1
1415828_a_at	1	Serp1	28146	NM_030685	1.2.3	CDS.3UTR	638.486	575.827	639.744	602.957	492.44	641.418	593.027	493.954		0.874692	1	1	1		0.977156	1	1	1		0.912414	1	1	1
1415829_at	1	Lbr	98386	NM_133815	14	3UTR	1840.43	1844.79	1946.65	1784.47	1720.86	1891.93	1793.13	1704.26		0.937353	1	1	1		0.987697	1	1	1		0.968287	1	1	1
1415830_at	1	Orc5	26429	NM_011959	14	3UTR	469.659	625.992	581.362	583.258	535.107	571.717	506.554	575.233		0.928875	1	1	1		0.94078	1	1	1		0.950374	1	1	1
1415831_at	1b	Psmd2	21762	NM_134101	19.20.21	CDS.3UTR	2067.93	2078.7	1875.48	1824.08	1947.37	1935.45	2129.11	2145.47		1.15543	1	1	1		1.12085	1	1	1		1.04954	1	1	1
1415832_at	1	Agtr2	11609	NM_007429	3	3UTR	15.5005	18.0323	27.8159	13.0779	16.1568	5.08109	15.8029	13.2026		0.709289	1	1	1		0.819999	1	1	1		0.519343	DOWN	1	1
1415833_x_at	1b	Rps29	20090	NM_009093	1.2.3	CDS.3UTR	7850.35	8152.85	6809.41	6364.85	7540.03	6587.71	8297.47	8336.88		1.26264	1	1	1		1.21473	1	1	1		1.07237	1	1	1
1415834_at	1	Dusp6	67603	NM_026268	3	3UTR	239.831	260.101	312.947	480.114	438.777	218.751	399.23	309.757		0.893988	1	1	1		0.630382	DOWN	1	-1.58634		0.829101	1	1	1
1415835_at	1	Prl3b1	18776	NM_008865	3.4.5	CDS.3UTR	2.46643	4.72601	4.56856	7.5346	14.8053	4.54241	1.27352	8.62549		0.817886	1	1	1		0.594261	DOWN	1	1		1.59857	UP	1	1
1415836_at	2	Aldh18a1	56454	NM_019698,NM_153554	19	3UTR	207.716	242.432	226.048	200.595	169.143	272.69	262.316	215.12		1.11905	1	1	1		1.05509	1	1	1		1.0356	1	1	1
1415837_at	1	Klk1	16612	NM_010639	3.4	CDS	24.0259	18.8318	15.5452	14.2731	9.69675	14.7534	12.8169	15.3135		0.943393	1	1	1		1.43729	1	1	1		0.819973	1	1	1
1415838_at	1	Serinc1	56442	NM_019760	9	3UTR	365.993	322.035	397.221	493.482	350.069	405.486	327.915	274.467		0.676301	1	1	1		0.772456	1	1	1		0.848268	1	1	1
1415839_a_at	1b	Npm1	18148	NM_008722	10.11	CDS.3UTR	6638.32	7572.76	7275.17	7260.07	7244.75	7504.57	6537.49	7027.83		0.933271	1	1	1		0.977698	1	1	1		1.01473	1	1	1
1415840_at	1	Elovl5	68801	NM_134255	8	3UTR	680.091	639.702	648.724	626.687	678.364	653.671	767.158	837.78		1.25837	1	1	1		1.0348	1	1	1		1.0444	1	1	1
1415841_at	2b	Dync1i2	13427	NM_001198877,NM_001198876,NM_001198875,NM_001198874,NM_001198873,NM_001198872,NM_010064,NM_001198878	20	CDS.3UTR	362.624	472.75	426.368	396.231	428.297	483.571	325.474	380.707		0.858476	1	1	1		1.01553	1	1	1		1.10852	1	1	1
1415842_at	4	9930021D14Rik,Mlst8	319260	NM_175682,NM_019988			44.2169	61.3462	66.2414	100.668	65.7898	69.6335	61.8198	74.125		0.814483	1	1	1		0.632458	DOWN	1	1		0.811358	1	1	1
1415843_at	1	Mlst8	56716	NM_019988	5.6.8.9	CDS	47.808	59.5417	59.6267	80.9808	65.6125	50.8791	60.2468	45.8246		0.754379	1	1	1		0.763471	1	1	1		0.828488	1	1	1
1415844_at	1	Syt4	20983	NM_009308	4	3UTR	8.44375	1.45079	13.5529	8.01315	7.21231	10.86	2.3718	0.832186		0.148566	DOWN	1	1		0.458802	DOWN	1	1		0.837996	1	1	1
1415845_at	1	Syt4	20983	NM_009308	4	3UTR	16.8363	16.967	15.2122	19.861	5.93898	17.4474	6.54665	5.06973		0.331204	DOWN	1	1		0.963794	1	1	1		0.666789	1	1	1
1415846_a_at	1	Ldhc	16833	NM_013580	8	3UTR	14.5303	15.1098	12.6566	7.99612	0.678298	20.8177	16.0815	4.98253		1.01992	1	1	1		1.43517	1	1	1		1.04083	1	1	1
1415847_at	1	Ldhc	16833	NM_013580	5.6.7	CDS	24.5526	26.3273	30.5963	22.6295	16.3998	50.1391	10.1832	16.3995		0.499433	DOWN	1	1		0.955925	1	1	1		1.25012	1	1	1
1415848_at	1	Prl3d1	18775	NM_008864	3.4	CDS	11.7248	15.2494	15.8949	16.1593	12.3393	20.6547	21.0542	6.31045		0.853697	1	1	1		0.841518	1	1	1		1.02932	1	1	1
1415849_s_at	1b	Stmn1	16765	NM_019641	5	3UTR	2358.12	2598.47	2225.76	2250.48	2480.75	2471.27	2709.59	1880.08		1.02534	1	1	1		1.10731	1	1	1		1.10629	1	1	1
1415850_at	1	Rasa3	19414	NM_009025	24	3UTR	35.7631	48.2435	30.7102	39.9333	62.2928	29.4524	38.2675	64.9348		1.46089	1	1	1		1.18916	1	1	1		1.29871	1	1	1
1415851_a_at	1b	Impdh2	23918	NM_011830	13.14	CDS	2727.91	3231.11	2767.8	2540.05	2631.14	2820.13	3105.44	2804.65		1.11346	1	1	1		1.12268	1	1	1		1.02702	1	1	1
1415852_at	1b	Impdh2	23918	NM_011830	10.11.12	CDS	2707.4	3219.98	2574.02	2644.21	2706.36	2830.66	2977.35	2939.48		1.13388	1	1	1		1.1359	1	1	1		1.06109	1	1	1
1415853_at	1	Def8	23854	NM_054046	12	3UTR	165.756	223.98	110.898	126.949	126.237	120.594	219.083	171.628		1.6427	UP	1.6427	1		1.6386	UP	1.6386	1		1.03777	1	1	1
1415854_at	1	Kitl	17311	NM_013598	10	3UTR	10.2327	6.35476	11.2653	10.7625	9.87641	7.96661	12.7158	10.6688		1.0616	1	1	1		0.753023	1	1	1		0.810023	1	1	1
1415855_at	1	Kitl	17311	NM_013598	10	3UTR	33.9817	32.6001	52.8535	46.9655	33.8531	32.5841	19.191	19.4526		0.387137	DOWN	1	1		0.667026	1	1	1		0.665577	1	1	1
1415856_at	1	Emb	13723	NM_010330	9	3UTR	456.397	664.703	864.574	624.764	451.636	731.162	383.707	346.935		0.490582	DOWN	1	-2.0384		0.752751	1	1	1		0.794177	1	1	1
1415857_at	1	Emb	13723	NM_010330	6.9	CDS.3UTR	997.957	1392.73	1661.7	1249.73	819.708	1482.21	891.993	739.125		0.560246	DOWN	1	-1.78493		0.821138	1	1	1		0.790647	1	1	1
1415858_at	1	Eif3c	56347	NM_146200	17.18.19.20	CDS	2275.75	2424.05	2331.3	2533.75	2656.75	2556.05	2477.63	2676.97		1.05952	1	1	1		0.966033	1	1	1		1.07148	1	1	1
1415859_at	1	Eif3c	56347	NM_146200	2.3.4	CDS	1485.51	1238.63	1152.03	1128.72	1314.52	1198.52	1608.96	1551.47		1.3857	1	1	1		1.1944	1	1	1		1.10185	1	1	1
1415860_at	1b	Kpna2	16647	NM_010655	10.11.9	CDS.3UTR	3393.26	3503.3	3617.35	3757.74	2889.35	3884.9	3019.58	2852.67		0.796228	1	1	1		0.935115	1	1	1		0.918531	1	1	1
1415861_at	1	Tyrp1	22178	NM_031202	8	3UTR	0.675494	6.01034	0.674626	2.53509	0.968816	5.48131	8.19113	11.9283		6.26827	UP	1	1		2.083	UP	1	1		2.00956	UP	1	1
1415862_at	1	Tyrp1	22178	NM_031202	6.7.8	CDS.3UTR	8.75612	7.67599	15.4289	5.15814	12.2336	0.290256	3.61561	6.36029		0.484572	DOWN	1	1		0.798177	1	1	1		0.608338	DOWN	1	1
1415863_at	2	Eif4g2	13690	NM_001040131,NM_013507	22	3UTR	2109.62	1913.35	2334.91	2261.19	2240.16	2240.37	2338.07	2087.97		0.962998	1	1	1		0.8753	1	1	1		0.974856	1	1	1
1415864_at	1	Bpgm	12183	NM_007563	3	3UTR	79.6094	99.2597	153.749	156.289	63.1412	183.247	56.577	120.486		0.5711	DOWN	1	1		0.576927	DOWN	1	-1.73332		0.794703	1	1	1
1415865_s_at	1	Bpgm	12183	NM_007563	3	3UTR	93.0282	105.787	104.893	83.2352	87.7914	130.733	81.7791	80.0829		0.860382	1	1	1		1.05681	1	1	1		1.16157	1	1	1
1415866_at	1	Unc45a	101869	NM_133952	19.20	CDS.3UTR	56.1503	70.629	74.1702	58.7814	76.8153	56.4193	95.7174	77.3077		1.30141	1	1	1		0.953574	1	1	1		1.00213	1	1	1
1415867_at	1	Cct4	12464	NM_009837	12.13	CDS	3669.86	4437.29	3828.26	4302.61	3328.17	4552.77	3694.02	3633.63		0.901213	1	1	1		0.997083	1	1	1		0.969261	1	1	1
1415868_at	5						37.5909	36.7357	67.1573	34.9485	46.3095	38.9869	42.6192	33.9847		0.75024	1	1	1		0.727937	1	1	1		0.835372	1	1	1
1415869_a_at	1b	Trim28	21849	NM_011588	16.17	CDS	3355.69	3548.76	3354.51	3319.75	3444.3	3317.3	3309.05	3099.76		0.960227	1	1	1		1.03449	1	1	1		1.01309	1	1	1
1415870_at	2	Calu	12321	NM_007594,NM_184053	8	3UTR	644.22	590.891	662.158	650.196	628.13	602.299	738.652	645.809		1.05495	1	1	1		0.941142	1	1	1		0.937575	1	1	1
1415871_at	1	Tgfbi	21810	NM_009369	17	3UTR	17.7706	8.60833	7.96753	9.19718	16.7888	17.7625	3.15627	8.12916		0.657478	DOWN	1	1		1.53681	UP	1	1		2.01293	UP	1	1
1415872_at	1	Hnrnph1	59013	NM_021510	14	3UTR	1661.72	1708.04	2105.39	2040.09	1494.81	1899.19	1484.65	1569.78		0.73681	1	1	1		0.812873	1	1	1		0.818722	1	1	1
1415873_a_at	1	Actr1a	54130	NM_016860	11	3UTR	322.816	288.526	320.178	250.265	299.994	350.642	392.18	320.016		1.2485	1	1	1		1.0717	1	1	1		1.14058	1	1	1
1415874_at	1	Spry1	24063	NM_011896	3	3UTR	140.814	153.756	144.527	107.146	104.659	122.929	124.293	172.855		1.18069	1	1	1		1.17045	1	1	1		0.904302	1	1	1
1415875_at	1	Fam60a	56306	NM_019643	1.2.3.4	5UTR.CDS	37.5202	42.5934	52.1903	33.2779	47.0952	34.9155	48.8822	32.9318		0.957244	1	1	1		0.937348	1	1	1		0.959546	1	1	1
1415876_a_at	1	Rps26	27370	NM_013765	2.3	CDS	6020.58	6251.83	5540.97	5582.08	5992.3	5323.21	6192.04	6477.27		1.13901	1	1	1		1.10333	1	1	1		1.0173	1	1	1
1415877_at	2	Dpysl3	22240	NM_009468,NM_001136086	11.12	CDS	110.294	95.9077	133.744	179.039	80.4516	82.0286	73.0082	42.6401		0.369739	DOWN	1	1		0.659246	DOWN	1	-1.51688		0.519465	DOWN	1	-1.92506
1415878_at	1	Rrm1	20133	NM_009103	19	CDS.3UTR	767.929	747.174	735.334	780.672	900.368	762.213	928.252	900.722		1.20644	1	1	1		0.999405	1	1	1		1.09669	1	1	1
1415879_a_at	1	Rplp2	67186	NM_026020	2.3.4	CDS	7931.97	8449.11	6911.98	7331.54	8487.07	7432.42	8086.41	8641.99		1.17446	1	1	1		1.15007	1	1	1		1.11766	1	1	1
1415880_a_at	1	Lamp1	16783	NM_010684	9	3UTR	1507.09	1274.21	1317.6	1195.04	1784.17	1265.05	1635.94	2166.54		1.51334	UP	1.51334	1		1.10693	1	1	1		1.21355	1	1	1
1415881_at	2	Ghitm	66092	NM_078478,NM_001199122	10	3UTR	737.245	687.959	712.573	663.298	833.992	641.627	624.503	673.631		0.9435	1	1	1		1.03586	1	1	1		1.0725	1	1	1
1415882_at	2	Ghitm	66092	NM_078478,NM_001199122	10.8.9	CDS.3UTR	2087.51	1887.38	1518.08	1480.57	1866.78	1680.45	2206.34	1952.58		1.38693	1	1	1		1.32556	1	1	1		1.18294	1	1	1
1415883_a_at	1	Cela3b	67868	NM_026419	6.7	CDS	1.50966	0.645001	3.75843	5.52813	4.96189	7.21243	0.88588	1.01845		0.205063	DOWN	1	1		0.232019	DOWN	1	1		1.31096	1	1	1
1415884_at	1	Cela3b	67868	NM_026419	4.5.6	CDS	12.806	2.82026	16.5316	21.4443	30.9893	10.0934	9.39483	22.6764		0.844515	1	1	1		0.411479	DOWN	1	1		1.08181	1	1	1
1415885_at	1	Chgb	12653	NM_007694	4.5	CDS.3UTR	10.8589	10.4121	0.701808	4.28963	7.91955	6.8764	8.36065	10.1898		3.71644	UP	1	1		4.26149	UP	1	1		2.96426	UP	1	1
1415886_at	1	Sh2d3c	27387	NM_013781	12	CDS.3UTR	26.4349	33.6855	30.8623	14.455	30.0243	20.2991	36.3294	34.3169		1.55893	UP	1	1		1.32665	1	1	1		1.11047	1	1	1
1415887_at	1	Tfg	21787	NM_019678	8	CDS.3UTR	895.607	1020.48	1006.8	1159.56	906.446	1029.76	908.091	798.645		0.787836	1	1	1		0.884473	1	1	1		0.89376	1	1	1
1415888_at	1	Hdgf	15191	NM_008231	6	3UTR	780.509	759.837	782.486	705.026	680.882	713.139	941.348	835.996		1.19484	1	1	1		1.03552	1	1	1		0.93715	1	1	1
1415889_a_at	1	Hsp90b1	22027	NM_011631	16.18	CDS.3UTR	1392.22	1597.49	1603.86	1535.18	1810.94	1668.8	1439.76	1400.13		0.904701	1	1	1		0.952431	1	1	1		1.10854	1	1	1
1415890_at	1	Papss1	23971	NM_011863	12	CDS.3UTR	93.5171	156.147	145.617	90.7416	125.84	108.677	102.158	118.831		0.934977	1	1	1		1.05629	1	1	1		0.992209	1	1	1
1415891_at	1	Suclg1	56451	NM_019879	6.7.8.9	CDS.3UTR	872.44	856.131	830.554	796.79	945.064	862.706	800.226	844.096		1.01043	1	1	1		1.0622	1	1	1		1.11087	1	1	1
1415892_at	1	Sgpl1	20397	NM_009163	15	3UTR	161.956	141.014	150.654	153.853	175.834	116.415	163.855	137.396		0.98931	1	1	1		0.994952	1	1	1		0.959749	1	1	1
1415893_at	1	Sgpl1	20397	NM_009163	13.14.15	CDS.3UTR	159.277	124.692	125.512	104.87	124.779	101.464	143.148	146.222		1.25604	1	1	1		1.2326	1	1	1		0.982032	1	1	1
1415894_at	5						35.8518	31.024	61.8021	38.4549	50.4661	64.1421	11.84	6.25096		0.180446	DOWN	1	1		0.667044	1	1	1		1.14314	1	1	1
1415895_at	4	Snurf,Snrpn	84704.2	NM_033174,NM_013670,NM_001082961,NM_001082962			1835.28	1973.61	2085.91	2203.53	1930.06	1961.69	1937.79	3021.4		1.15614	1	1	1		0.887968	1	1	1		0.907285	1	1	1
1415896_x_at	4	Snurf,Snrpn	84704.2	NM_033174,NM_013670,NM_001082961,NM_001082962			1337.33	1635.21	1863.66	1768.51	1764.39	1596.19	1809.47	2733.5		1.25076	1	1	1		0.818392	1	1	1		0.925227	1	1	1
1415897_a_at	1b	Mgst1	56615	NM_019946	4	CDS.3UTR	66.0708	72.5154	115.231	90.1631	69.35	72.3754	64.4436	49.2952		0.55376	DOWN	1	1		0.674734	1	1	1		0.690018	1	1	1
1415898_at	5						5.10004	8.61015	5.1533	1.57999	7.26669	6.18825	6.04275	0.510086		0.973199	1	1	1		2.03618	UP	1	1		1.99827	UP	1	1
1415899_at	1	Junb	16477	NM_008416	1	CDS.3UTR	98.5158	88.6905	50.2796	114.126	127.194	57.5887	52.5618	83.5901		0.828148	1	1	1		1.13869	1	1	1		1.12394	1	1	1
1415900_a_at	2	Kit	16590	NM_021099,NM_001122733	21	3UTR	74.2507	88.1798	56.7878	99.7543	21.2745	67.4844	65.8401	71.8471		0.879554	1	1	1		1.03761	1	1	1		0.566997	DOWN	1	1
1415901_at	1	Plod3	26433	NM_011962	17.18.19	CDS.3UTR	130.322	193.326	189.948	173.415	200.243	156.395	200.987	199.524		1.10223	1	1	1		0.890701	1	1	1		0.981491	1	1	1
1415902_at	2	Aldh7a1	110695	NM_001127338,NM_138600	20	3UTR	7.56081	0.785444	2.06535	0.901791	1.66935	0.505394	2.1394	2.24527		1.47774	1	1	1		2.81289	UP	1	1		0.73294	1	1	1
1415903_at	2	Slc38a1	105727	NM_134086,NM_001166456,NM_001166458	17.18	CDS.3UTR	378.55	456.004	456.332	368.807	362.466	437.488	472.991	338.822		0.983849	1	1	1		1.01141	1	1	1		0.969478	1	1	1
1415904_at	1	Lpl	16956	NM_008509	10	3UTR	65.5734	39.911	68.9739	70.1402	29.0743	44.696	32.8081	25.6808		0.420438	DOWN	1	-2.37847		0.758259	1	1	1		0.530286	DOWN	1	-1.88577
1415905_at	1	Reg1	19692	NM_009042	3.4.5.6	CDS.3UTR	17.3398	2.28327	11.5352	13.0644	8.84514	7.63574	3.00172	5.35621		0.339759	DOWN	1	1		0.797698	1	1	1		0.669966	1	1	1
1415906_at	1b	Tmsb4x	19241	NM_021278	2.3	CDS.3UTR	5320	5158.51	4510.03	4597.77	5433.35	4432.86	4868.33	4814.51		1.06314	1	1	1		1.1505	1	1	1		1.08327	1	1	1
1415907_at	2	Ccnd3	12445	NM_007632,NM_001081636,NM_001081635	7	3UTR	1381.11	1022.66	872.102	1194.08	1394.59	875.563	1161.83	1277.45		1.18057	1	1	1		1.16339	1	1	1		1.09872	1	1	1
1415908_at	1	Tspyl1	22110	NM_009433	1	3UTR	109.768	89.4984	132.816	117.688	180.16	116.499	133.107	140.983		1.09416	1	1	1		0.795462	1	1	1		1.18425	1	1	1
1415909_at	1	Stip1	20867	NM_016737	13.14	CDS.3UTR	1204.97	1263.07	1172.11	1244.58	1193.64	1300.65	1073.08	1356.21		1.00521	1	1	1		1.02125	1	1	1		1.03211	1	1	1
1415910_s_at	1	Ciapin1	109006	NM_134141	9	3UTR	341.693	380.954	382.625	355.089	358.381	394.2	451.009	461.058		1.23634	1	1	1		0.979577	1	1	1		1.02015	1	1	1
1415911_at	1	Impact	16210	NM_008378	11	3UTR	411.14	394.807	382.118	506.348	444.171	334.95	338.946	298.092		0.717009	1	1	1		0.907121	1	1	1		0.876928	1	1	1
1415912_a_at	1b	Rps13	68052	NM_026533	1.2.3	5UTR.CDS	5057.98	5245.2	4122.56	3583.46	4708.48	3976.04	5376.05	5366.12		1.394	1	1	1		1.33703	1	1	1		1.12698	1	1	1
1415913_at	5						31.2582	52.7306	45.9526	60.5703	55.9112	55.7684	27.1181	29.4345		0.530896	DOWN	1	1		0.788458	1	1	1		1.04841	1	1	1
1415914_at	2	Hnrnpab	15384	NM_001048061,NM_010448	8	3UTR	4202.27	4738.48	4693.4	4720.29	4060.78	4892.34	3972.02	4215.95		0.869793	1	1	1		0.949761	1	1	1		0.951074	1	1	1
1415915_at	1	Ddx1	104721	NM_134040	23.24.25.26	CDS.3UTR	1468.12	1437.64	1482.39	1388.07	1341.01	1568.76	1440.19	1539.19		1.03795	1	1	1		1.0123	1	1	1		1.0137	1	1	1
1415916_a_at	1	Mthfd1	108156	NM_138745	27.28	CDS.3UTR	1617.52	1612.82	1322.5	1336.46	1665.55	1393.43	1880.09	1734.4		1.35937	1	1	1		1.21489	1	1	1		1.15044	1	1	1
1415917_at	1	Mthfd1	108156	NM_138745	25.26.27	CDS	1242.32	1313.32	1071.35	1058.47	1339.76	1188.91	1155.79	1322.62		1.16367	1	1	1		1.19993	1	1	1		1.18727	1	1	1
1415918_a_at	1b	Tpi1	21991	NM_009415	7	3UTR	2360.51	2747.72	2402.17	1707.21	2376.36	2128.93	2545.39	2703.9		1.27739	1	1	1		1.24307	1	1	1		1.09634	1	1	1
1415919_at	1	Npdc1	18146	NM_008721	7.8.9	CDS.3UTR	83.0268	83.2327	75.5222	72.2162	101.224	76.9511	101.893	102.279		1.38199	1	1	1		1.12536	1	1	1		1.20602	1	1	1
1415920_at	1	Cstf2t	83410	NM_031249	1	3UTR	559.825	601.998	524.245	607.807	622.88	612.962	555.316	653.496		1.06781	1	1	1		1.0263	1	1	1		1.09168	1	1	1
1415921_a_at	2	Tnfrsf19	29820	NM_013869,NM_001164155	10.11	CDS.3UTR	23.4936	11.3252	11.4992	15.4934	18.0383	18.5383	24.2493	28.6817		1.96094	UP	1	1		1.28994	1	1	1		1.35506	1	1	1
1415922_s_at	1	Marcksl1	17357	NM_010807	2	3UTR	1076.32	958.101	994.09	1067.98	978.55	967.026	1102.59	816.235		0.930532	1	1	1		0.986591	1	1	1		0.943506	1	1	1
1415923_at	1	Ndn	17984	NM_010882	1	CDS.3UTR	150.14	142.881	156.258	183.84	112.663	173.252	196.213	114.231		0.912808	1	1	1		0.861579	1	1	1		0.840685	1	1	1
1415924_at	1	Tnp1	21958	NM_009407	1.2	CDS.3UTR	5.08545	14.6702	1.20575	0.852287	1.24396	3.76093	2.00674	4.6237		3.22173	UP	1	1		9.59926	UP	1	1		2.43188	UP	1	1
1415925_a_at	1	Nup62	18226	NM_053074	2	3UTR	984.632	1211.1	939.375	1505.68	962.844	1154.96	1143.72	1184.76		0.95232	1	1	1		0.898029	1	1	1		0.866158	1	1	1
1415926_at	1	Nup62	18226	NM_053074	2	3UTR	1161.11	1310.72	1055.94	1383.25	1075.4	1291.8	1188.35	1196.36		0.977662	1	1	1		1.01338	1	1	1		0.970483	1	1	1
1415927_at	1	Actc1	11464	NM_009608	5.6.7	CDS.3UTR	11.7933	16.8687	20.0761	19.5179	8.08514	10.9425	10.4786	32.0907		1.07514	1	1	1		0.723898	1	1	1		0.480568	DOWN	1	1
1415928_a_at	1	Map1lc3b	67443	NM_026160	4	3UTR	478.969	443.868	450.769	359.587	518.01	422.65	441.849	630.315		1.32308	1	1	1		1.1388	1	1	1		1.1608	1	1	1
1415929_at	1	Map1lc3b	67443	NM_026160	4	3UTR	429.922	373.091	429.675	439.055	541.07	406.721	569.686	659.004		1.41435	1	1	1		0.924353	1	1	1		1.09101	1	1	1
1415930_a_at	1	Map1lc3b	67443	NM_026160	4	CDS.3UTR	1493.71	1524.72	1407.89	1625.5	1472.33	1344	1756.31	2069.39		1.26119	1	1	1		0.995068	1	1	1		0.928441	1	1	1
1415931_at	2	Igf2	16002	NM_010514,NM_001122736,NM_001122737	6	3UTR	5.33179	3.70548	1.008	2.794	2.6596	9.45123	8.10247	3.71609		3.10851	UP	1	1		2.37698	UP	1	1		3.18538	UP	1	1
1415932_x_at	1	Atp9a	11981	NM_015731	27.28	CDS.3UTR	138.671	166.145	127.521	118.257	157.382	121.465	123.345	190.858		1.2784	1	1	1		1.24021	1	1	1		1.13455	1	1	1
1415933_a_at	1	Cox5a	12858	NM_007747	5	3UTR	3290.72	3537.69	3614.91	4047.61	3654.09	3546.82	3223.86	3534.94		0.882059	1	1	1		0.891143	1	1	1		0.939757	1	1	1
1415934_at	1	Cops8	108679	NM_133805	8	3UTR	427.31	351.916	384.954	473.151	362.641	410.302	429.458	357.214		0.916754	1	1	1		0.908078	1	1	1		0.900755	1	1	1
1415935_at	1	Smoc2	64074	NM_022315	13	3UTR	12.4804	13.0707	20.8613	25.377	28.1972	22.798	15.0002	13.4537		0.615375	DOWN	1	1		0.552596	DOWN	1	1		1.10288	1	1	1
1415936_at	1	Bcar3	29815	NM_013867	12	CDS.3UTR	124.198	127.289	135.294	86.6547	202.55	104.907	131.989	157.276		1.3033	1	1	1		1.13309	1	1	1		1.38526	1	1	1
1415937_s_at	2	Pdcd6ip	18571	NM_001164677,NM_001164678,NM_011052	18	3UTR	38.5216	24.4452	28.8224	46.2588	77.2269	36.9939	27.2038	21.2042		0.644742	DOWN	1	1		0.83865	1	1	1		1.5213	UP	1	1
1415938_at	1	Spink3	20730	NM_009258	1.2.3.4	5UTR.CDS	66.6249	79.5804	34.5491	16.6776	86.2838	35.8822	42.8048	30.3626		1.4283	1	1	1		2.85408	UP	2.85408	1		2.38481	UP	1	1
1415939_at	1	Fmod	14264	NM_021355	3	3UTR	4.27911	5.31811	2.02444	2.95989	8.57501	15.0037	6.03685	18.2808		4.87883	UP	1	1		1.92548	UP	1	1		4.73057	UP	1	1
1415940_at	2	Zfand2a	100494	NM_133349,NM_001159908	7	3UTR	104.468	89.8416	105.809	170.311	82.8965	119.915	92.635	102.037		0.705027	1	1	1		0.703714	1	1	1		0.734503	1	1	1
1415941_s_at	2	Zfand2a	100494	NM_133349,NM_001159908	7	3UTR	40.9843	38.7917	48.424	85.6301	43.2163	54.478	37.4961	47.8691		0.636797	DOWN	1	1		0.595103	DOWN	1	1		0.728768	1	1	1
1415942_at	1b	Rpl10	110954	NM_052835	4.5	CDS	6935.92	6854.4	6232.03	6161.01	6800.08	6170.34	6953.19	7542.32		1.16965	1	1	1		1.11275	1	1	1		1.04659	1	1	1
1415943_at	1	Sdc1	20969	NM_011519	5	3UTR	233.431	213.78	209.242	204.049	257.093	189.083	266.311	211.679		1.15654	1	1	1		1.08207	1	1	1		1.07957	1	1	1
1415944_at	1	Sdc1	20969	NM_011519	5	3UTR	52.8231	60.7668	46.459	63.0338	49.8761	42.4262	66.7496	47.4297		1.0428	1	1	1		1.03742	1	1	1		0.843	1	1	1
1415945_at	1	Mcm5	17218	NM_008566	16.17	CDS.3UTR	1514.55	1454.44	1328.89	1258.62	1437.23	1314.68	1783.05	1807.82		1.38777	1	1	1		1.14743	1	1	1		1.06354	1	1	1
1415946_at	1	Pigq	14755	NM_011822	11	3UTR	164.214	152.522	155.286	169.017	141.461	162.314	191.26	207.379		1.22922	1	1	1		0.976666	1	1	1		0.936702	1	1	1
1415947_at	1	Creg1	433375	NM_011804	1.2.3.4	CDS.3UTR	111.024	67.708	95.541	89.897	66.594	72.7035	87.6629	71.1505		0.856424	1	1	1		0.963839	1	1	1		0.751181	1	1	1
1415948_at	1	Creg1	433375	NM_011804	4	3UTR	50.7174	52.8658	35.4611	38.3833	27.2549	34.9947	35.4286	22.2405		0.780954	1	1	1		1.40272	1	1	1		0.842983	1	1	1
1415949_at	1	Cpe	12876	NM_013494	9	3UTR	320.323	310.697	533.692	475.577	510.799	378.412	309.012	293.367		0.596846	DOWN	1	-1.67547		0.625225	DOWN	1	-1.59942		0.881045	1	1	1
1415950_a_at	1b	Pebp1	23980	NM_018858	4	3UTR	1564.25	1654.61	1416.8	1282.89	1479.84	1519.26	1875.01	1693.53		1.32183	1	1	1		1.19231	1	1	1		1.11091	1	1	1
1415951_at	2	Fkbp10	14230	NM_001163481,NM_010221	10	3UTR	82.1422	53.7733	91.6578	58.8887	69.1282	86.0327	85.8529	82.0671		1.1154	1	1	1		0.902814	1	1	1		1.03065	1	1	1
1415952_at	2	Mark2	13728	NM_007928,NM_001080388,NM_001080389,NM_001080390	20	CDS.3UTR	156.432	159.576	148.441	147.708	117.024	186.127	160.53	153.332		1.05981	1	1	1		1.06706	1	1	1		1.02364	1	1	1
1415953_s_at	2	Mark2	13728	NM_007928,NM_001080388,NM_001080389,NM_001080390	20	3UTR	41.3169	48.2617	67.0351	60.6425	66.8225	43.5377	48.7043	58.768		0.841748	1	1	1		0.7016	1	1	1		0.864366	1	1	1
1415954_at	4	Try5,Try4	103964	NM_001003405,NM_011646			6.02909	0.918814	0.876242	5.15644	6.02837	0.496721	1.67056	2.60355		0.708492	1	1	1		1.15171	1	1	1		1.08162	1	1	1
1415955_x_at	1	Prm1	19118	NM_013637	1.2	5UTR.CDS.3UTR	16.321	20.7235	11.9754	15.9575	3.48064	18.2456	25.6745	15.9064		1.4886	1	1	1		1.3262	1	1	1		0.777802	1	1	1
1415956_a_at	1	Cdk16	18555	NM_011049	12.13.14.15.16	CDS.3UTR	300.801	269.354	248.758	265.752	208.095	253.107	290.946	286.268		1.12187	1	1	1		1.10815	1	1	1		0.896391	1	1	1
1415957_a_at	1	Rrp1	18114	NM_010925	10.11.12.6.7.8.9	CDS	515.886	552.187	598.352	531.676	569.886	535.847	554.361	465.055		0.902116	1	1	1		0.945174	1	1	1		0.9785	1	1	1
1415958_at	1	Slc2a4	20528	NM_009204	11	3UTR	25.5643	31.1956	23.1965	13.4834	33.0895	25.3624	24.1881	34.3794		1.59672	UP	1	1		1.54744	UP	1	1		1.59357	UP	1	1
1415959_at	1	Slc2a4	20528	NM_009204	10.11.8.9	CDS	10.9433	1.59409	11.8467	0.939484	9.84317	1.35835	13.5866	1.66242		1.19262	1	1	1		0.980539	1	1	1		0.876064	1	1	1
1415960_at	1	Mpo	17523	NM_010824	11.12.13.14	CDS.3UTR	5.95087	1.0812	1.85061	17.6882	18.0502	11.0822	16.0324	5.13028		1.08311	1	1	1		0.359902	DOWN	1	1		1.491	1	1	1
1415961_at	1	Itm2c	64294	NM_022417	6	3UTR	278.382	269.626	375.969	279.552	302.355	328.359	396.438	303.442		1.06767	1	1	1		0.835989	1	1	1		0.962159	1	1	1
1415962_at	1	Eif3h	68135	NM_080635	5.6.7.8	CDS	2106.63	2259.94	2059.54	1967.79	2240.53	2161.97	2580.2	2244.57		1.19801	1	1	1		1.08423	1	1	1		1.09316	1	1	1
1415963_at	1	Hnrnph2	56258	NM_019868	4	3UTR	512.457	431.201	467.18	503.352	691.53	469.567	354.515	435.715		0.814223	1	1	1		0.97231	1	1	1		1.19635	1	1	1
1415964_at	1	Scd1	20249	NM_009127	6	3UTR	394.023	442.307	365.108	331.19	411.908	373.84	361.137	417.356		1.11805	1	1	1		1.20111	1	1	1		1.12847	1	1	1
1415965_at	1	Scd1	20249	NM_009127	5.6	CDS.3UTR	180.828	140.081	132.865	113.636	104.761	142.794	180.456	169.756		1.42073	1	1	1		1.30186	1	1	1		1.00428	1	1	1
1415966_a_at	1	Ndufv1	17995	NM_133666	10	CDS	780.052	853.877	802.659	811.137	952.857	921.272	801.999	925.399		1.07039	1	1	1		1.01248	1	1	1		1.16132	1	1	1
1415967_at	1	Ndufv1	17995	NM_133666	7.8.9	CDS	1186.15	1152.3	1021.43	965.141	1059.93	1227.5	1330.27	1162.91		1.25501	1	1	1		1.17712	1	1	1		1.15144	1	1	1
1415968_a_at	1	Kap	16483	NM_010594	1.2	CDS	31.1305	44.8427	32.4131	32.5461	45.6341	23.8156	39.2514	46.7463		1.32387	1	1	1		1.16955	1	1	1		1.06913	1	1	1
1415969_s_at	1	Kap	16483	NM_010594	2.3.4	CDS.3UTR	1.30423	1.52015	4.62866	3.96822	10.2212	2.76025	1.74634	3.56197		0.617469	DOWN	1	1		0.328536	DOWN	1	1		1.51002	UP	1	1
1415970_at	1	Cox6c	12864	NM_053071	2.3	5UTR.CDS.3UTR	3038.96	2716.27	2550.38	2379.6	2972.8	2465.99	3151.08	3033.81		1.25455	1	1	1		1.16739	1	1	1		1.10321	1	1	1
1415971_at	1	Marcks	17118	NM_008538	2	3UTR	516.442	577.191	660.068	558.745	478.83	509.896	372.637	385.192		0.621776	DOWN	1	-1.6083		0.897293	1	1	1		0.81122	1	1	1
1415972_at	1	Marcks	17118	NM_008538	2	3UTR	157.958	173.001	259.588	219.852	207.251	215.591	130.655	134.819		0.553716	DOWN	1	-1.80598		0.690303	1	1	1		0.881949	1	1	1
1415973_at	1	Marcks	17118	NM_008538	2	3UTR	115.663	158.748	180.286	150.248	145.365	153.563	101.705	116.651		0.660617	1	1	1		0.830206	1	1	1		0.904379	1	1	1
1415974_at	1	Map2k2	26396	NM_023138	10.11.7.8.9	CDS.3UTR	249.451	234.872	253.581	202.558	250.979	244.391	251.547	238.917		1.07525	1	1	1		1.06179	1	1	1		1.08601	1	1	1
1415975_at	1	Carhsp1	52502	NM_025821	4	3UTR	81.8097	115.514	125.799	130.155	153.966	131.489	106.004	129.6		0.920489	1	1	1		0.770935	1	1	1		1.11526	1	1	1
1415976_a_at	1b	Carhsp1	52502	NM_025821	2.3.4	CDS.3UTR	184.056	180.028	225.571	178.725	227.687	209.333	197.524	167.423		0.902672	1	1	1		0.900538	1	1	1		1.08094	1	1	1
1415977_at	1	Isyna1	71780	NM_023627	10.9	CDS	624.142	680.142	564.2	512.176	698.841	666.466	925.005	868.432		1.66618	UP	1.66618	1		1.21174	1	1	1		1.26843	1	1	1
1415978_at	1	Tubb3	22152	NM_023279	4	CDS.3UTR	138.032	172.69	170.526	231.976	69.2541	184.241	90.418	75.1839		0.411431	DOWN	1	-2.43054		0.771976	1	1	1		0.629798	DOWN	1	1
1415979_x_at	1	Rpl7	19989	NM_011291	3.4.5.6	CDS	7222.42	7442.24	6265.12	5887.49	6786.13	6157.46	7084.78	7423.39		1.19383	1	1	1		1.20671	1	1	1		1.06509	1	1	1
1415980_at	1b	Atp5g2	67942	NM_026468	2.3.4.5	CDS	2797.86	3004.71	2412.73	2294.75	2493.03	2501.13	2482.36	2561.64		1.07149	1	1	1		1.23263	1	1	1		1.0609	1	1	1
1415981_at	1	Herpud2	80517	NM_020586	8	3UTR	118.088	153.114	146.984	150.103	148.883	125.011	112.03	140.062		0.848545	1	1	1		0.912869	1	1	1		0.921931	1	1	1
1415982_at	1	Herpud2	80517	NM_020586	6.7.8	CDS	83.7712	80.2466	74.1788	66.9133	83.3546	69.1339	89.2113	84.9251		1.2342	1	1	1		1.16249	1	1	1		1.08077	1	1	1
1415983_at	1	Lcp1	18826	NM_008879	17	3UTR	5.21688	14.4451	13.3347	34.693	1.96314	8.06074	7.21527	1.68172		0.185247	DOWN	1	1		0.409387	DOWN	1	1		0.20871	DOWN	1	1
1415984_at	1	Acadm	11364	NM_007382	12	3UTR	734.393	789.185	746.083	726.395	887.673	784.63	810.673	747.924		1.05849	1	1	1		1.0347	1	1	1		1.13571	1	1	1
1415985_at	1	Sf3b3	101943	NM_133953	26	CDS.3UTR	1270.32	1296.9	1344.91	1271.71	1058.85	1309.07	1760.22	1682.85		1.31585	1	1	1		0.981122	1	1	1		0.904957	1	1	1
1415986_at	1	Clcn4-2	12727	NM_011334	13	3UTR	25.2527	31.8209	37.2268	33.31	20.613	18.2642	28.3767	27.8584		0.797246	1	1	1		0.809133	1	1	1		0.551163	DOWN	1	1
1415987_at	1	Hdlbp	110611	NM_133808	27.28	CDS.3UTR	678.35	627.141	629.182	603.688	613.944	615.015	597.421	598.459		0.969996	1	1	1		1.0589	1	1	1		0.996828	1	1	1
1415988_at	1	Hdlbp	110611	NM_133808	5	CDS	269.683	224.957	270.706	294.457	257.077	278.966	286.474	236.864		0.925995	1	1	1		0.875216	1	1	1		0.948474	1	1	1
1415989_at	1	Vcam1	22329	NM_011693	6.7.8	CDS	20.151	30.5941	23.7697	14.8932	20.4613	10.4422	31.4979	20.4916		1.34469	1	1	1		1.3125	1	1	1		0.799307	1	1	1
1415990_at	1	Vdac2	22334	NM_011695	10.8.9	CDS.3UTR	3367.69	3119.45	2870.84	2701.2	3008.71	2928.74	3240.14	2945.19		1.11006	1	1	1		1.16423	1	1	1		1.06558	1	1	1
1415991_a_at	2	Klhdc3	71765	NM_027910,NM_001163729	12	3UTR	1118.78	1182.42	1164.87	885.779	890.837	1130.12	1011.47	960.93		0.961846	1	1	1		1.12219	1	1	1		0.985524	1	1	1
1415992_at	1	Pigo	56703	NM_020035	10.8.9	CDS.3UTR	82.4826	95.4674	87.0001	82.9953	88.8159	107.388	107.837	92.213		1.17679	1	1	1		1.04679	1	1	1		1.15417	1	1	1
1415993_at	1	Sqle	20775	NM_009270	10.11.9	CDS	577.839	783.308	708.079	954.169	516.539	812.755	509.86	608.143		0.672585	1	1	1		0.818859	1	1	1		0.799696	1	1	1
1415994_at	1	Cyp2e1	13106	NM_021282	8.9	CDS.3UTR	8.46394	10.6827	2.83055	6.26398	10.1385	8.78271	24.0722	11.8907		3.95434	UP	1	1		2.10529	UP	1	1		2.08051	UP	1	1
1415995_at	1	Casp6	12368	NM_009811	7	CDS.3UTR	95.2746	95.1257	92.955	82.6085	87.1682	101.112	79.1891	80.7066		0.910758	1	1	1		1.08451	1	1	1		1.07243	1	1	1
1415996_at	2	Txnip	56338	NM_023719,NM_001009935	8	3UTR	514.626	568.598	491.207	531.388	874.134	611.175	490.427	519.302		0.987418	1	1	1		1.05929	1	1	1		1.45249	1	1	1
1415997_at	2	Txnip	56338	NM_023719,NM_001009935	6.7.8	CDS.3UTR	370.473	317.246	356.891	325.798	713.257	398.125	361.257	458.444		1.20069	1	1	1		1.00737	1	1	1		1.62795	UP	1.62795	1
1415998_at	1	Vdac1	22333	NM_011694	9	3UTR	2367.83	2000.79	1967.79	2121.66	2044.25	2131.98	1884.82	1816.81		0.905165	1	1	1		1.06827	1	1	1		1.02122	1	1	1
1415999_at	1	Hey1	15213	NM_010423	5	3UTR	37.7687	34.8655	36.0377	41.2608	3.64452	32.4723	20.8456	35.1904		0.724929	1	1	1		0.939657	1	1	1		0.467238	DOWN	1	1
1416000_a_at	1	Prdx1	18477	NM_011034	4.5.6	CDS.3UTR	6525.12	6910.71	6106.4	5669.82	6451.36	5991.45	6560.86	6784.34		1.13323	1	1	1		1.14093	1	1	1		1.0566	1	1	1
1416001_a_at	1	Cotl1	72042	NM_028071	4	3UTR	69.2558	88.508	69.806	116.825	83.3981	32.7336	94.1423	20.0802		0.612024	DOWN	1	1		0.845326	1	1	1		0.622253	DOWN	1	1
1416002_x_at	1	Cotl1	72042	NM_028071	4	3UTR	34.3847	51.3388	54.2694	67.1976	22.7354	48.4478	46.114	63.0924		0.899062	1	1	1		0.705735	1	1	1		0.586029	DOWN	1	-1.7064
1416003_at	1	Cldn11	18417	NM_008770	3	3UTR	2.2368	5.82439	6.90992	1.13206	1.87829	0.80552	14.1428	13.2145		3.4018	UP	1	1		1.00239	1	1	1		0.333725	DOWN	1	1
1416004_at	1	Ywhah	22629	NM_011738	2	3UTR	840.83	866.018	894.623	930.914	858.97	818.54	874.896	809.774		0.922835	1	1	1		0.934984	1	1	1		0.918913	1	1	1
1416005_at	1	Psmc1	19179	NM_008947	10.11.9	CDS.3UTR	1213.86	1034.21	1151.99	1111.11	1076.53	1085.4	1104.51	1028.8		0.94265	1	1	1		0.993356	1	1	1		0.955293	1	1	1
1416006_at	2	Mdk	17242	NM_010784,NM_001012335,NM_001012336	4.5.6	CDS.3UTR	659.804	582.11	504.549	474.541	725.173	506.525	604.983	650.447		1.28224	1	1	1		1.26844	1	1	1		1.258	1	1	1
1416007_at	2	Satb1	20230	NM_001163630,NM_009122,NM_001163631,NM_001163632	14	CDS.3UTR	34.4159	32.1761	47.9989	32.6506	31.3436	27.3843	11.4726	13.598		0.31086	DOWN	1	1		0.825697	1	1	1		0.728188	1	1	1
1416008_at	2	Satb1	20230	NM_001163630,NM_009122,NM_001163631,NM_001163632	14	3UTR	17.4651	22.42	44.7739	19.377	35.1333	30.0001	11.383	22.0755		0.521559	DOWN	1	1		0.621739	DOWN	1	1		1.01531	1	1	1
1416009_at	1	Tspan3	56434	NM_019793	7	3UTR	364.848	356.875	351.698	367.059	384.586	348.612	362.317	367.752		1.01574	1	1	1		1.00413	1	1	1		1.02009	1	1	1
1416010_a_at	1	Ehd1	13660	NM_010119	5	3UTR	612.226	644.336	608.673	700.543	601.132	712.517	545.533	520.892		0.814551	1	1	1		0.959782	1	1	1		1.00339	1	1	1
1416011_x_at	1	Ehd1	13660	NM_010119	5	CDS.3UTR	488.312	539.791	487.872	574.917	542.696	478.324	371.946	478.782		0.800467	1	1	1		0.967363	1	1	1		0.960699	1	1	1
1416012_at	1	Ehd1	13660	NM_010119	5	3UTR	75.375	81.5583	58.2739	70.8668	95.4382	58.8957	84.0676	66.7994		1.16824	1	1	1		1.21521	1	1	1		1.19508	1	1	1
1416013_at	1	Pld3	18807	NM_011116	13.14	CDS.3UTR	173.84	168.491	107.415	97.4363	131.261	134.388	224.756	170.511		1.92953	UP	1.92953	1		1.67111	UP	1.67111	1		1.29679	1	1	1
1416014_at	1	Abce1	24015	NM_015751	18	3UTR	694.228	829.354	668.24	666.583	659.254	700.183	684.955	750.919		1.0757	1	1	1		1.14141	1	1	1		1.01844	1	1	1
1416015_s_at	1	Abce1	24015	NM_015751	18	3UTR	1092.29	1067.78	1284.72	1363.03	1129.74	1255.82	1780.36	1497.51		1.23798	1	1	1		0.815813	1	1	1		0.900977	1	1	1
1416016_at	2	Tap1	21354	NM_001161730,NM_013683	11	CDS.3UTR	20.6638	21.6775	32.2373	18.5321	35.4557	26.3327	17.4229	18.4515		0.706614	1	1	1		0.833991	1	1	1		1.21704	1	1	1
1416017_at	1	Copg	54161	NM_017477	24	3UTR	147.483	138.169	170.445	172.643	196.783	174.218	163.467	175.992		0.989423	1	1	1		0.832592	1	1	1		1.08136	1	1	1
1416018_at	1	Dr1	13486	NM_026106	3	3UTR	211.112	178.198	190.51	179.414	149.08	198.086	158.716	165.736		0.877079	1	1	1		1.05241	1	1	1		0.938479	1	1	1
1416019_at	1	Dr1	13486	NM_026106	2.3	CDS.3UTR	98.3431	105.662	111.684	96.6107	98.809	100.951	105.996	121.901		1.09411	1	1	1		0.979407	1	1	1		0.959029	1	1	1
1416020_a_at	2	Atp5g1	11951	NM_007506,NM_001161419	1a.1b.2.4	5UTR.CDS	1927.72	1902.38	1748.88	1729.93	1256.62	2376.84	1697.79	1331.4		0.870753	1	1	1		1.10098	1	1	1		1.04445	1	1	1
1416021_a_at	1b	Fabp5	16592	NM_010634	4	3UTR	722.365	794.983	898.308	931.77	366.141	1000.51	545.119	524.586		0.584513	DOWN	1	-1.71083		0.829117	1	1	1		0.746772	1	1	1
1416022_at	1	Fabp5	16592	NM_010634	1.2.3.4	CDS.3UTR	392.075	385.333	396.36	390.971	162.78	411.562	220.844	215.455		0.554149	DOWN	1	-1.80457		0.987397	1	1	1		0.72948	1	1	1
1416023_at	1	Fabp3	14077	NM_010174	1.2.3.4	CDS	1612.54	1598.06	1227.73	2009.59	514.109	1048.48	745.273	1007.71		0.541494	DOWN	1	-1.84674		0.991748	1	1	1		0.482681	DOWN	1	1
1416024_x_at	1	Cct3	12462	NM_009836	12.13.14	CDS.3UTR	3150.07	3404.41	3109.28	3345.18	3173.84	3229.08	3240.97	2943.03		0.958098	1	1	1		1.0155	1	1	1		0.992016	1	1	1
1416025_at	1	Fgg	99571	NM_133862	10.8.9	CDS.3UTR	23.0389	4.08882	4.92916	2.85763	5.37732	15.5903	16.0716	6.78291		2.93504	UP	1	1		3.48382	UP	1	1		2.69271	UP	1	1
1416026_a_at	1b	Rpl12	269261	NM_009076	1.2.3	CDS	7044.86	6987.15	6283	5793.55	6316.74	5438.5	6781.28	6463.67		1.09675	1	1	1		1.16192	1	1	1		0.973393	1	1	1
1416027_at	1	Pdcd6	18570	NM_011051	5.6	CDS.3UTR	880.591	774.186	852.188	718.368	844.353	785.765	860.17	830.098		1.07622	1	1	1		1.05363	1	1	1		1.03792	1	1	1
1416028_a_at	1	Hn1	15374	NM_008258	2.3.4.5	CDS	821.869	740.576	880.046	1084.38	569.897	1096.22	572.874	511.393		0.551951	DOWN	1	-1.81176		0.79537	1	1	1		0.848144	1	1	1
1416029_at	1	Klf10	21847	NM_013692	4	3UTR	330.474	377.951	312.431	449.071	455.378	288.555	279.884	301.791		0.763852	1	1	1		0.930299	1	1	1		0.976929	1	1	1
1416030_a_at	1	Mcm7	17220	NM_008568	13	CDS	2954.85	2906.23	2606.65	2677.3	2611.38	2521.38	2893.36	2867.2		1.0902	1	1	1		1.10922	1	1	1		0.971388	1	1	1
1416031_s_at	1	Mcm7	17220	NM_008568	13.14.15	CDS	1403.33	1575.97	1283.68	1580.27	1584.96	1341.21	1439.85	1522.92		1.03451	1	1	1		1.04028	1	1	1		1.02173	1	1	1
1416032_at	1	Tmem109	68539	NM_134142	4	3UTR	52.1558	81.3124	61.0455	75.449	60.5771	50.1522	41.2339	51.6987		0.680852	1	1	1		0.977829	1	1	1		0.811236	1	1	1
1416033_at	1	Tmem109	68539	NM_134142	1.2.3.4	5UTR.CDS	3.60468	11.6235	8.77409	9.72142	12.3427	19.363	21.3136	14.7952		1.95231	UP	1	1		0.823346	1	1	1		1.71424	UP	1	1
1416034_at	1	Cd24a	12484	NM_009846	2	3UTR	340.696	382.225	533.986	379.354	390.205	304.506	429.494	315.512		0.815694	1	1	1		0.791514	1	1	1		0.760627	1	1	1
1416035_at	1	Hif1a	15251	NM_010431	15	3UTR	80.4926	99.8792	97.6506	131.681	103.098	80.9171	84.9985	103.237		0.820799	1	1	1		0.78651	1	1	1		0.802398	1	1	1
1416036_at	1	Fkbp1a	14225	NM_008019	2.3.4.5	CDS.3UTR	1308.15	1333.84	1279.94	1020.79	1315.45	1264.97	1525.03	1482.98		1.30741	1	1	1		1.14832	1	1	1		1.12156	1	1	1
1416037_a_at	1	Cct2	12461	NM_007636	13.14.15	CDS	3948.91	4258.64	3818.48	4323.98	4188.27	4122.69	4402.75	4589.42		1.10436	1	1	1		1.008	1	1	1		1.0207	1	1	1
1416038_at	1	Snd1	56463	NM_019776	24	CDS.3UTR	242.111	225.062	238.013	239.758	262.821	227.778	271.627	273.522		1.14103	1	1	1		0.977818	1	1	1		1.02685	1	1	1
1416039_x_at	1	Cyr61	16007	NM_010516	5	3UTR	192.442	102.159	181.463	596.087	84.9034	156.306	75.2534	95.4523		0.219543	DOWN	1	1		0.378884	DOWN	1	1		0.310217	DOWN	1	1
1416040_at	1	Lipf	67717	NM_026334	10.7.8.9	CDS	9.64696	3.23901	1.41774	4.93106	1.23103	0.211819	1.19501	1.54817		0.432079	DOWN	1	1		2.02967	UP	1	1		0.227263	DOWN	1	1
1416041_at	2	Sgk1	20393	NM_001161845,NM_001161847,NM_001161848,NM_001161849,NM_001161850,NM_011361	19	3UTR	2803.34	2692.24	2679.72	2956.76	2248.76	2957.58	2218.43	2556.61		0.847168	1	1	1		0.975003	1	1	1		0.923687	1	1	1
1416042_s_at	2	Nasp	50927	NM_016777,NM_001081475	12.13.14.15.16	CDS.3UTR	1908.06	1971.25	2034.49	1722.88	1769.99	2185.11	2180.24	1819.01		1.06437	1	1	1		1.03245	1	1	1		1.05262	1	1	1
1416043_at	1	Nasp	50927	NM_016777	7	CDS	567.886	638.71	626.81	614.465	529.312	705.548	620.599	513.593		0.913732	1	1	1		0.972062	1	1	1		0.994832	1	1	1
1416044_at	1	Flii	14248	NM_022009	27.28.29	CDS	225.096	222.454	201.416	226.173	142.618	221.332	205.209	206.839		0.963653	1	1	1		1.04668	1	1	1		0.851167	1	1	1
1416045_a_at	2	Smarcb1	20587	NM_011418,NM_001161853	7.8.9	CDS.3UTR	479.168	477.708	513.302	517.325	473.584	535.96	505.105	472.917		0.948959	1	1	1		0.928441	1	1	1		0.979544	1	1	1
1416046_a_at	1	Fuca2	66848	NM_025799	7	3UTR	26.1587	34.1268	53.6758	67.9703	47.7121	50.0124	48.2867	29.5813		0.640119	DOWN	1	-1.56221		0.495582	DOWN	1	-2.01783		0.803351	1	1	1
1416047_at	1	Fuca2	66848	NM_025799	7	3UTR	0.72485	0.689342	1.10773	0.81999	1.21757	1.00926	3.68899	1.66051		2.77504	UP	1	1		0.733609	1	1	1		1.15516	1	1	1
1416048_at	2	Phc2	54383	NM_018774,NM_001195083,NM_001195130	17	3UTR	105.222	123.069	112.768	159.54	120.085	114.018	160.485	167.798		1.20556	1	1	1		0.838355	1	1	1		0.859704	1	1	1
1416049_at	1	Gldc	104174	NM_138595	25	CDS.3UTR	613.593	724.939	543.848	520.592	382.782	622.007	767.888	594.968		1.28035	1	1	1		1.2575	1	1	1		0.94396	1	1	1
1416050_a_at	1	Scarb1	20778	NM_016741	13	3UTR	163.003	180.615	156.387	189.78	111.96	175.267	177.028	156.388		0.963162	1	1	1		0.992634	1	1	1		0.829735	1	1	1
1416051_at	1	C2	12263	NM_013484	16.17.18	CDS.3UTR	12.7574	11.169	10.4946	20.9528	18.3774	12.9858	14.528	8.40167		0.729142	1	1	1		0.760837	1	1	1		0.997322	1	1	1
1416052_at	1	Prps1	19139	NM_021463	7	3UTR	1416.41	1009.08	967.147	1062.39	518.734	1154.82	784.702	597.832		0.681208	1	1	1		1.19509	1	1	1		0.824597	1	1	1
1416053_at	1	Lrrn1	16979	NM_008516	2	3UTR	5.65526	7.82136	15.2521	7.35976	1.19597	7.93118	1.15603	0.558985		0.0758461	DOWN	1	1		0.595999	DOWN	1	1		0.403645	DOWN	1	1
1416054_at	1	Rps5	20103	NM_009095	3.4.5	CDS	6617.22	6965.74	5751.33	5953.36	6794.95	5898.42	6844.6	7312.4		1.20951	1	1	1		1.16047	1	1	1		1.08447	1	1	1
1416055_at	4	Amy2a4,Amy2a3,Amy2a2,Amy2a5	100043684,100043686,100043688,109959	NM_001160150,NM_001160151,NM_001160152,NM_001042711			4.65998	3.15013	8.62392	4.07301	6.60126	4.60371	6.52337	5.85696		0.975065	1	1	1		0.615117	DOWN	1	1		0.882494	1	1	1
1416056_a_at	1	Ndufb11	104130	NM_019435	3	CDS.3UTR	1661.49	1400.77	1281.89	1369.4	1483.15	1340.87	1754.97	1787.77		1.33623	1	1	1		1.15501	1	1	1		1.06515	1	1	1
1416057_at	1	Ndufb11	104130	NM_019435	1.2.3	5UTR.CDS	1229.18	825.197	801.897	801.693	860.889	766.462	966.007	1118.64		1.29999	1	1	1		1.28111	1	1	1		1.01482	1	1	1
1416058_s_at	2	Atp5c1	11949	NM_020615,NM_001112738	6.7.8	CDS	4158.23	3723.05	3305.25	3370.07	3560.02	3351.58	3403.87	4024.16		1.11276	1	1	1		1.18066	1	1	1		1.0354	1	1	1
1416059_at	1	Sec23b	27054	NM_019787	18.19.20	CDS.3UTR	832.621	828.597	870.626	754.829	857.572	850.447	911.178	810.486		1.05919	1	1	1		1.022	1	1	1		1.05079	1	1	1
1416060_at	1	Tbc1d15	66687	NM_025706	17	3UTR	630.556	680.764	685.51	646.675	662.976	641.863	468.85	508.477		0.733627	1	1	1		0.984337	1	1	1		0.979473	1	1	1
1416061_at	1	Tbc1d15	66687	NM_025706	15.16.17	CDS.3UTR	700.054	772.205	610.15	601.642	584.845	655.608	599.515	637.621		1.02091	1	1	1		1.21494	1	1	1		1.02365	1	1	1
1416062_at	1	Tbc1d15	66687	NM_025706	2.3.4.5.6	CDS	188.828	190.341	167.358	174.285	189.615	177.454	143.92	162.549		0.897046	1	1	1		1.10984	1	1	1		1.07442	1	1	1
1416063_x_at	1	Ceacam11	66996	NM_023289	2.3.4	CDS	2.64069	5.6958	0.67473	6.59136	3.42806	0.246262	0.748057	4.47768		0.719196	1	1	1		1.14731	1	1	1		0.505681	DOWN	1	1
1416064_a_at	2	Hspa5	14828	NM_001163434,NM_022310	8	CDS.3UTR	3211.15	2957.34	2901.49	2926.59	3134.41	2872	2581.2	2924.53		0.944691	1	1	1		1.05841	1	1	1		1.0306	1	1	1
1416065_a_at	1b	Ankrd10	102334	NM_133971	9	3UTR	418.464	339.614	468.62	558.857	587.111	489.089	368.699	597.772		0.940625	1	1	1		0.737805	1	1	1		1.04742	1	1	1
1416066_at	1	Cd9	12527	NM_007657	6.7.8	CDS.3UTR	1493.34	1415.02	1006.23	1084.16	1630.01	1009.47	1243.47	1525.7		1.32472	1	1	1		1.3913	1	1	1		1.26267	1	1	1
1416067_at	1	Ifrd1	15982	NM_013562	10.11.12.9	CDS.3UTR	688.314	614.601	661.198	749.386	480.353	597.971	541.34	539.069		0.765931	1	1	1		0.92367	1	1	1		0.764452	1	1	1
1416068_at	2b	Kars	85305	NM_053092,NM_001130868	12.13.14	CDS	1412	1547.29	1450.16	1452.4	1681.4	1577.26	1923.65	2160.08		1.40694	1	1	1		1.01954	1	1	1		1.12269	1	1	1
1416069_at	1	Pfkp	56421	NM_019703	20.21.22	CDS.3UTR	902.257	950.651	670.49	772.005	499.353	833.74	676.603	883.048		1.08122	1	1	1		1.28452	1	1	1		0.924158	1	1	1
1416070_a_at	1b	Ddx18	66942	NM_025860	13	CDS.3UTR	732.341	702.701	703.7	667.676	632.554	624.756	737.042	812.299		1.12977	1	1	1		1.04642	1	1	1		0.916824	1	1	1
1416071_at	1	Ddx18	66942	NM_025860	10.11.12.13	CDS	1026.7	974.821	1027.14	999.23	1056.54	950.962	1021.11	1044.75		1.01949	1	1	1		0.987737	1	1	1		0.990686	1	1	1
1416072_at	2	Cd34	12490	NM_133654,NM_001111059	8a.8b	3UTR	15.4049	14.5129	16.0394	9.91287	11.3223	8.37421	20.3473	9.59082		1.15358	1	1	1		1.1528	1	1	1		0.75895	1	1	1
1416073_a_at	1	Nup85	445007	NM_001002929	16.17.18.19	CDS	792.643	863.706	789.332	807.102	619.925	923.793	692.247	708.716		0.877558	1	1	1		1.03753	1	1	1		0.966979	1	1	1
1416074_a_at	1b	Rpl28	19943	NM_009081	2.3.4.5	CDS	8065.43	8196.05	7345.66	6694.89	7319.16	6963.15	8071.75	8621.25		1.18891	1	1	1		1.15818	1	1	1		1.01722	1	1	1
1416075_at	1	Sav1	64010	NM_022028	3.4.5	CDS	123.108	80.5028	97.3679	108.28	105.357	120.524	127.724	127.01		1.23869	1	1	1		0.990093	1	1	1		1.09839	1	1	1
1416076_at	1b	Ccnb1	268697	NM_172301	6.7	CDS	2345.91	2438.13	2145.41	2125.74	1880.56	2444.79	2939.72	2461.61		1.26461	1	1	1		1.12008	1	1	1		1.01269	1	1	1
1416077_at	1	Adm	11535	NM_009627	4	3UTR	19.7066	24.6657	33.7562	12.7112	21.7787	37.5932	26.4695	20.896		1.01933	1	1	1		0.954911	1	1	1		1.27771	1	1	1
1416078_s_at	1	Raf1	110157	NM_029780	17	3UTR	429.553	400.636	338.755	401.938	369.866	365.608	332.557	330.132		0.894687	1	1	1		1.12083	1	1	1		0.992954	1	1	1
1416079_a_at	1	Arpc1a	56443	NM_019767	10.8.9	CDS.3UTR	364.93	367.881	349.793	312.409	261.601	324.981	329.573	343.018		1.01569	1	1	1		1.10663	1	1	1		0.885804	1	1	1
1416080_at	2	Adam15	11490	NM_001037722,NM_009614	18.19.20.22	CDS	24.2665	21.9502	19.1167	22.1805	25.5314	17.3035	15.5595	25.6355		0.997526	1	1	1		1.11913	1	1	1		1.03723	1	1	1
1416081_at	1	Smad1	17125	NM_008539	6.7	CDS.3UTR	48.0149	51.292	47.7559	34.6433	42.6844	50.1208	66.15	65.0042		1.59169	UP	1.59169	1		1.20519	1	1	1		1.12629	1	1	1
1416082_at	1	Rab1	19324	NM_008996	6	3UTR	3190.36	3598.7	3435.13	3583.54	3186.01	3658.43	2672.92	2728.8		0.769621	1	1	1		0.967286	1	1	1		0.975177	1	1	1
1416083_at	1b	Zfand5	22682	NM_009551	6	3UTR	651.163	675.197	676.925	848.922	605.433	670.929	590.111	577.459		0.765194	1	1	1		0.869262	1	1	1		0.836494	1	1	1
1416084_at	1	Zfand5	22682	NM_009551	2.3.4.5	CDS	122.217	180.188	131.642	118.82	111.742	105.818	76.1119	90.1551		0.663842	1	1	1		1.20739	1	1	1		0.868635	1	1	1
1416085_s_at	1	Zfand5	22682	NM_009551	5.6	CDS	722.983	788.048	817.643	1022.31	532.347	896.799	637.453	582.375		0.662966	1	1	1		0.821232	1	1	1		0.776728	1	1	1
1416086_at	1	Tpst2	22022	NM_009419	4.5.6.7	CDS.3UTR	167.263	190.24	183.23	151.56	156.367	178.03	190.318	183.847		1.11761	1	1	1		1.06785	1	1	1		0.998829	1	1	1
1416087_at	1	Ap1s1	11769	NM_007457	5	3UTR	192.944	188.416	178.492	185.805	270.592	188.347	241.309	253.622		1.35859	1	1	1		1.04684	1	1	1		1.25979	1	1	1
1416088_a_at	1b	Rps15	20054	NM_009091	3.4	CDS.3UTR	6510.15	6613.16	5033.29	4795.88	5254.56	4964.48	5638.93	6059.88		1.19021	1	1	1		1.33514	1	1	1		1.03966	1	1	1
1416089_at	1b	Rps15	20054	NM_009091	2.3	CDS	5116.26	5595.94	5160.47	5177.6	5491.6	4792.78	5447.68	5728.26		1.08105	1	1	1		1.03619	1	1	1		0.994807	1	1	1
1416090_at	1	Pdhb	68263	NM_024221	10.9	CDS.3UTR	1920.62	1886.51	1967.86	2028.42	2169.9	2295.78	2308.96	1738.25		1.01274	1	1	1		0.952668	1	1	1		1.11746	1	1	1
1416091_at	1	Mtap4	17758	NM_008633	19	3UTR	149.732	119.365	117.629	122.73	119.265	139.842	116.159	147.008		1.0949	1	1	1		1.11956	1	1	1		1.07801	1	1	1
1416092_a_at	1	Mtap4	17758	NM_008633	19	3UTR	322.403	315.789	251.287	271.341	207.824	283.213	222	287.637		0.975142	1	1	1		1.22112	1	1	1		0.939552	1	1	1
1416093_a_at	1	Mrpl20	66448	NM_025570	1.2.3.4	CDS	727.047	744.377	692.423	620.649	672.875	746.002	795.553	645.62		1.09756	1	1	1		1.1206	1	1	1		1.08058	1	1	1
1416094_at	1	Adam9	11502	NM_007404	23	3UTR	247.125	239.753	274.446	247.521	264.14	242.462	321.076	365.214		1.31482	1	1	1		0.932777	1	1	1		0.970564	1	1	1
1416095_x_at	1	Sarnp	66118	NM_025364	10.11.6.8.9	CDS.3UTR	1277.37	1391.75	1500.6	1564.72	1538.92	1479.94	1555.35	1469.88		0.986922	1	1	1		0.870746	1	1	1		0.984844	1	1	1
1416096_at	2	Vipar	104799	NM_001142581,NM_134044,NM_001142580	21	3UTR	216.186	169.454	213.016	189.252	201.227	225.322	213.319	182.01		0.98275	1	1	1		0.958664	1	1	1		1.06036	1	1	1
1416097_at	1	Lrrc4	192198	NM_138682	1	CDS	1.164	0.941102	3.84605	13.2471	13.0882	6.35139	6.97745	1.66543		0.505635	DOWN	1	1		0.123155	DOWN	1	1		1.13727	1	1	1
1416098_at	1	Syngr3	20974	NM_011522	4	3UTR	43.7051	38.1472	58.4358	15.541	22.4988	37.1733	55.6686	52.0468		1.45607	1	1	1		1.10646	1	1	1		0.806632	1	1	1
1416099_at	1b	Rpl27	19942	NM_011289	1.2.3.4	5UTR.CDS	8118.94	7927.35	7524.17	7234.33	6901.12	7551.23	7816.76	8044.91		1.07475	1	1	1		1.08726	1	1	1		0.979255	1	1	1
1416100_at	1	Eif3d	55944	NM_018749	12.13.14	CDS	2793.89	2635.82	2468.27	2725.16	2236.19	2844.61	2789.16	2549.33		1.02793	1	1	1		1.04549	1	1	1		0.978313	1	1	1
1416101_a_at	1	Hist1h1c	50708	NM_015786	1	3UTR	138.857	128.34	223.228	168.169	186.291	190.906	176.851	113.485		0.741792	1	1	1		0.682675	1	1	1		0.963717	1	1	1
1416102_at	1b	Ywhaz	22631	NM_011740	7	3UTR	670.701	679.803	760.441	692.304	839.777	774.346	930.82	636.674		1.07899	1	1	1		0.929622	1	1	1		1.11108	1	1	1
1416103_at	1	Ywhaz	22631	NM_011740	7	3UTR	131.55	143.378	139.753	128.378	208.597	158.304	156.824	110.283		0.996179	1	1	1		1.02535	1	1	1		1.36836	1	1	1
1416104_at	1	Mpdu1	24070	NM_011900	7	CDS.3UTR	485.124	514.452	515.829	615.574	608.88	618.383	446.035	454.414		0.795869	1	1	1		0.883483	1	1	1		1.08473	1	1	1
1416105_at	1b	Nnt	18115	NM_008710	19b	3UTR	140.952	141.958	156.578	109.405	157.492	127.849	200.941	218.067		1.57531	UP	1.57531	1		1.06364	1	1	1		1.07278	1	1	1
1416106_at	1	Kti12	100087	NM_029571	1	CDS.3UTR	286.058	232.983	280.617	447.563	310.901	311.426	352.714	285.645		0.876651	1	1	1		0.712792	1	1	1		0.854634	1	1	1
1416107_at	1	Nsg2	18197	NM_008741	5	3UTR	12.9116	28.9437	21.6116	13.6687	22.6025	31.354	35.0271	32.6653		1.9187	UP	1	1		1.18636	1	1	1		1.52936	UP	1	1
1416108_a_at	1	Tmed3	66111	NM_025360	3	3UTR	60.1447	50.0631	82.9022	50.5852	61.3292	63.1849	68.0128	62.9816		0.981323	1	1	1		0.825604	1	1	1		0.932777	1	1	1
1416109_at	1	Fuca1	71665	NM_024243	5.6.7.8	CDS	183.567	194.981	180.758	172.197	213.974	165.881	195.367	201.245		1.12369	1	1	1		1.07251	1	1	1		1.07621	1	1	1
1416110_at	2	Slc35a4	67843	NM_026404,NM_001083317	3b.3c	3UTR	170.539	136.468	189.348	206.187	174.077	180.145	154.054	160.931		0.796353	1	1	1		0.776183	1	1	1		0.895552	1	1	1
1416111_at	1	Cd83	12522	NM_009856	5	3UTR	0.629787	6.96451	2.43171	1.29486	0.447699	3.20866	2.03439	1.90209		1.05633	1	1	1		2.03788	UP	1	1		0.981162	1	1	1
1416112_at	1b	Cox8a	12868	NM_007750	1.2	5UTR.CDS.3UTR	1139.01	1041.73	858.949	994.03	1108.87	992.51	1341.66	1108.18		1.32211	1	1	1		1.17688	1	1	1		1.13406	1	1	1
1416113_at	2	Fkbp8	14232	NM_010223,NM_001111066	8.9	CDS.3UTR	190.584	300.57	270.336	249.212	296.452	286.514	279.404	334.414		1.18145	1	1	1		0.945347	1	1	1		1.12207	1	1	1
1416114_at	1	Sparcl1	13602	NM_010097	10.11	CDS.3UTR	2.21919	1.46989	1.2481	2.17599	5.35203	2.76384	0.832996	0.91814		0.511416	DOWN	1	1		1.07739	1	1	1		2.37023	UP	1	1
1416115_at	2	Orc3	50793	NM_015824,NM_001159563	16.17.18.19.20	CDS.3UTR	457.391	487.255	419.15	407.077	333.264	431.065	422.821	412.941		1.01154	1	1	1		1.14333	1	1	1		0.925085	1	1	1
1416116_at	2	Orc3	50793	NM_015824,NM_001159563	20	3UTR	37.2107	23.0604	37.8759	36.5903	27.9347	29.5302	23.811	25.6904		0.664751	1	1	1		0.809376	1	1	1		0.771692	1	1	1
1416117_at	2	Orc3	50793	NM_015824,NM_001159563	20	3UTR	14.7769	2.91817	16.681	11.7384	27.79	9.76686	1.59979	20.54		0.779035	1	1	1		0.622639	DOWN	1	1		1.32152	1	1	1
1416118_at	1	Trim59	66949	NM_025863	3	3UTR	713.515	621.274	704.403	682.281	639.037	688.911	599.195	503.536		0.795229	1	1	1		0.962576	1	1	1		0.957643	1	1	1
1416119_at	1	Txn1	22166	NM_011660	2.3.4.5	CDS.3UTR	4105.79	4389.62	3811.37	3466.44	4167.63	3543.18	3733.53	3860.13		1.0434	1	1	1		1.1673	1	1	1		1.0595	1	1	1
1416120_at	1	Rrm2	20135	NM_009104	6.7.8.9	CDS	1748.64	1598.19	1268.32	1488.52	1640.91	1433.64	1903.98	1976.86		1.40771	1	1	1		1.21401	1	1	1		1.11525	1	1	1
1416121_at	5						111.931	106.708	130.19	208.572	129.927	275.705	159.94	157.774		0.937869	1	1	1		0.645407	DOWN	1	-1.54941		1.1974	1	1	1
1416122_at	1	Ccnd2	12444	NM_009829	3.4.5	CDS	312.484	282.82	394.78	312.713	358.188	395.125	397.142	311.537		1.00168	1	1	1		0.841427	1	1	1		1.06476	1	1	1
1416123_at	1	Ccnd2	12444	NM_009829	5	3UTR	18.2128	9.41948	19.2819	15.2667	30.15	25.7599	24.7843	18.3285		1.24789	1	1	1		0.799808	1	1	1		1.6183	UP	1	1
1416124_at	1	Ccnd2	12444	NM_009829	5	3UTR	16.6318	12.8555	19.8244	13.3094	20.9751	16.1053	20.7104	24.1849		1.35497	1	1	1		0.889947	1	1	1		1.11911	1	1	1
1416125_at	1	Fkbp5	14229	NM_010220		3UTR	571.582	540.225	542.928	526.042	665.374	606.543	509.082	574.29		1.01347	1	1	1		1.04007	1	1	1		1.18985	1	1	1
1416126_at	1	Polr1b	20017	NM_009086	15	CDS.3UTR	482.052	385.862	488.394	507.633	501.825	520.677	569.825	488.218		1.06226	1	1	1		0.871376	1	1	1		1.02658	1	1	1
1416127_a_at	2	Dnpep	13437	NM_001110831,NM_016878	12.13.14	CDS	1006.62	824.215	861.267	839.51	772.087	969.716	643.948	933.182		0.9273	1	1	1		1.07647	1	1	1		1.02412	1	1	1
1416128_at	5						88.5291	100.509	106.157	106.549	128.75	92.3997	94.3728	121.653		1.01561	1	1	1		0.88873	1	1	1		1.0397	1	1	1
1416129_at	1	Errfi1	74155	NM_133753	4	3UTR	281.734	279.062	272.282	387.57	266.867	209.178	307.376	297.771		0.917095	1	1	1		0.849881	1	1	1		0.721443	1	1	1
1416130_at	1	Prnp	19122	NM_011170	3	CDS.3UTR	80.6846	81.4208	92.9159	95.4721	89.9875	95.8041	98.535	56.4635		0.822762	1	1	1		0.860487	1	1	1		0.986218	1	1	1
1416131_s_at	1	Efr3a	76740	NM_133766	23	3UTR	172.806	152.414	201.186	147.172	179.528	153.3	154.283	187.14		0.980091	1	1	1		0.933579	1	1	1		0.955419	1	1	1
1416132_at	1	Efr3a	76740	NM_133766	15.16.17.18.20	CDS	173.283	185.418	176.926	134.422	151.144	147.47	173.002	167.623		1.09404	1	1	1		1.15209	1	1	1		0.959098	1	1	1
1416133_at	1	Efr3a	76740	NM_133766	23	3UTR	274.549	273.946	282.337	232.34	264.028	225.101	322.996	322.804		1.25476	1	1	1		1.06571	1	1	1		0.950361	1	1	1
1416134_at	1	Aplp1	11803	NM_007467	15.16.17	CDS.3UTR	129.776	181.652	143.845	99.2831	199.207	130.48	189.249	171.67		1.48448	1	1	1		1.28092	1	1	1		1.35602	1	1	1
1416135_at	4	Tmem55b,Apex1	219024	NM_001033271,NM_009687			2139.93	2009.31	1922.05	1780.6	2322.22	1854.68	1982.6	1949.07		1.06185	1	1	1		1.12061	1	1	1		1.12808	1	1	1
1416136_at	1	Mmp2	17390	NM_008610	13	3UTR	62.4729	32.3593	68.9533	62.3354	61.5767	56.3842	38.8197	56.0923		0.722926	1	1	1		0.722318	1	1	1		0.898485	1	1	1
1416137_at	2	Anxa7	11750	NM_009674,NM_001110794	13	3UTR	101.591	134.569	106.985	93.0601	167.746	121.365	131.286	166.06		1.4864	1	1	1		1.18053	1	1	1		1.44523	1	1	1
1416138_at	2	Anxa7	11750	NM_009674,NM_001110794	11.12.13	CDS.3UTR	794.596	759.95	744.948	686.715	844.719	950.57	1121.02	937.71		1.438	1	1	1		1.08583	1	1	1		1.25399	1	1	1
1416139_at	1	Reg2	19693	NM_009043	2.3.4.5.6	CDS.3UTR	17.175	30.0196	37.2439	32.7891	34.8451	17.9897	46.31	31.4115		1.10978	1	1	1		0.67389	1	1	1		0.754428	1	1	1
1416140_a_at	1	Dhx30	72831	NM_133347	20.21.22	CDS	591.128	617.466	611	550.014	591.327	656.334	603.745	616.603		1.0511	1	1	1		1.04098	1	1	1		1.07463	1	1	1
1416141_a_at	1b	Rps6	20104	NM_009096	5	CDS	9376.51	9923.9	7829.71	7975.48	8444.92	7801.66	9808.75	10055.6		1.25682	1	1	1		1.22114	1	1	1		1.02793	1	1	1
1416142_at	1	Rps6	20104	NM_009096	5	3UTR	335.873	232.116	316.161	319.206	473.259	289.293	392.51	375.858		1.20933	1	1	1		0.893955	1	1	1		1.20018	1	1	1
1416143_at	1b	Atp5j	11957	NM_016755	2.3.4.5	5UTR.CDS	2103.5	2206.3	1997.56	1639.51	2350.1	1798.79	2086.53	2082.15		1.14617	1	1	1		1.18497	1	1	1		1.14073	1	1	1
1416144_a_at	1	Dhx15	13204	NM_007839	14	3UTR	1181.19	1092.59	1554.44	1765.74	1339.55	1312.19	1296.92	1326.74		0.790218	1	1	1		0.684836	1	1	1		0.798673	1	1	1
1416145_at	1	Dhx15	13204	NM_007839	13.14	CDS.3UTR	2709.35	2589	2475.72	2353.14	2388.8	2334.84	2510.86	2472.66		1.03203	1	1	1		1.09723	1	1	1		0.978212	1	1	1
1416146_at	1	Hspa4	15525	NM_008300	17.18.19	CDS.3UTR	3112.54	3133.57	3384.59	3736.85	2446.16	3557.76	3085.33	2868.94		0.836103	1	1	1		0.877085	1	1	1		0.843076	1	1	1
1416147_at	1	Hspa4	15525	NM_008300	19	3UTR	238.25	295.706	264.582	232.67	392.462	290.051	349.688	282.929		1.27222	1	1	1		1.07381	1	1	1		1.37257	1	1	1
1416148_at	1	Laptm4b	114128	NM_033521	7	3UTR	309.947	315.933	355.897	313.359	304.571	264.43	397.852	289.484		1.02702	1	1	1		0.935188	1	1	1		0.8502	1	1	1
1416149_at	1	Olig1	50914	NM_016968	1	3UTR	486.685	547.059	469.235	397.074	201.016	491.981	524.94	317.949		0.972967	1	1	1		1.19327	1	1	1		0.799942	1	1	1
1416150_a_at	1b	Srsf3	20383	NM_013663	7	3UTR	2458.46	2336.34	2680.07	2960.81	2637.77	2800.08	2522.93	2276.66		0.850858	1	1	1		0.85001	1	1	1		0.964007	1	1	1
1416151_at	1b	Srsf3	20383	NM_013663	7	3UTR	211.836	213.588	235.814	371.425	335.861	288.906	206.069	243.64		0.74058	1	1	1		0.700588	1	1	1		1.02887	1	1	1
1416152_a_at	1b	Srsf3	20383	NM_013663	7	3UTR	559.865	569.515	641.948	817.545	639.542	675.249	571.839	573.365		0.784659	1	1	1		0.773816	1	1	1		0.900854	1	1	1
1416153_at	4	Srp54c,Srp54b,Srp54a	100101806,665155,24067	NM_001100110,NM_001100109,NM_011899			759.877	980.729	915.802	965.935	941.959	1013.14	904.327	964.678		0.993234	1	1	1		0.924999	1	1	1		1.03899	1	1	1
1416154_at	4	Srp54b,Srp54a	665155	NM_001100109,NM_011899			0.969789	11.9248	11.0383	0.46899	16.7834	9.28293	4.22859	8.15785		1.0764	1	1	1		1.12056	1	1	1		2.2652	UP	1	1
1416155_at	1b	Hmgb3	15354	NM_008253	5	3UTR	306.685	275.746	314.476	418.245	199.284	303.09	223.745	201.512		0.580381	DOWN	1	-1.72301		0.794887	1	1	1		0.685627	1	1	1
1416156_at	1	Vcl	22330	NM_009502	21	3UTR	522.979	479.882	624.376	841.308	439.601	479.152	425.327	355.761		0.532917	DOWN	1	-1.87646		0.684227	1	1	1		0.626843	DOWN	1	-1.5953
1416157_at	1	Vcl	22330	NM_009502	18.19.20.21	CDS	92.9181	77.3608	110.618	161.143	82.8071	85.4009	85.9699	63.7774		0.551025	DOWN	1	-1.8148		0.626574	DOWN	1	-1.59598		0.618954	DOWN	1	-1.61563
1416158_at	2	Nr2f2	11819	NM_183261,NM_009697	4	3UTR	7.01053	6.69056	4.15799	8.22652	7.01052	5.28647	4.7121	7.91204		1.01935	1	1	1		1.10631	1	1	1		0.992933	1	1	1
1416159_at	2	Nr2f2	11819	NM_183261,NM_009697	3.4	CDS	14.3575	3.69265	19.2748	4.34256	15.6116	14.0476	15.9381	17.3024		1.40746	1	1	1		0.764274	1	1	1		1.25583	1	1	1
1416160_at	2	Nr2f2	11819	NM_183261,NM_009697	4	3UTR	3.65415	1.64395	4.03926	0.687727	1.08554	7.65723	3.15634	1.85085		1.05928	1	1	1		1.12082	1	1	1		1.84954	UP	1	1
1416161_at	1b	Rad21	19357	NM_009009	14	3UTR	1026.48	1073.82	1305.96	1690.38	1470.01	1260.56	1072.54	1380.31		0.818614	1	1	1		0.700953	1	1	1		0.911302	1	1	1
1416162_at	1	Rad21	19357	NM_009009	11.12.13.14	CDS.3UTR	511.853	495.767	465.719	550.352	508.265	469.105	534.175	532.515		1.04982	1	1	1		0.991681	1	1	1		0.961911	1	1	1
1416163_at	1	Cops4	26891	NM_012001	10.9	CDS.3UTR	462.976	587.326	640.289	581.327	480.931	702.782	549.604	467.329		0.832449	1	1	1		0.859764	1	1	1		0.968973	1	1	1
1416164_at	1	Fbln5	23876	NM_011812	12	3UTR	24.6875	13.3544	32.9075	32.8487	29.024	34.8079	39.4342	25.112		0.9816	1	1	1		0.57853	DOWN	1	1		0.970736	1	1	1
1416165_at	1	Rab31	106572	NM_133685	7	3UTR	75.8539	74.4875	83.7809	67.0608	126.129	71.2755	81.0973	72.6618		1.01934	1	1	1		0.996683	1	1	1		1.30868	1	1	1
1416166_a_at	1	Prdx4	53381	NM_016764	6.7	CDS.3UTR	106.569	118.269	124.3	152.631	102.395	106.472	77.8983	72.7288		0.543915	DOWN	1	-1.83852		0.811888	1	1	1		0.75422	1	1	1
1416167_at	1	Prdx4	53381	NM_016764	2.3.4.5	CDS	812.971	595.17	729.568	753.146	442.128	798.181	611.995	436.614		0.707223	1	1	1		0.949705	1	1	1		0.836512	1	1	1
1416168_at	1	Serpinf1	20317	NM_011340	7.8	CDS.3UTR	87.4538	93.7482	128.27	106.062	88.6998	127.573	78.9648	75.6985		0.660017	1	1	1		0.773269	1	1	1		0.922931	1	1	1
1416169_at	1	Tpbpb	116913	NM_026429	2.3.4.5	CDS.3UTR	3.51924	0.498916	0.238148	0.382305	4.5962	4.46664	6.69866	0.735458		11.9818	UP	1	1		6.47616	UP	1	1		14.6068	UP	1	1
1416170_at	1	Trap1	68015	NM_026508	14.15.16.17.18	CDS	1016.26	994.025	844.337	802.295	790.033	841.132	1070.07	971.65		1.23994	1	1	1		1.22085	1	1	1		0.990607	1	1	1
1416171_at	5						766.222	804.739	763.3	857.133	802.751	856.236	784.839	784.626		0.968548	1	1	1		0.96947	1	1	1		1.02379	1	1	1
1416172_at	1	Pes1	64934	NM_022889	13.14.15	CDS.3UTR	840.731	1010.82	996.584	1207.41	783.444	1170.96	864.159	784.925		0.748225	1	1	1		0.840087	1	1	1		0.886755	1	1	1
1416173_at	1	Pes1	64934	NM_022889	15	3UTR	38.6756	26.3946	42.6083	89.7841	50.2529	42.9795	49.8078	11.5892		0.46375	DOWN	1	1		0.491496	DOWN	1	1		0.704213	1	1	1
1416174_at	1	Rbbp9	26450	NM_015754	5	3UTR	101.038	129.2	147.596	126.864	151.879	104.119	121.931	115.491		0.865051	1	1	1		0.838877	1	1	1		0.932735	1	1	1
1416175_a_at	2	Vdac3	22335	NM_011696,NM_001198998	10	CDS.3UTR	1269.62	1289.98	1284.6	1343.55	1444.94	1295.44	1506.3	1816.34		1.26425	1	1	1		0.973919	1	1	1		1.0427	1	1	1
1416176_at	1	Hmgb1	15289	NM_010439	5	3UTR	973.252	1065.49	1074.98	960.123	1145.22	1001.06	864.61	916.783		0.875334	1	1	1		1.00179	1	1	1		1.05463	1	1	1
1416177_at	1	Rbmxrt	19656	NM_009033	2	CDS.3UTR	1571.18	1551.08	1710.59	1745.51	1708.54	1673.78	1944.07	1956.37		1.12857	1	1	1		0.903405	1	1	1		0.978654	1	1	1
1416178_a_at	2	Plekhb1	27276	NM_013746,NM_001163183,NM_001163186,NM_001163182,NM_001163184,NM_001163185,NM_001163187	10	3UTR	32.3391	36.3404	24.9773	47.9412	56.1898	30.6202	76.2922	92.7244		2.31788	UP	2.31788	1		0.941867	1	1	1		1.19051	1	1	1
1416179_a_at	2	Rdx	19684	NM_009041,NM_001104616	16	3UTR	372.308	540.485	617.625	637.392	499.701	485.269	386.789	424.47		0.646413	DOWN	1	-1.547		0.727315	1	1	1		0.784826	1	1	1
1416180_a_at	2	Rdx	19684	NM_001104617,NM_009041,NM_001104616	10.6.7.8.9	CDS	211.587	222.96	223.938	245.45	195.179	226.478	200.58	208.951		0.872479	1	1	1		0.925774	1	1	1		0.898313	1	1	1
1416181_at	1	Mesdc2	67943	NM_023403	3	3UTR	942.899	868.398	853.662	906.982	846.317	851.673	868.673	727.759		0.906732	1	1	1		1.02877	1	1	1		0.964414	1	1	1
1416182_at	1	Apba3	57267	NM_018758	10.8.9	CDS	139.652	118.271	108.179	148.972	94.0037	101.567	164.029	92.7904		0.99871	1	1	1		1.003	1	1	1		0.760532	1	1	1
1416183_a_at	1	Ldhb	16832	NM_008492	7.8	CDS	755.207	993.207	1088.91	1145.84	289.102	1104.18	386.754	433.35		0.366978	DOWN	1	-2.72496		0.782377	1	1	1		0.623463	DOWN	1	1
1416184_s_at	2	Hmga1	15361	NM_001166543,NM_001166536,NM_001166535,NM_001039356,NM_001025427,NM_016660,NM_001166546,NM_001166545,NM_001166544,NM_001166537	5a.5b	3UTR	2496.16	2467.76	2976.49	2749.34	2621.38	2716.79	3021.4	2573.21		0.977081	1	1	1		0.866934	1	1	1		0.932296	1	1	1
1416185_a_at	1	Adh5	11532	NM_007410	8.9	CDS.3UTR	2462.28	2756.84	2326.35	2354.56	4771.65	2590.01	2731.03	2872.91		1.19719	1	1	1		1.11498	1	1	1		1.5727	UP	1.5727	1
1416186_at	1	Pnrc2	52830	NM_026383	3	3UTR	239.562	244.608	275.71	262.541	200.896	286.577	157.016	153.652		0.577181	DOWN	1	-1.73256		0.899524	1	1	1		0.90566	1	1	1
1416187_s_at	1	Pnrc2	52830	NM_026383	3	3UTR	231.451	323.255	357.001	321.331	232.663	333.642	204.607	206.401		0.605911	DOWN	1	-1.65041		0.817751	1	1	1		0.83485	1	1	1
1416188_at	1	Gm2a	14667	NM_010299	4	CDS.3UTR	33.008	37.3551	32.7321	50.0133	28.791	29.7974	45.9525	38.219		1.01723	1	1	1		0.850357	1	1	1		0.708056	1	1	1
1416189_a_at	1	Sec61a1	53421	NM_016906	12	3UTR	1346.98	1073.91	1478.46	1210.99	1263.66	1272.73	1217.8	1129.92		0.872941	1	1	1		0.900146	1	1	1		0.943091	1	1	1
1416190_a_at	1	Sec61a1	53421	NM_016906	10.11.12	CDS	327.707	302.39	297.191	310.895	272.937	308.662	322.65	273.354		0.980132	1	1	1		1.0362	1	1	1		0.956443	1	1	1
1416191_at	1	Sec61a1	53421	NM_016906	10.12.9	CDS	524.969	431.096	503.195	510.896	449.122	525.057	526.211	506.605		1.01847	1	1	1		0.942781	1	1	1		0.960644	1	1	1
1416192_at	1	Napa	108124	NM_025898	11	3UTR	41.233	32.596	66.1934	66.1481	42.5665	35.3653	44.4124	46.8171		0.689349	1	1	1		0.557867	DOWN	1	-1.79254		0.588869	DOWN	1	-1.69817
1416193_at	2	Car1	12346	NM_001083957,NM_009799	7.8	CDS.3UTR	8.4791	3.43602	10.5923	8.33822	5.76617	1.51328	1.44838	23.953		1.34182	1	1	1		0.629414	DOWN	1	1		0.384536	DOWN	1	1
1416194_at	1	Cyp4b1	13120	NM_007823	11.12	CDS.3UTR	2.14568	6.39539	13.7381	12.2205	11.6741	8.83375	6.93832	14.1417		0.812064	1	1	1		0.329027	DOWN	1	1		0.790022	1	1	1
1416195_at	1	Inpp5k	19062	NM_008916	12	3UTR	74.5389	93.8098	94.02	89.4155	103.656	91.9344	84.4603	80.2767		0.898065	1	1	1		0.917755	1	1	1		1.06626	1	1	1
1416196_at	1	Rpsa	16785	NM_011029	7	3UTR	2.60293	10.5467	6.90215	7.86422	12.429	5.10829	17.6383	11.2591		1.95698	UP	1	1		0.89051	1	1	1		1.18765	1	1	1
1416197_at	1	Snrpc	20630	NM_011432	3.4.5.6	CDS.3UTR	1635.38	1679.27	1570.8	1506.06	1748.14	1736.13	1787.85	1650.77		1.11757	1	1	1		1.07728	1	1	1		1.13241	1	1	1
1416198_at	1	Th1l	57314	NM_020580	14.15	CDS.3UTR	314.83	321.717	302.64	302.619	364.166	302.278	311.206	414.297		1.19866	1	1	1		1.05169	1	1	1		1.10109	1	1	1
1416199_at	2	Kifc3	16582	NM_010631,NM_001145831,NM_001145832	24	3UTR	53.5252	75.443	46.5239	44.0076	50.4308	41.8801	111.433	138.416		2.75981	UP	2.75981	1		1.42457	1	1	1		1.01965	1	1	1
1416200_at	2	Il33	77125	NM_133775,NM_001164724	9	3UTR	7.15784	0.866146	10.5459	13.3735	5.6683	15.2676	3.05149	6.17962		0.385925	DOWN	1	1		0.335459	DOWN	1	1		0.875268	1	1	1
1416201_at	1	Crk	12928	NM_133656	3	3UTR	297.592	280.012	346.236	245.492	243.715	313.37	273.119	311.12		0.987344	1	1	1		0.976132	1	1	1		0.941454	1	1	1
1416202_at	1	Phb2	12034	NM_007531	10.6.7.8.9	CDS.3UTR	1851.62	1893.35	1788.45	1740.18	1891.23	1823.94	1901.27	1882.45		1.07229	1	1	1		1.06131	1	1	1		1.05287	1	1	1
1416203_at	1	Aqp1	11826	NM_007472	4	3UTR	18.7629	5.74782	15.8661	25.1208	24.9473	17.3328	19.5495	15.5336		0.855959	1	1	1		0.598013	DOWN	1	1		1.03155	1	1	1
1416204_at	1	Gpd1	14555	NM_010271	7.8	CDS.3UTR	5.62483	16.1356	23.9748	16.5562	5.35404	8.77338	22.8493	14.3674		0.918227	1	1	1		0.536883	DOWN	1	1		0.348558	DOWN	1	1
1416205_at	1	Glb1	12091	NM_009752	16	CDS.3UTR	192.359	173.602	171.707	221.779	181.297	210.708	197.587	180.387		0.960578	1	1	1		0.930049	1	1	1		0.996234	1	1	1
1416206_at	2	Sipa1	20469	NM_011379,NM_001164482,NM_001164568,NM_001164480,NM_001164481	15.16.17.18	CDS.3UTR	63.8606	56.0866	44.2367	42.2119	63.558	44.0472	66.1304	76.1242		1.64554	UP	1.64554	1		1.3875	1	1	1		1.24473	1	1	1
1416207_at	2b	Taz	66826	NM_001173547,NM_181516	10	3UTR	144.242	112.243	105.459	98.1627	140.275	109.204	104.321	132.299		1.16205	1	1	1		1.25961	1	1	1		1.22521	1	1	1
1416208_at	2	Usp14	59025	NM_021522,NM_001038589	16	CDS.3UTR	875.317	978.469	917.491	938.609	889.536	955.002	935.124	896.547		0.986838	1	1	1		0.998753	1	1	1		0.99377	1	1	1
1416209_at	1	Glud1	14661	NM_008133	13	CDS.3UTR	1980.28	1810.21	1458.09	1298.27	1624.36	1396.5	2074.88	2026.5		1.48797	1	1	1		1.37518	1	1	1		1.09596	1	1	1
1416210_at	1	Imp3	102462	NM_133976	1	CDS.3UTR	734.027	708.24	658.935	679.931	622.761	693.483	848.76	659.767		1.12672	1	1	1		1.07723	1	1	1		0.983105	1	1	1
1416211_a_at	1	Ptn	19242	NM_008973	1.2.3.4	5UTR.CDS	4.33308	4.68094	8.63185	2.7256	6.895	8.01973	24.8828	4.23388		2.56366	UP	1	1		0.793666	1	1	1		1.31321	1	1	1
1416212_at	1	Magoh	17149	NM_010760	2.3.5.6	5UTR.CDS	1648.31	1630.56	1803.04	1656.56	1899.15	1770.82	1957.74	1754.81		1.07312	1	1	1		0.947761	1	1	1		1.06081	1	1	1
1416213_x_at	1	Surf4	20932	NM_011512	6	3UTR	173.379	137.795	205.34	196.22	148.46	220.797	144.656	172.279		0.789259	1	1	1		0.774914	1	1	1		0.919558	1	1	1
1416214_at	1	Mcm4	17217	NM_008565	16	CDS.3UTR	1559.06	1648.33	1489.24	1677.83	1758.14	1680.12	1558.84	1615.5		1.00229	1	1	1		1.01273	1	1	1		1.08563	1	1	1
1416215_at	1	Gosr1	53334	NM_016810	9	3UTR	72.4136	56.6784	100.48	134.124	89.2378	117.254	76.656	68.0405		0.61677	DOWN	1	-1.62135		0.550256	DOWN	1	-1.81734		0.880171	1	1	1
1416216_at	2	Reps1	19707	NM_009048,NM_001111065	17.18.19.20	CDS	236.368	266.589	251.454	295.63	187.689	265.497	241.603	263.49		0.923245	1	1	1		0.91934	1	1	1		0.828365	1	1	1
1416217_a_at	1	Rpl37a	19981	NM_009084	1.2	5UTR.CDS	6997.74	6986.34	5904.44	5824.91	7062.38	5517.74	7502.2	7604.61		1.28795	1	1	1		1.19223	1	1	1		1.07253	1	1	1
1416218_x_at	5						528.053	427.352	471.366	564.621	502.399	444.76	370.833	264.6		0.61336	DOWN	1	-1.63036		0.922217	1	1	1		0.914258	1	1	1
1416219_at	2	Rpl19	19921	NM_009078,NM_001159483	4.5.6.7	CDS.3UTR	7247.81	7230.98	6461.2	6981.34	6613.99	6741.11	6925.28	7121.72		1.04497	1	1	1		1.07709	1	1	1		0.993495	1	1	1
1416220_at	1	Spcs1	69019	NM_026911	1.2.3.4	CDS.3UTR	651.822	551.999	631.587	613.303	583.271	666.805	629.792	719.523		1.08388	1	1	1		0.96701	1	1	1		1.00417	1	1	1
1416221_at	1	Fstl1	14314	NM_008047	11	3UTR	615.603	587.715	621.398	480.282	462.675	512.435	872.997	889.01		1.59938	UP	1.59938	1		1.09226	1	1	1		0.885111	1	1	1
1416222_at	1	Nsdhl	18194	NM_010941	8	CDS.3UTR	379.02	323.588	344.295	380.552	296.97	382.663	335.887	353.932		0.951675	1	1	1		0.969319	1	1	1		0.937623	1	1	1
1416223_at	2	Sh3bp5l	79566	NM_024480,NM_001161338	7	3UTR	106.734	131.549	129.471	102.851	151.461	122.934	114.76	114.14		0.985268	1	1	1		1.02566	1	1	1		1.1811	1	1	1
1416224_at	1	Zbtb17	22642	NM_009541	14.15.16	CDS.3UTR	81.9542	83.4973	57.1217	57.9208	55.9452	57.666	56.6562	62.8971		1.03921	1	1	1		1.43818	1	1	1		0.987559	1	1	1
1416225_at	1	Adh1	11522	NM_007409	6.7.8.9	CDS.3UTR	15.0497	1.46713	5.28122	17.5776	12.135	0.457913	8.66952	13.2715		0.959846	1	1	1		0.722558	1	1	1		0.550897	DOWN	1	1
1416226_at	1	Arpc1b	11867	NM_023142	10.7.8.9	CDS.3UTR	294.416	292.024	325.799	339.425	323.663	310.911	356.841	330.179		1.03277	1	1	1		0.881569	1	1	1		0.953925	1	1	1
1416227_at	1	Pdap1	231887	NM_001033313	6	3UTR	3.28914	8.21648	10.8631	3.07793	7.5782	18.3452	4.69254	9.67824		1.03082	1	1	1		0.825305	1	1	1		1.8595	UP	1	1
1416228_at	1	Pin1	23988	NM_023371	3.4	CDS.3UTR	974.571	950.757	1032.7	1158.16	910.47	976.306	1015.97	976.721		0.909546	1	1	1		0.878801	1	1	1		0.861204	1	1	1
1416229_at	1	Rfk	54391	NM_019437	2.3.4	CDS.3UTR	207.182	189.221	222.756	226.721	199.876	206.108	212.102	228.583		0.980439	1	1	1		0.881918	1	1	1		0.903236	1	1	1
1416230_at	1b	Rfk	54391	NM_019437	4	3UTR	149.353	150.582	171.825	171.905	160.03	161.058	133.587	152.527		0.832379	1	1	1		0.87259	1	1	1		0.934128	1	1	1
1416231_at	1	Vac14	234729	NM_146216	19	CDS.3UTR	75.3014	98.3265	101.337	115.848	65.4469	94.9662	98.889	100.82		0.919538	1	1	1		0.799449	1	1	1		0.738603	1	1	1
1416232_at	1	Olig2	50913	NM_016967	2	3UTR	208.77	155.381	189.484	179.837	62.9298	154.202	224.758	167.708		1.06267	1	1	1		0.986002	1	1	1		0.587921	DOWN	1	1
1416233_at	1	Eif3i	54709	NM_018799	10.11.7.8.9	CDS.3UTR	2859.52	2985.12	2596.54	2335.36	2918.14	2585.09	2867.06	2912.84		1.17194	1	1	1		1.18507	1	1	1		1.11585	1	1	1
1416234_at	1	Lrrc59	98238	NM_133807	7	3UTR	1232.08	1270.29	1444.49	1563.17	1036.95	1617.3	1172.91	1153.54		0.773512	1	1	1		0.831998	1	1	1		0.8825	1	1	1
1416235_at	1	Lrrc59	98238	NM_133807	6.7	CDS.3UTR	834.043	744.32	985.253	1008.59	683.997	1067.13	795.485	776.839		0.788591	1	1	1		0.791621	1	1	1		0.878271	1	1	1
1416236_a_at	1	Mpzl2	14012	NM_007962	6	3UTR	320.938	282.442	301.145	212.145	659.881	266.09	283.642	382.156		1.29712	1	1	1		1.17551	1	1	1		1.80399	UP	1	1
1416237_at	1	Mpzl2	14012	NM_007962	4.6	CDS.3UTR	203.723	161.458	117.256	128.527	318.052	128.116	187.641	201.994		1.58528	UP	1.58528	1		1.48578	1	1	1		1.81529	UP	1	1
1416238_at	1	Tie1	21846	NM_011587	21.22.23	CDS.3UTR	0.515901	1.22611	8.94512	1.35015	1.32767	0.368281	0.911637	1.87731		0.270896	DOWN	1	1		0.169205	DOWN	1	1		0.164731	DOWN	1	1
1416239_at	1b	Ass1	11898	NM_007494	13.14	CDS	1224.81	736.811	725.265	789.614	2212.23	620.393	1264.05	1610.12		1.89729	UP	1.89729	1		1.2949	1	1	1		1.86987	UP	1	1
1416240_at	1	Psmb7	19177	NM_011187	5.6.7	CDS	4006.44	3895.73	3914.16	3917.85	4248.85	3945.05	4108.34	4375.8		1.08326	1	1	1		1.00896	1	1	1		1.04621	1	1	1
1416241_at	1b	Sec13	110379	NM_024206	7.8.9	CDS.3UTR	651.636	561.748	690.913	669.49	583.552	738.989	677.211	657.455		0.981081	1	1	1		0.891929	1	1	1		0.972168	1	1	1
1416242_at	1	Klhl13	67455	NM_026167	9	3UTR	907.829	949.202	1145.75	1172.93	96.2543	1056.63	96.029	61.063		0.0677505	DOWN	1	-14.76		0.800899	1	1	1		0.497216	DOWN	1	1
1416243_a_at	1b	Rpl35	66489	NM_025592	2	CDS	5631.76	5338.71	5208.78	4858.62	5532.13	4974.8	5914.18	6017.6		1.18519	1	1	1		1.0897	1	1	1		1.04366	1	1	1
1416244_a_at	2	Cnbp	12785	NM_013493,NM_001109745,NM_001109746	5	3UTR	3370.89	3924.23	3088.22	3766.25	3744.54	3507.43	3663.82	3755.69		1.08243	1	1	1		1.06429	1	1	1		1.05799	1	1	1
1416245_at	1	Aurkaip1	66077	NM_025338	3.4	CDS.3UTR	1015.45	994.789	1031.82	979.028	902.251	1070.35	1071.94	984.677		1.02276	1	1	1		0.999699	1	1	1		0.98098	1	1	1
1416246_a_at	1	Coro1a	12721	NM_009898	10.11.8.9	CDS	84.0689	99.7003	95.0905	74.1525	68.1647	113.185	101.887	72.5441		1.03065	1	1	1		1.08583	1	1	1		1.07153	1	1	1
1416247_at	2	Dctn3	53598	NM_016890,NM_001159565	3.4.5.6.7a.7b	CDS.3UTR	596.604	570.47	614.538	560.976	692.899	614.842	560.475	572.072		0.963448	1	1	1		0.992819	1	1	1		1.11248	1	1	1
1416248_at	2	Nadk	192185	NM_138671,NM_001159637	13	3UTR	489.962	478.323	492.539	430.061	467.986	511.494	553.043	475.121		1.11442	1	1	1		1.04952	1	1	1		1.06165	1	1	1
1416249_at	2	Nadk	192185	NM_138671,NM_001159637	12.13	CDS.3UTR	407.472	349.597	407.026	385.832	410.509	374.16	391.777	417.409		1.02059	1	1	1		0.954861	1	1	1		0.989671	1	1	1
1416250_at	1	Btg2	12227	NM_007570	1.2	CDS	231.942	199.296	210.345	189.636	299.318	215.418	238.321	241.651		1.19999	1	1	1		1.07815	1	1	1		1.2869	1	1	1
1416251_at	1	Mcm6	17219	NM_008567	16.17	CDS	1878.45	1961.33	1818.97	1849.51	1922.51	1808.31	1734.56	1738.98		0.946859	1	1	1		1.04669	1	1	1		1.01699	1	1	1
1416252_at	1	Stk38	106504	NM_134115	14	3UTR	627.625	674.445	632.858	818.53	630.372	704.01	596.293	643.959		0.854528	1	1	1		0.897121	1	1	1		0.919384	1	1	1
1416253_at	1b	Cdkn2d	12581	NM_009878	2	CDS.3UTR	150.636	129.297	125.442	61.6858	92.038	93.3163	110.075	131.513		1.29103	1	1	1		1.49595	1	1	1		0.990524	1	1	1
1416254_a_at	1	Vps16	80743	NM_030559	21.22.23.24	CDS	207.435	190.65	179.19	180.586	182.417	199.984	195.276	178.798		1.03974	1	1	1		1.10648	1	1	1		1.06288	1	1	1
1416255_at	1	Gja4	14612	NM_008120	2	CDS.3UTR	25.6828	19.297	19.9716	1.24589	19.3118	7.93835	16.4566	18.0798		1.62773	UP	1	1		2.11994	UP	1	1		1.28432	1	1	1
1416256_a_at	1b	Tubb5	22154	NM_011655	4	CDS.3UTR	5334.6	5493.01	4933.5	4705.03	4385.93	4935.7	5005.55	5599.77		1.10031	1	1	1		1.12337	1	1	1		0.967121	1	1	1
1416257_at	1	Capn2	12334	NM_009794	21	3UTR	85.949	75.4331	118.07	94.1837	317.811	117.703	108.389	116.005		1.05719	1	1	1		0.760325	1	1	1		2.05185	UP	1	1
1416258_at	1	Tk1	21877	NM_009387	7	CDS.3UTR	524.253	486.212	406.046	370.524	481.824	469.579	485.907	516.238		1.29048	1	1	1		1.30119	1	1	1		1.22514	1	1	1
1416259_at	1	Pex12	103737	NM_134025	4	3UTR	95.7724	89.1771	145.926	263.291	92.9991	186.319	68.6261	95.093		0.400079	DOWN	1	-2.49951		0.451959	DOWN	1	-2.21259		0.682566	1	1	1
1416260_a_at	1	Snx1	56440	NM_019727	15	CDS.3UTR	107.221	131.142	105.497	102.039	124.828	135.019	196.993	131.405		1.58237	UP	1.58237	1		1.14854	1	1	1		1.25206	1	1	1
1416261_at	1	Tmem19	67226	NM_133683	7	3UTR	82.7386	79.3874	86.8427	83.606	117.173	88.6153	119.342	147.42		1.56506	UP	1.56506	1		0.951172	1	1	1		1.20733	1	1	1
1416262_at	1	Tmem19	67226	NM_133683	7	3UTR	70.1683	74.0495	77.0845	85.4093	127.687	74.2012	72.0338	72.9537		0.892265	1	1	1		0.887528	1	1	1		1.24244	1	1	1
1416263_at	1	Abcb9	56325	NM_019875	12	3UTR	10.5789	3.54943	2.74758	1.17106	1.85315	1.90324	2.65334	4.45918		1.81505	UP	1	1		3.60543	UP	1	1		0.958594	1	1	1
1416264_at	1	Abcb9	56325	NM_019875	10.11.12	CDS.3UTR	14.2278	2.26727	19.0328	27.9131	29.7431	18.7485	17.9743	41.6188		1.2694	1	1	1		0.351364	DOWN	1	1		1.03293	1	1	1
1416265_at	1	Capn10	23830	NM_011796	10.11.12	CDS.3UTR	70.6924	69.5494	84.8583	62.0898	82.5609	65.5314	57.8874	107.62		1.1263	1	1	1		0.954362	1	1	1		1.00779	1	1	1
1416266_at	5						6.7355	4.18207	7.67544	9.70434	9.80371	6.4431	2.14995	9.31248		0.659527	DOWN	1	1		0.628177	DOWN	1	1		0.934811	1	1	1
1416267_at	2b	Scoc	56367	NM_001039137,NM_019708	5	3UTR	85.933	55.4171	102.224	108.646	83.5113	85.7883	88.3005	94.2273		0.865593	1	1	1		0.670318	1	1	1		0.802861	1	1	1
1416268_at	1	Ets2	23872	NM_011809	10	3UTR	166.62	114.022	88.822	101.632	131.334	92.0141	84.8894	96.736		0.953646	1	1	1		1.47355	1	1	1		1.17272	1	1	1
1416269_at	1	Atp5j2	57423	NM_020582	1.2.3	5UTR.CDS	1977.36	1906.16	1711.51	1749.27	1916.38	1872.69	2055.39	1944.49		1.15578	1	1	1		1.12215	1	1	1		1.09486	1	1	1
1416270_at	1	Polr2g	67710	NM_026329	3.4.5.7.8	CDS.3UTR	988.337	996.677	1002.49	861.798	990.706	873.488	1029.96	966.165		1.07072	1	1	1		1.06476	1	1	1		0.999947	1	1	1
1416271_at	1	Perp	64058	NM_022032	3	3UTR	154.203	128.2	173.673	152.422	466.368	132.996	172.874	213.092		1.1836	1	1	1		0.866013	1	1	1		1.838	UP	1	1
1416272_at	1	Mapksp1	56692	NM_019920	7	3UTR	549.472	555.538	527.758	377.904	429.811	532.086	636.6	489.923		1.24387	1	1	1		1.22011	1	1	1		1.06209	1	1	1
1416273_at	1	Tnfaip2	21928	NM_009396	12	3UTR	27.6624	38.9991	34.0868	40.7363	40.5625	18.2721	33.3233	14.9295		0.644892	DOWN	1	1		0.89092	1	1	1		0.786316	1	1	1
1416274_at	1	Ctns	83429	NM_031251	11	3UTR	26.6288	30.868	44.9148	48.068	30.6443	29.6532	33.7788	18.2547		0.559604	DOWN	1	1		0.618359	DOWN	1	1		0.648479	DOWN	1	1
1416275_at	1	Slc26a6	171429	NM_134420		CDS.3UTR	44.3068	39.9265	28.1107	34.4547	37.1463	42.8737	44.2314	36.217		1.28583	1	1	1		1.34632	1	1	1		1.27898	1	1	1
1416276_a_at	1b	Rps4x	20102	NM_009094	5.6.7	CDS	7586.82	7795.26	6751.11	6287.65	7408.44	6268.07	7180.71	7975.75		1.16242	1	1	1		1.17972	1	1	1		1.04891	1	1	1
1416277_a_at	1b	Rplp1	56040	NM_018853	1.2.3	5UTR.CDS	8203.57	8469.67	7176.5	6639.35	8151.63	6703.46	8269.62	8803.71		1.23578	1	1	1		1.20682	1	1	1		1.07522	1	1	1
1416278_a_at	1b	Atp5o	28080	NM_138597	3.4.5.6	CDS	2484.57	1886.48	2266.26	1926.26	2062.04	2095.09	2704.64	2263.25		1.18494	1	1	1		1.04258	1	1	1		0.99156	1	1	1
1416279_at	1	Ap1b1	11764	NM_007454	21	3UTR	299.802	196.437	242.058	245.675	194.188	236.734	234.512	219.619		0.931108	1	1	1		1.01744	1	1	1		0.883522	1	1	1
1416280_at	1	Uba2	50995	NM_016682	17	3UTR	2339.38	2312.18	2470.7	2375.82	2529.66	2504.6	3203.44	2737.13		1.22574	1	1	1		0.959771	1	1	1		1.03874	1	1	1
1416281_at	1	Wdr45l	66840	NM_025793	10	3UTR	879.104	703.619	792.137	866.657	656.233	918.131	587.064	595.422		0.712858	1	1	1		0.954141	1	1	1		0.949102	1	1	1
1416282_at	1	Psmc3	19182	NM_008948	10.11.12.8.9	CDS.3UTR	1777.46	1700.56	1571.37	1546.08	1634.39	1586.08	1548.08	1378.31		0.938714	1	1	1		1.11566	1	1	1		1.03305	1	1	1
1416283_at	1	Gart	14450	NM_010256	20.21.22	CDS.3UTR	1768.54	1958.69	1832.48	1709.81	1737.74	1899.62	2027.91	1902.68		1.10962	1	1	1		1.05221	1	1	1		1.02684	1	1	1
1416284_at	1	Mrpl28	68611	NM_024227	2.3.4.5	CDS.3UTR	584.773	760.936	527.468	467.361	493.943	580.532	671.841	570.32		1.24862	1	1	1		1.3527	1	1	1		1.08006	1	1	1
1416285_at	1	Ndufc1	66377	NM_025523	1.2.3	5UTR.CDS	671.617	641.639	582.838	552.541	505.883	664.488	785.861	742.6		1.34621	1	1	1		1.15667	1	1	1		1.03082	1	1	1
1416286_at	1	Rgs4	19736	NM_009062	5	3UTR	5.28251	3.25581	5.84863	5.555	2.41684	2.47408	0.674008	3.70276		0.383805	DOWN	1	1		0.748736	1	1	1		0.428892	DOWN	1	1
1416287_at	1	Rgs4	19736	NM_009062	5	3UTR	15.7272	2.99738	8.46207	2.02447	3.88139	4.90426	3.51777	6.31462		0.93762	1	1	1		1.78558	UP	1	1		0.837802	1	1	1
1416288_at	2	Dnaja1	15502	NM_008298,NM_001164672,NM_001164671	10.8.9	CDS.3UTR	2262.64	2227.71	2254.98	2155.55	2127.41	2301.86	2109.99	2040.89		0.941131	1	1	1		1.0181	1	1	1		1.00425	1	1	1
1416289_at	1	Plod1	18822	NM_011122	19	3UTR	75.1269	77.1274	66.3489	84.709	98.6473	66.7362	58.7788	116.189		1.15828	1	1	1		1.00792	1	1	1		1.09484	1	1	1
1416290_a_at	1	Psmc4	23996	NM_011874	11	CDS.3UTR	1242.26	940.01	1790.96	2057.86	1564.05	2019.44	1674.32	1200.9		0.747041	1	1	1		0.566996	DOWN	1	-1.76368		0.93106	1	1	1
1416291_at	1	Psmc4	23996	NM_011874	10.7.8.9	CDS	1211.15	1228.15	1183.02	1044.5	1155.6	1224.29	1342.1	1274.5		1.17467	1	1	1		1.09508	1	1	1		1.0684	1	1	1
1416292_at	1	Prdx3	11757	NM_007452	7	3UTR	476.417	418.327	450.039	385.238	353.489	478.721	420.685	418.381		1.00454	1	1	1		1.07119	1	1	1		0.996329	1	1	1
1416293_at	2	Nfib	18028	NM_008687,NM_001113209,NM_001113210	12	3UTR	6.01977	8.51934	0.962849	2.71117	13.3186	11.3744	19.6833	2.2869		5.97989	UP	1	1		3.95727	UP	1	1		6.72097	UP	1	1
1416294_at	1	Scamp3	24045	NM_011886	8.9	CDS.3UTR	258.619	260.139	223.264	215.988	223.772	243.052	269.424	235.928		1.15048	1	1	1		1.18101	1	1	1		1.06277	1	1	1
1416295_a_at	1	Il2rg	16186	NM_013563	8	3UTR	29.689	24.0689	11.5428	18.8022	12.5014	20.8236	27.6708	20.0051		1.57113	UP	1	1		1.77156	UP	1	1		1.0982	1	1	1
1416296_at	1	Il2rg	16186	NM_013563	8	CDS.3UTR	22.7577	4.43917	15.7673	2.42838	12.0528	16.2257	16.1518	18.0691		1.88072	UP	1	1		1.49469	1	1	1		1.55414	UP	1	1
1416297_s_at	1	Reg3b	18489	NM_011036	3.4.5.6	CDS	9.77526	19.2051	3.87744	17.7228	20.8914	6.65001	5.34473	10.0921		0.714662	1	1	1		1.34167	1	1	1		1.27505	1	1	1
1416298_at	1	Mmp9	17395	NM_013599	13	3UTR	4.74603	19.0467	8.83483	18.2166	18.9138	2.41799	24.011	24.2184		1.78287	UP	1	1		0.879537	1	1	1		0.788563	1	1	1
1416299_at	1	Shcbp1	20419	NM_011369	11.12.13	CDS.3UTR	628.133	623.845	706.389	580.128	611.849	673.511	855.35	726.505		1.22956	1	1	1		0.973154	1	1	1		0.999101	1	1	1
1416300_a_at	1b	Slc25a3	18674	NM_133668	7.8	CDS.3UTR	5004.74	4672.92	4488.65	4416.02	5208.6	4386.89	4846.39	5358.93		1.14606	1	1	1		1.08681	1	1	1		1.07758	1	1	1
1416301_a_at	1	Ebf1	13591	NM_007897	16	3UTR	12.9706	6.57845	8.17801	9.65861	32.6044	4.8914	16.2918	12.608		1.62025	UP	1	1		1.096	1	1	1		2.10218	UP	1	1
1416302_at	1	Ebf1	13591	NM_007897	15.16	CDS.3UTR	8.82507	18.1868	9.93467	12.0178	30.3419	1.80365	13.2063	26.0838		1.78978	UP	1	1		1.23047	1	1	1		1.46433	1	1	1
1416303_at	1	Litaf	56722	NM_019980	4	3UTR	624.928	564.446	560.564	531.333	545.78	535.239	629.78	635.592		1.15887	1	1	1		1.08927	1	1	1		0.990037	1	1	1
1416304_at	1	Litaf	56722	NM_019980	4	CDS.3UTR	293.313	271.444	276.911	248.155	246.426	286.409	266.654	282.641		1.04614	1	1	1		1.07559	1	1	1		1.0148	1	1	1
1416305_at	1	Sh3bp4	98402	NM_133816	6	CDS.3UTR	131.732	157.655	136.972	124.829	138.729	113.236	142.296	131.565		1.04607	1	1	1		1.10537	1	1	1		0.962434	1	1	1
1416306_at	1	Clca3	23844	NM_017474	13.14	CDS	1.5388	1.7005	4.69672	0.548716	0.36041	0.581863	0.894315	0.423808		0.25129	DOWN	1	1		0.617547	DOWN	1	1		0.179637	DOWN	1	1
1416307_at	1	Ap1m1	11767	NM_007456	12	3UTR	211.219	196.406	198.036	235.855	177.379	211.336	199.041	272.017		1.08566	1	1	1		0.939465	1	1	1		0.895881	1	1	1
1416308_at	1	Ugdh	22235	NM_009466	12	3UTR	317.652	311.723	406.098	330.747	384.041	326.4	257.69	307.194		0.766625	1	1	1		0.854149	1	1	1		0.964166	1	1	1
1416309_at	2	Nusap1	108907	NM_133851,NM_001042652	11	3UTR	781.495	922.926	774.205	714.646	649.671	841.863	674.157	841.767		1.01818	1	1	1		1.14479	1	1	1		1.0018	1	1	1
1416310_at	5						8.07405	27.6864	11.062	13.6667	18.3561	11.074	27.1644	21.2125		1.95631	UP	1	1		1.44611	1	1	1		1.19012	1	1	1
1416311_s_at	4	Tuba3a,Tuba3b	22144.2	NM_009446,NM_009449			284.009	164.995	257.274	398.092	274.431	269.579	147.007	183.852		0.504846	DOWN	1	-1.9808		0.68512	1	1	1		0.830085	1	1	1
1416312_at	1	Rars	104458	NM_025936	13.14.15	CDS	1515.59	1660.64	1679.54	1699.9	1433.7	1915.47	1383.32	1518.38		0.858633	1	1	1		0.939869	1	1	1		0.991043	1	1	1
1416313_at	1	Mllt11	56772	NM_019914	2	3UTR	94.2403	87.4811	98.6071	67.0213	85.696	84.6737	79.9936	82.481		0.980959	1	1	1		1.09716	1	1	1		1.02863	1	1	1
1416314_at	5						3.47287	4.25144	1.47374	2.27938	3.05634	4.91915	3.32222	6.99667		2.74942	UP	1	1		2.0581	UP	1	1		2.12503	UP	1	1
1416315_at	1	Abhd4	105501	NM_134076	7	3UTR	261.611	207.993	202.146	171.124	268.941	184.144	264.51	270.979		1.43459	1	1	1		1.25808	1	1	1		1.21383	1	1	1
1416316_at	1	Slc27a2	26458	NM_011978	10.9	CDS.3UTR	122.626	142.172	216.928	202.194	170.117	223.806	44.3757	23.2882		0.161442	DOWN	1	-6.19418		0.631792	DOWN	1	-1.5828		0.939877	1	1	1
1416317_a_at	1	Stambp	70527	NM_024239	1.2.3.4	5UTR.CDS	44.4621	34.169	47.1567	29.0776	62.2444	31.924	44.2111	41.4492		1.12364	1	1	1		1.03144	1	1	1		1.23525	1	1	1
1416318_at	1	Serpinb1a	66222	NM_025429	6.7	CDS.3UTR	25.598	3.58637	1.41237	2.07347	1.59441	12.4521	1.70469	6.5944		2.3808	UP	1	1		8.37225	UP	1	1		4.02958	UP	1	1
1416319_at	1	Adk	11534	NM_134079	11	3UTR	510.919	462.388	428.461	347.312	525.035	405.732	417.165	446.063		1.11273	1	1	1		1.25463	1	1	1		1.19979	1	1	1
1416320_at	1	Sec22a	317717	NM_133704	7	3UTR	84.1786	83.3517	111.328	94.9296	80.7498	92.3191	72.0119	66.0102		0.669174	1	1	1		0.812238	1	1	1		0.839091	1	1	1
1416321_s_at	1	Prelp	116847	NM_054077	3	3UTR	11.1927	6.72963	11.937	6.96075	22.0682	14.715	11.7705	10.9165		1.20051	1	1	1		0.94838	1	1	1		1.94643	UP	1	1
1416322_at	1	Prelp	116847	NM_054077	2.3	CDS.3UTR	0.913949	7.29928	0.598517	0.68676	2.95442	1.16648	1.53879	2.69961		3.29765	UP	1	1		6.39024	UP	1	1		3.20623	UP	1	1
1416323_at	5						114.418	143.931	121.415	117.802	100.335	113.607	96.3248	135.486		0.969042	1	1	1		1.07998	1	1	1		0.894347	1	1	1
1416324_s_at	5						139.626	119.769	151.01	109.514	117.282	118.384	128.242	158.701		1.10141	1	1	1		0.995666	1	1	1		0.904584	1	1	1
1416325_at	1	Crisp1	11571	NM_009638	8	3UTR	35.599	49.1525	39.0549	42.7198	35.9293	45.368	20.2212	25.3469		0.557239	DOWN	1	1		1.0364	1	1	1		0.99416	1	1	1
1416326_at	1	Crip1	12925	NM_007763	1.2.3.4.5	5UTR.CDS.3UTR	248.676	326.726	236.26	228.493	183.48	302.847	230.407	172.005		0.865861	1	1	1		1.23808	1	1	1		1.04642	1	1	1
1416327_at	1	Ufc1	66155	NM_025388	4.5.6.7	CDS.3UTR	529.894	568.142	534.083	544.015	714.558	618.631	550.238	583.894		1.05198	1	1	1		1.01849	1	1	1		1.23661	1	1	1
1416328_a_at	1	Atp6v0e	11974	NM_025272	4	3UTR	628.177	606.792	704.994	683.854	664.602	647.251	614.92	597.563		0.873014	1	1	1		0.889204	1	1	1		0.944562	1	1	1
1416329_at	2	Cyfip1	20430	NM_011370,NM_001164661,NM_001164662	32.33	CDS.3UTR	721.332	816.285	750.434	624.427	868.917	687.025	819.383	773.127		1.15831	1	1	1		1.11838	1	1	1		1.13171	1	1	1
1416330_at	1	Cd81	12520	NM_133655	8	CDS.3UTR	1430.25	1218.92	1111.22	1122.01	1818.67	1085.33	1592.17	1558.29		1.41072	1	1	1		1.18625	1	1	1		1.30035	1	1	1
1416331_a_at	2	Nfe2l1	18023	NM_001130450,NM_001130451,NM_001130452,NM_001130453,NM_008686,NM_001130454	8	3UTR	267.538	255.42	295.866	347.652	271.452	356.978	216.433	233.522		0.699211	1	1	1		0.812656	1	1	1		0.976553	1	1	1
1416332_at	1	Cirbp	12696	NM_007705	7	3UTR	125.352	87.089	135.84	149.414	115.627	178.577	98.8883	89.6866		0.661078	1	1	1		0.744743	1	1	1		1.03138	1	1	1
1416333_at	1	Dok2	13449	NM_010071	5	CDS.3UTR	94.6784	78.3066	82.4707	112.34	170.488	96.1101	101.869	60.5824		0.833893	1	1	1		0.887965	1	1	1		1.3685	1	1	1
1416334_at	1	Wwox	80707	NM_019573	9	3UTR	23.5553	11.5678	13.0646	22.9509	12.3203	7.08883	19.0701	39.0429		1.61355	UP	1	1		0.97522	1	1	1		0.538909	DOWN	1	1
1416335_at	1	Mif	17319	NM_010798	1.2.3	5UTR.CDS.3UTR	5859.62	6494.7	5326.51	4684.98	5693.65	5179.5	5766.58	5997.34		1.17504	1	1	1		1.23401	1	1	1		1.08607	1	1	1
1416336_s_at	1	Snrpd1	20641	NM_009226	1.2.3	5UTR.CDS	1056.81	1067.24	1055.72	1016.75	1051.71	1037.88	879.15	1044.15		0.928021	1	1	1		1.02489	1	1	1		1.00826	1	1	1
1416337_at	1	Uqcrb	67530	NM_026219	1.2.3	5UTR.CDS	1040.16	836.51	958.717	827.554	983.556	863.662	817.692	849.928		0.933577	1	1	1		1.05061	1	1	1		1.03412	1	1	1
1416338_at	1	Sh3gl1	20405	NM_013664	10	3UTR	149.689	154.3	229.755	211.989	215.095	163.616	222.688	179.349		0.910114	1	1	1		0.688159	1	1	1		0.85731	1	1	1
1416339_a_at	1b	Prkcsh	19089	NM_008925	16.17.18	CDS.3UTR	540.497	404.674	432.002	455.615	514.661	497.65	521.296	498.26		1.14864	1	1	1		1.06484	1	1	1		1.14048	1	1	1
1416340_a_at	1	Man2b1	17159	NM_010764	21.22.23.24	CDS.3UTR	336.734	319.154	303.279	275.945	363.195	286.958	473.285	516.158		1.70822	UP	1.70822	1		1.13236	1	1	1		1.12246	1	1	1
1416341_at	1	Polr2c	20021	NM_009090	7.8.9	CDS.3UTR	913.741	936.089	954.811	953.031	909.189	942.859	1434.05	1400.48		1.48573	1	1	1		0.969593	1	1	1		0.970756	1	1	1
1416342_at	1	Tnc	21923	NM_011607		3UTR	440.267	390.978	582.458	558.62	435.937	571.318	460.592	312.473		0.677487	1	1	1		0.728474	1	1	1		0.882722	1	1	1
1416343_a_at	2	Lamp2	16784	NM_010685,NM_001017959	10.8.9	CDS	95.7287	81.3685	90.609	85.2121	83.1747	77.7035	76.3058	76.2462		0.867655	1	1	1		1.00726	1	1	1		0.915011	1	1	1
1416344_at	1	Lamp2	16784	NM_001017959	10	CDS.3UTR	130.311	141.654	169.785	128.023	153.428	141.792	162.416	138.854		1.01162	1	1	1		0.913221	1	1	1		0.991308	1	1	1
1416345_at	1	Timm8a1	30058	NM_013898	2	3UTR	1183.3	966.488	916.75	940.316	1035.95	950.187	1261.42	1038.79		1.23863	1	1	1		1.15763	1	1	1		1.0695	1	1	1
1416346_at	1b	Timm8a1	30058	NM_013898	1.2	5UTR.CDS.3UTR	373.378	295.571	293.339	327.437	323.785	327.959	443.442	312.897		1.21837	1	1	1		1.0776	1	1	1		1.04988	1	1	1
1416347_at	2	Men1	17283	NM_008583,NM_001168489,NM_001168488,NM_001168490	9	3UTR	208.741	229.758	239.509	170.222	234.483	223.921	231.465	241.91		1.15533	1	1	1		1.07021	1	1	1		1.11879	1	1	1
1416348_at	2	Men1	17283	NM_008583,NM_001168489,NM_001168488,NM_001168490	9	CDS.3UTR	87.5465	85.5166	91.1496	59.9013	91.5534	82.6196	117.773	128.295		1.62904	UP	1.62904	1		1.14573	1	1	1		1.15307	1	1	1
1416349_at	1	Mrpl34	94065	NM_053162	1.2	5UTR.CDS.3UTR	488.388	406.779	432.522	359.439	551.609	455.663	726.498	654.784		1.74413	UP	1.74413	1		1.13032	1	1	1		1.27187	1	1	1
1416350_at	1	Klf16	118445	NM_078477	2	3UTR	91.5369	95.6906	132.632	115.521	104.348	111.869	122.971	88.054		0.850382	1	1	1		0.754484	1	1	1		0.871304	1	1	1
1416351_at	1	Map2k1	26395	NM_008927	11	3UTR	809.939	837.498	779.356	698.171	699.366	744.657	781.277	823.015		1.08579	1	1	1		1.115	1	1	1		0.977325	1	1	1
1416352_s_at	2	Tecr	106529	NM_027179,NM_134118	10.11.12.13.8.9	CDS	517.199	569.94	508.918	486.139	476.705	558.036	823.084	813.526		1.64474	UP	1.64474	1		1.09254	1	1	1		1.03988	1	1	1
1416353_at	1	Nr1h2	22260	NM_009473	10.9	CDS.3UTR	322.942	302.168	288.74	261.068	375.753	262.287	295.777	287.465		1.06081	1	1	1		1.13696	1	1	1		1.16048	1	1	1
1416354_at	2	Rbmx	19655	NM_011252,NM_001166623	9	3UTR	23.1651	28.22	42.2312	28.226	3.9621	35.9168	3.29	4.31825		0.107984	DOWN	1	1		0.729308	1	1	1		0.566001	DOWN	1	1
1416355_at	5						3.57009	8.7293	4.4256	1.2154	1.23456	6.54579	2.35779	5.14189		1.3295	1	1	1		2.18036	UP	1	1		1.37925	1	1	1
1416356_at	1	Gmpr2	105446	NM_177992	10.9	CDS.3UTR	153.488	160.061	157.707	144.915	164.019	151.201	140.246	149.774		0.958355	1	1	1		1.03611	1	1	1		1.04163	1	1	1
1416357_a_at	1	Mcam	84004	NM_023061	16	3UTR	98.3767	95.8676	86.2346	96.3513	194.598	110.484	82.0035	135.969		1.19381	1	1	1		1.06385	1	1	1		1.67089	UP	1.67089	1
1416358_at	1	Mfsd10	68294	NM_026660	10.11.12.13	CDS.3UTR	183.924	156.003	144.156	140.402	222.492	146.601	200.78	194.146		1.38786	1	1	1		1.19458	1	1	1		1.29707	1	1	1
1416359_at	1	Snx18	170625	NM_130796	2	3UTR	402.378	332.86	243.497	265.857	307.099	237.879	361.01	305.882		1.30929	1	1	1		1.44347	1	1	1		1.06994	1	1	1
1416360_at	1	Snx18	170625	NM_130796	2	3UTR	106.257	145.52	98.2545	106.576	158.876	108.368	121.283	96.8763		1.06507	1	1	1		1.22919	1	1	1		1.30471	1	1	1
1416361_a_at	2	Dync1i1	13426	NM_010063,NM_001191023,NM_001191025,NM_001191026,NM_001191027	17	CDS.3UTR	4.9497	12.784	1.72877	9.88063	26.0865	6.12357	17.7515	15.2822		2.84542	UP	1	1		1.52753	UP	1	1		2.77448	UP	1	1
1416362_a_at	1	Fkbp4	14228	NM_010219	8.9	CDS	1597.68	1946.43	1604.41	1607.46	1103.42	1661.87	1433.73	1365.43		0.871505	1	1	1		1.10344	1	1	1		0.860958	1	1	1
1416363_at	5						60.4241	36.9047	59.0773	52.7399	47.211	72.2055	60.9241	34.5303		0.853664	1	1	1		0.870427	1	1	1		1.06796	1	1	1
1416364_at	1	Hsp90ab1	15516	NM_008302	10.11	CDS.3UTR	6479.02	6713.43	5885.19	5700.97	6627.84	5802.71	6141.21	7017.75		1.13575	1	1	1		1.13864	1	1	1		1.07288	1	1	1
1416365_at	1	Hsp90ab1	15516	NM_008302	3.4.5.6	CDS	5301.16	5423.69	4887.09	4611.82	5005.45	4710.66	5410.6	5410.89		1.13923	1	1	1		1.12906	1	1	1		1.02287	1	1	1
1416366_at	1b	Ndufc2	68197	NM_024220	1.2	5UTR.CDS	1043.4	1023.98	1113.55	1239.06	972.481	1207.33	863.813	955.463		0.773303	1	1	1		0.878763	1	1	1		0.92655	1	1	1
1416367_at	1	1110001J03Rik	66117	NM_025363	1.2	CDS.3UTR	172.364	142.878	149.505	131.372	156.368	147.372	161.699	145.788		1.09474	1	1	1		1.12235	1	1	1		1.0814	1	1	1
1416368_at	1	Gsta4	14860	NM_010357	5.6.7	CDS.3UTR	2900.05	3113.89	2672.62	2662.49	2770.6	2558.58	2378.64	2002.86		0.821258	1	1	1		1.12724	1	1	1		0.998887	1	1	1
1416369_at	2	Hiatl1	66631	NM_001083901,NM_133680	12	3UTR	279.164	248.552	236.684	229.042	301.036	243.912	262.045	284.392		1.1733	1	1	1		1.1331	1	1	1		1.17011	1	1	1
1416370_at	2	Zscan21	22697	NM_011757,NM_001044703,NM_001044704,NM_001044705	5	CDS	206.054	156.523	184.829	170.131	148.507	165.866	148.053	134.97		0.797339	1	1	1		1.02146	1	1	1		0.885656	1	1	1
1416371_at	1	Apod	11815	NM_007470	4.5.6	CDS.3UTR	7.17593	23.7347	12.4488	10.1752	15.9798	6.10483	29.1437	7.35211		1.61314	UP	1	1		1.36628	1	1	1		0.976158	1	1	1
1416372_at	1	Ptdss1	19210	NM_008959	13	3UTR	245.042	228.198	214.575	217.318	247.456	262	276.831	280.262		1.28989	1	1	1		1.09574	1	1	1		1.17959	1	1	1
1416373_at	1	Nfs1	18041	NM_010911	13	3UTR	184.882	194.601	224.166	248.37	247.38	182.932	234.886	161.977		0.839859	1	1	1		0.803078	1	1	1		0.910643	1	1	1
1416374_at	1	Ap3m1	55946	NM_018829	9	3UTR	301.649	267.306	272.287	276.445	260.188	299.743	258.856	227.653		0.886606	1	1	1		1.03685	1	1	1		1.02041	1	1	1
1416375_at	1	Ap3m1	55946	NM_018829	9	3UTR	35.5047	28.9647	47.0096	41.5174	40.852	40.6635	26.2711	37.8701		0.724539	1	1	1		0.728246	1	1	1		0.920798	1	1	1
1416376_at	1	Tmem97	69071	NM_133706	3	3UTR	265.653	309.06	343.324	458.087	186.95	365.823	213.367	218.821		0.539285	DOWN	1	-1.85431		0.717126	1	1	1		0.689749	1	1	1
1416377_at	1	Pdcd7	50996	NM_016688	5	3UTR	138.312	166.139	136.782	155.375	133.577	159.975	165.74	162.278		1.12275	1	1	1		1.04208	1	1	1		1.00478	1	1	1
1416378_at	1	Pnkp	59047	NM_021549	10.11.12.13.16	CDS	135.862	152.766	138.908	110.875	93.6732	130.209	119.69	134.412		1.01729	1	1	1		1.15551	1	1	1		0.896306	1	1	1
1416379_at	1	Panx1	55991	NM_019482	4.5	CDS.3UTR	77.3536	57.3304	36.8034	65.5897	50.9438	68.038	91.4409	78.5989		1.66066	UP	1	1		1.31536	1	1	1		1.16201	1	1	1
1416380_at	2	Mov10	17454	NM_008619,NM_001163440,NM_001163441	19.20.21	CDS.3UTR	203.818	158.623	175.018	192.117	253.406	164.502	136.527	137.011		0.745061	1	1	1		0.987217	1	1	1		1.1383	1	1	1
1416381_a_at	1	Prdx5	54683	NM_012021	3.4.5.6	CDS	313.535	303.549	319.237	319.973	382.877	362.426	335.222	273.439		0.952207	1	1	1		0.965384	1	1	1		1.16597	1	1	1
1416382_at	1	Ctsc	13032	NM_009982	7	CDS.3UTR	212.164	181.276	187.692	125.295	503.697	142.475	436.349	534.968		3.10338	UP	3.10338	1		1.25705	1	1	1		2.06453	UP	1	1
1416383_a_at	2	Pcx	18563	NM_008797,NM_001162946	22	CDS.3UTR	58.4832	53.8394	53.1011	53.7259	82.3696	41.1716	50.2774	56.3382		0.99802	1	1	1		1.05144	1	1	1		1.15646	1	1	1
1416384_a_at	1	Cope	59042	NM_021538	10.4.5.6.7.8.9	CDS.3UTR	687.489	694.183	709.413	567.816	749.363	634.485	675.424	866.836		1.2075	1	1	1		1.08177	1	1	1		1.08348	1	1	1
1416385_a_at	1	M6pr	17113	NM_010749	7	3UTR	596.754	562.845	635.19	646.302	709.588	655.769	657.8	677.642		1.0421	1	1	1		0.904882	1	1	1		1.06544	1	1	1
1416386_a_at	1	M6pr	17113	NM_010749	6.7	CDS.3UTR	544.744	476.03	569.955	579.896	550.824	544.787	614.11	538.223		1.00216	1	1	1		0.887745	1	1	1		0.952829	1	1	1
1416387_at	1	Pip4k2c	117150	NM_054097	10	3UTR	243.683	247.783	204.424	260.424	273.483	219.722	231.59	280.139		1.10085	1	1	1		1.05726	1	1	1		1.061	1	1	1
1416388_at	1	Pip4k2c	117150	NM_054097	10	3UTR	96.457	78.4475	73.7785	72.8332	78.025	77.0784	118.819	106.719		1.53833	UP	1.53833	1		1.19298	1	1	1		1.05792	1	1	1
1416389_a_at	2b	Rcbtb2	105670	NM_134083,NM_001170694	14.15	CDS	294.237	297.067	354.771	280.775	264.938	294.503	172.879	204.602		0.593948	DOWN	1	-1.68365		0.930387	1	1	1		0.880253	1	1	1
1416390_at	2b	Rcbtb2	105670	NM_134083,NM_001170694	17	3UTR	28.3781	18.0626	38.006	31.7921	30.7784	25.2651	17.7497	20.3174		0.545388	DOWN	1	1		0.665356	1	1	1		0.802937	1	1	1
1416391_at	4	Bud31,Ptcd1	231890	NM_001008705,NM_133735			46.2101	58.4041	38.4551	50.2795	50.7747	57.9717	54.4588	56.9769		1.25583	1	1	1		1.17896	1	1	1		1.22552	1	1	1
1416392_a_at	1	Atp6v0c	11984	NM_009729	3	3UTR	1972.43	1590.81	1801.57	1846.4	2040.22	1715.7	1774.19	1682.12		0.947461	1	1	1		0.976773	1	1	1		1.02959	1	1	1
1416393_at	1	Emg1	14791	NM_013536	3.4.5.6	CDS.3UTR	1919.47	2029.94	1936.28	1781.02	1976.58	2022.97	2181.67	2114.9		1.15583	1	1	1		1.06244	1	1	1		1.07593	1	1	1
1416394_at	2	Bag1	12017	NM_009736,NM_001171739	3.4.5.6.7	CDS.3UTR	531.936	517.949	520.313	498.178	639.806	548.836	529.508	551.29		1.06118	1	1	1		1.03082	1	1	1		1.16706	1	1	1
1416395_at	2	Guk1	14923	NM_001159410,NM_008193	6.7.8.9	CDS.3UTR	332.956	354.552	447.829	457.906	333.688	522.68	352.721	339.572		0.764345	1	1	1		0.759061	1	1	1		0.945496	1	1	1
1416396_at	5						12.2271	17.9198	8.93503	20.749	29.3454	15.4941	16.1951	28.399		1.50229	UP	1	1		1.01559	1	1	1		1.51056	UP	1	1
1416397_at	1	Mesdc1	80889	NM_030705	1	3UTR	76.7592	85.1663	67.7322	97.4311	96.7518	76.3436	59.0282	53.8103		0.683194	1	1	1		0.980397	1	1	1		1.04803	1	1	1
1416398_at	1	Mesdc1	80889	NM_030705	1	3UTR	6.36419	11.0787	8.38164	14.9993	16.2039	7.02668	21.5068	21.1072		1.82259	UP	1	1		0.746031	1	1	1		0.99357	1	1	1
1416399_a_at	4	5730403B10Rik,Hmox2	66626.2	NM_025670,NM_010443,NM_001136066			280.713	271.034	270.974	355.137	291.6	319.716	285.235	298.318		0.932027	1	1	1		0.881228	1	1	1		0.97637	1	1	1
1416400_at	1	Pycrl	66194	NM_025412	6	CDS.3UTR	146.899	142.102	143.091	139.706	135.531	170.046	160.804	129.677		1.02717	1	1	1		1.02194	1	1	1		1.08055	1	1	1
1416401_at	2	Cd82	12521	NM_007656,NM_001136055	10a.10b	3UTR	28.7537	10.7892	16.4486	18.995	9.15094	13.1538	23.0956	12.0055		0.990337	1	1	1		1.11566	1	1	1		0.629303	DOWN	1	1
1416402_at	1	Abcb10	56199	NM_019552	13	3UTR	123.144	161.451	108.704	102.607	127.155	99.6629	144.833	202.385		1.64316	UP	1.64316	1		1.34681	1	1	1		1.07338	1	1	1
1416403_at	1	Abcb10	56199	NM_019552	13	3UTR	74.0494	67.925	59.7333	64.2956	96.055	62.1343	103.029	132.877		1.90202	UP	1.90202	1		1.14469	1	1	1		1.27542	1	1	1
1416404_s_at	1b	Rps16	20055	NM_013647	1.2.3.4.5	5UTR.CDS	7662.88	7780.54	7045.01	6525.47	7490.33	6743.92	8257.03	8143.55		1.20855	1	1	1		1.13802	1	1	1		1.04891	1	1	1
1416405_at	1	Bgn	12111	NM_007542	8	3UTR	307.067	366.352	469.395	564.739	372.643	651.228	353.178	266.416		0.599143	DOWN	1	-1.66905		0.651192	DOWN	1	-1.53565		0.990076	1	1	1
1416406_at	1	Pea15a	18611	NM_011063	4	3UTR	55.2868	39.1478	85.3885	36.6934	81.8235	53.9422	56.355	52.2666		0.889743	1	1	1		0.773534	1	1	1		1.11209	1	1	1
1416407_at	1	Pea15a	18611	NM_011063	4	3UTR	118.269	104.51	138.727	87.9788	182.688	111.783	110.248	109.489		0.96926	1	1	1		0.982681	1	1	1		1.29891	1	1	1
1416408_at	1	Acox1	11430	NM_015729	14	3UTR	57.0238	62.9575	88.672	55.3805	70.2707	59.4203	71.0588	51.8492		0.853216	1	1	1		0.8329	1	1	1		0.900303	1	1	1
1416409_at	1	Acox1	11430	NM_015729	14	3UTR	90.5758	99.1713	97.0366	101.643	104.013	100.879	95.5638	106.077		1.0149	1	1	1		0.95504	1	1	1		1.03127	1	1	1
1416410_at	1	Pafah1b3	18476	NM_008776	3.4.5.6	CDS	300.54	370.757	278.734	269.972	233.474	265.363	267.289	269.247		0.97782	1	1	1		1.22342	1	1	1		0.909115	1	1	1
1416411_at	1	Gstm2	14863	NM_008183	7.8	CDS.3UTR	172.919	195.986	178.452	200.076	121.788	213.309	139.044	118.932		0.681524	1	1	1		0.974575	1	1	1		0.885263	1	1	1
1416412_at	1	Nsmaf	18201	NM_010945	31	CDS.3UTR	83.4867	49.5603	98.9771	99.011	42.8356	96.355	98.0626	71.4764		0.856309	1	1	1		0.671995	1	1	1		0.703025	1	1	1
1416413_at	1	Ctsj	26898	NM_012007	6.7.8	CDS	3.90286	6.44995	1.2486	1.2358	1.03944	3.15851	0.877135	1.78489		1.07149	1	1	1		4.16713	UP	1	1		1.68972	UP	1	1
1416414_at	1	Emilin1	100952	NM_133918	8	CDS.3UTR	18.9141	0.98763	6.84465	10.5981	17.3686	6.16277	28.697	16.1015		2.56831	UP	1	1		1.14098	1	1	1		1.34906	1	1	1
1416415_a_at	1b	H2afz	51788	NM_016750	4.5	CDS.3UTR	8359.1	8343.03	7328.98	7385.36	7707.54	7771.26	9214.57	8935.68		1.23351	1	1	1		1.13509	1	1	1		1.05195	1	1	1
1416416_x_at	1	Gstm1	14862	NM_010358	8	CDS.3UTR	404.532	630.291	484.845	453.387	213.068	593.713	358.697	298.201		0.700144	1	1	1		1.10295	1	1	1		0.859896	1	1	1
1416417_a_at	1	Ndufb7	66916	NM_025843	3	CDS.3UTR	891.073	912.01	912.882	913.743	904.873	926.785	1072.08	1055.25		1.16463	1	1	1		0.987111	1	1	1		1.00276	1	1	1
1416418_at	1	Gabarapl1	57436	NM_020590	4	3UTR	121.913	112.804	102.118	105.219	78.3393	113.79	79.5439	76.5927		0.753055	1	1	1		1.13205	1	1	1		0.926652	1	1	1
1416419_s_at	1	Gabarapl1	57436	NM_020590	4	3UTR	228.319	224.377	248.269	205.123	216.891	243.902	229.696	152.834		0.843707	1	1	1		0.998467	1	1	1		1.01632	1	1	1
1416420_a_at	1	Rpl9	20005	NM_011292	4.5	CDS	6809.25	7597.27	6382.41	6066.98	7218.81	6271.95	7281.61	7612.25		1.19635	1	1	1		1.15721	1	1	1		1.08365	1	1	1
1416421_a_at	2	Ssb	20823	NM_009278,NM_001110145	2.3.4.5	CDS	533.249	570.536	587.404	496.842	483.085	513.794	507.902	505.913		0.935041	1	1	1		1.01802	1	1	1		0.919421	1	1	1
1416422_a_at	2	Ssb	20823	NM_009278,NM_001110145	12	3UTR	115.123	163.893	181.521	163.54	170.24	130.934	138.633	140.977		0.810321	1	1	1		0.808598	1	1	1		0.872812	1	1	1
1416423_x_at	5						91.4662	68.6977	78.9361	97.3167	88.7918	100.132	96.4938	51.9815		0.842399	1	1	1		0.908717	1	1	1		1.07189	1	1	1
1416424_at	1	Plin3	66905	NM_025836	8	CDS.3UTR	295.536	305.581	248.666	292.418	285.29	271.561	247.302	262.532		0.942246	1	1	1		1.11095	1	1	1		1.02914	1	1	1
1416425_at	2	Pex19	19298	NM_023041,NM_001159525	8	3UTR	299.181	283.822	310.508	242.493	257.168	278.313	334.845	265.415		1.08546	1	1	1		1.05426	1	1	1		0.96832	1	1	1
1416426_at	1	Rab5a	271457	NM_025887	6	3UTR	1292.75	951.12	1068.6	1027.05	984.797	1002.12	987.155	958.096		0.928234	1	1	1		1.07073	1	1	1		0.948117	1	1	1
1416427_at	1	Ccni	12453	NM_017367	7	3UTR	1640.82	1650.55	1385.42	1268.1	1435.18	1317.86	1681.52	1421.15		1.16926	1	1	1		1.24038	1	1	1		1.0375	1	1	1
1416428_at	1	Thap11	59016	NM_021513	1	3UTR	271.61	295.348	305.539	259.344	272.794	293.367	358.269	377.507		1.30253	1	1	1		1.00367	1	1	1		1.00226	1	1	1
1416429_a_at	1	Cat	12359	NM_009804	13	3UTR	408.937	485.439	434.807	374.958	472.413	395.716	254.416	285.061		0.666214	1	1	1		1.10449	1	1	1		1.07207	1	1	1
1416430_at	1	Cat	12359	NM_009804	13	3UTR	493.184	457.323	414.044	373.514	449.535	477.096	288.376	318.602		0.77071	1	1	1		1.2069	1	1	1		1.17659	1	1	1
1416431_at	1	Tubb6	67951	NM_026473	4	CDS.3UTR	346.353	313.335	351.01	461.055	297.31	423.377	223.83	211.906		0.536577	DOWN	1	-1.86366		0.812358	1	1	1		0.887475	1	1	1
1416432_at	2	Pfkfb3	170768	NM_001177758,NM_001177757,NM_001177756,NM_001177755,NM_001177754,NM_001177753,NM_001177752,NM_133232	19	3UTR	31.1207	35.4482	53.7469	43.9266	28.5921	31.4193	24.8552	29.7537		0.559097	DOWN	1	1		0.681545	1	1	1		0.614408	DOWN	1	1
1416433_at	1	Rpa2	19891	NM_011284	9	3UTR	657.311	533.773	595.923	636.402	635.871	623.755	681.463	718.378		1.13593	1	1	1		0.966534	1	1	1		1.02215	1	1	1
1416434_at	1	Bcl2l10	12049	NM_013479	2	3UTR	16.8975	1.66106	8.73182	5.71977	11.5965	4.99828	7.23786	13.2129		1.41512	1	1	1		1.28419	1	1	1		1.1483	1	1	1
1416435_at	1	Ltbr	17000	NM_010736	10	3UTR	30.9948	27.2502	37.4073	30.0711	38.7898	17.2743	54.9693	40.9422		1.42136	1	1	1		0.863164	1	1	1		0.830845	1	1	1
1416436_a_at	1b	Uqcc	56046	NM_018888	10.9	CDS.3UTR	141.953	126.121	134.667	126.556	114.499	116.048	138.733	153.844		1.12003	1	1	1		1.02623	1	1	1		0.882572	1	1	1
1416437_a_at	2	Mapk8ip3	30957	NM_013931,NM_001163447,NM_001163449,NM_001163450,NM_001163448,NM_001163451,NM_001163453	32.33	CDS.3UTR	52.8359	43.3435	43.5525	33.7401	34.3995	31.6556	69.0418	40.3569		1.41538	1	1	1		1.24436	1	1	1		0.854611	1	1	1
1416438_at	2	Puf60	67959	NM_001164600,NM_028364,NM_133691	11.12	CDS	975.053	1102.38	948.518	847.391	917.843	966.256	1115.86	907.501		1.12665	1	1	1		1.15676	1	1	1		1.04911	1	1	1
1416439_at	1	Dctpp1	66422	NM_023203	1.2.3	CDS.3UTR	1137.03	1238.97	1107.77	1222.37	1174.54	1357.06	1221.16	1073.03		0.984575	1	1	1		1.01968	1	1	1		1.08645	1	1	1
1416440_at	1	Cd164	53599	NM_016898	6	3UTR	956.01	931.513	1089.55	1350.39	969.587	1115.11	845.876	865.687		0.701477	1	1	1		0.773593	1	1	1		0.854402	1	1	1
1416441_at	2	Pgcp	54381	NM_176073,NM_018755	8.9	CDS.3UTR	26.7813	17.0779	29.9824	16.7865	18.983	17.7165	33.5544	11.0051		0.952759	1	1	1		0.937785	1	1	1		0.784699	1	1	1
1416442_at	1	Ier2	15936	NM_010499	1	3UTR	765.616	689.676	726.096	989.461	911.791	690.943	955.702	1027.51		1.15601	1	1	1		0.848292	1	1	1		0.934236	1	1	1
1416443_a_at	1	Sae1	56459	NM_019748	9	3UTR	1415.66	1544.22	1641.03	1702.56	1646.68	1639.52	1766.15	1553.85		0.992945	1	1	1		0.885241	1	1	1		0.982835	1	1	1
1416444_at	1	Elovl2	54326	NM_019423	8	3UTR	8.52916	21.7435	21.9866	22.1489	17.6184	18.1538	20.1465	24.9914		1.02271	1	1	1		0.685902	1	1	1		0.810509	1	1	1
1416445_at	1	Fam98a	72722	NM_133747	8	3UTR	424.628	431.283	456.613	509.988	431.905	583.685	494.131	324.537		0.846955	1	1	1		0.885485	1	1	1		1.05068	1	1	1
1416446_at	1	Tmem30a	69981	NM_133718	7	3UTR	121.343	132.867	152.162	118.842	138.897	99.5676	100.605	85.6934		0.687438	1	1	1		0.938034	1	1	1		0.879929	1	1	1
1416447_at	1	Tmem30a	69981	NM_133718	7	3UTR	97.6701	140.868	130.615	117.781	155.724	127.442	87.4313	110.623		0.797331	1	1	1		0.960314	1	1	1		1.13998	1	1	1
1416448_at	1	Itpa	16434	NM_025922	8	CDS.3UTR	365.293	301.581	449.217	418.351	465.673	426.486	427.7	415.717		0.972163	1	1	1		0.768671	1	1	1		1.02834	1	1	1
1416449_x_at	1	Stxbp2	20911	NM_011503	15.16.17.18	CDS	84.3905	83.4471	61.0843	81.7492	63.6365	82.889	117.293	147.153		1.85142	UP	1.85142	1		1.17506	1	1	1		1.02585	1	1	1
1416450_at	1	Taf8	63856	NM_022015	9	3UTR	50.3495	43.2348	32.3986	27.9718	44.0212	45.5696	40.2771	33.6031		1.22378	1	1	1		1.55017	UP	1	1		1.48402	1	1	1
1416451_s_at	1	Taf8	63856	NM_022015	9	3UTR	133.096	99.9595	129.336	134.265	109.793	101.891	128.999	86.5197		0.817597	1	1	1		0.884123	1	1	1		0.803049	1	1	1
1416452_at	1	Oat	18242	NM_016978	10	CDS.3UTR	302.902	309.248	323.312	299.152	243.552	358.434	632.805	642.662		2.04906	UP	2.04906	1		0.98343	1	1	1		0.967101	1	1	1
1416453_x_at	5						7836.05	8154.2	6800.62	6663.39	7969.81	6614.29	7594.63	8738.25		1.21308	1	1	1		1.18763	1	1	1		1.08319	1	1	1
1416454_s_at	1	Acta2	11475	NM_007392	8.9	CDS.3UTR	919.704	907.097	1465.71	1499.39	1088.1	1185.48	1157.38	882.049		0.687812	1	1	1		0.6161	DOWN	1	-1.62311		0.766778	1	1	1
1416455_a_at	1	Cryab	12955	NM_009964	1.2.3	CDS	29.6579	36.0023	78.6793	35.8008	66.2606	85.3938	25.9454	36.8023		0.54811	DOWN	1	1		0.573551	DOWN	1	1		1.32472	1	1	1
1416456_a_at	1	Chia	81600	NM_023186	10.11	CDS.3UTR	1.25775	1.06622	1.69518	1.25416	1.44956	2.73495	1.09093	6.66163		2.62858	UP	1	1		0.787964	1	1	1		1.4188	1	1	1
1416457_at	2	Ddah2	51793	NM_016765,NM_001190449	4.5.6a.6b.7	CDS	332.365	352.395	280.43	285.919	244.33	259.696	334.317	321.952		1.15877	1	1	1		1.20908	1	1	1		0.889958	1	1	1
1416458_at	1	Arf2	11841	NM_007477	5	3UTR	89.891	71.103	90.7205	129.606	49.5123	97.0055	60.926	47.1572		0.490559	DOWN	1	1		0.730706	1	1	1		0.665002	1	1	1
1416459_at	1	Arf2	11841	NM_007477	5	CDS.3UTR	61.2865	51.1754	75.6853	113.899	29.7003	92.7363	31.3703	50.5062		0.431874	DOWN	1	1		0.593203	DOWN	1	-1.68576		0.645817	DOWN	1	1
1416460_at	1	Miox	56727	NM_019977	10.6.7.8.9	CDS	2.13543	2.45596	6.20465	0.693944	14.8955	2.91552	11.9501	13.2159		3.64799	UP	1	1		0.665554	1	1	1		2.58183	UP	1	1
1416461_at	2b	Caprin1	53872	NM_016739,NM_001111289,NM_001111290	19	3UTR	2623.55	2393.95	2444.02	2437.28	2469.99	2478.24	2595.75	2406.28		1.02473	1	1	1		1.0279	1	1	1		1.01371	1	1	1
1416462_at	2	Caprin1	53872	NM_016739,NM_001111289,NM_001111290	19	3UTR	2089.31	2000.93	2270.83	2295.62	2036.89	2222.05	2275.35	1860.86		0.905782	1	1	1		0.895715	1	1	1		0.932657	1	1	1
1416463_at	2	Caprin1	53872	NM_016739,NM_001111289,NM_001111290	19	3UTR	107.645	122.766	127.984	139.497	116.031	106.512	111.805	85.1205		0.736222	1	1	1		0.861411	1	1	1		0.831997	1	1	1
1416464_at	1	Slc4a1	20533	NM_011403	20	3UTR	10.8901	3.48243	9.96375	12.8316	10.1297	11.6175	11.8197	33.1906		1.97454	UP	1	1		0.630503	DOWN	1	1		0.954018	1	1	1
1416465_a_at	1	Vapa	30960	NM_013933	6	3UTR	1082.42	919.465	1193.92	1386.45	1059.36	1245.48	941.161	879.139		0.705442	1	1	1		0.775813	1	1	1		0.893223	1	1	1
1416466_at	1	Vapa	30960	NM_013933	6	3UTR	1376.28	1350.93	1610.84	1683.29	1602.62	1366.93	1260.48	1424.5		0.815081	1	1	1		0.827898	1	1	1		0.901464	1	1	1
1416467_at	1	Ddx3x	13205	NM_010028	16.17	CDS.3UTR	2037.67	2090.42	2140.74	2154.97	1822.98	2257.9	1619.87	1949.9		0.831008	1	1	1		0.960979	1	1	1		0.949991	1	1	1
1416468_at	1	Aldh1a1	11668	NM_013467	13	3UTR	11.1045	0.869257	1.99203	1.17022	9.22105	1.40916	3.31861	3.98478		2.30956	UP	1	1		3.78646	UP	1	1		3.3616	UP	1	1
1416469_at	1	Luzp1	269593	NM_024452	5	3UTR	265.005	229.262	246.6	192.941	212.553	238.38	286.026	237.136		1.19024	1	1	1		1.12451	1	1	1		1.02592	1	1	1
1416470_a_at	1	Rpn1	103963	NM_133933	10	CDS.3UTR	697.501	766.339	731.689	812.787	733.977	833.034	739.593	672.43		0.914241	1	1	1		0.947791	1	1	1		1.01459	1	1	1
1416471_at	1	Cept1	99712	NM_133869	9	3UTR	342.649	304.948	272.586	277.398	329.443	199.75	282.746	320.966		1.09769	1	1	1		1.17748	1	1	1		0.962198	1	1	1
1416472_at	1	Syap1	67043	NM_025932	9	3UTR	170.043	149.08	163.474	184.582	174.227	170.783	152.59	197.769		1.00661	1	1	1		0.916872	1	1	1		0.991247	1	1	1
1416473_a_at	1	Igdcc4	56741	NM_020043	20	3UTR	33.6922	23.8723	46.4013	33.431	70.0112	27.8666	29.0152	36.657		0.822626	1	1	1		0.721068	1	1	1		1.22604	1	1	1
1416474_at	1	Igdcc4	56741	NM_020043	20	3UTR	21.9023	14.3834	21.0654	26.2399	35.3375	29.5687	30.4186	18.4407		1.03285	1	1	1		0.767053	1	1	1		1.37207	1	1	1
1416475_at	1	Ube2d2	56550	NM_019912	1.2.3.4.7	CDS.3UTR	244.015	219.462	244.03	339.811	288.227	277.097	271.091	245.867		0.885444	1	1	1		0.793841	1	1	1		0.968284	1	1	1
1416476_a_at	1	Ube2d2	56550	NM_019912	7	3UTR	928.137	881.244	1079.64	946.178	1591.74	740.917	867.792	954.513		0.89954	1	1	1		0.89316	1	1	1		1.15147	1	1	1
1416477_at	1	Ube2d2	56550	NM_019912	7	3UTR	712.492	744.265	765.361	779.993	748.797	764.555	845.923	775.841		1.04944	1	1	1		0.942669	1	1	1		0.979291	1	1	1
1416478_a_at	1	Mdh2	17448	NM_008617	7.8.9	CDS.3UTR	2647.28	2334.41	2602.35	2173.35	2737.58	2478.49	2673.14	2601.99		1.10458	1	1	1		1.04313	1	1	1		1.09221	1	1	1
1416479_a_at	1	Tmem14c	66154	NM_025387	4.5.6	CDS.3UTR	292.827	310.726	295.542	316.372	301.032	334.913	349.416	323.343		1.09943	1	1	1		0.986335	1	1	1		1.03927	1	1	1
1416480_a_at	4	Gm9790,Higd1a	1.00042e+08	NM_001112668,NM_019814			913.745	985.597	869.184	660.599	761.737	733.523	752.983	997.159		1.14405	1	1	1		1.24158	1	1	1		0.977433	1	1	1
1416481_s_at	1	Higd1a	56295	NM_019814	4	3UTR	24.7515	28.5808	30.2559	26.973	33.5772	26.0888	19.2044	26.1821		0.793068	1	1	1		0.931913	1	1	1		1.04259	1	1	1
1416482_at	1	Ttc3	22129	NM_009441	33	CDS	23.1657	28.4006	33.0785	24.8456	26.9742	31.6611	52.6552	48.9359		1.75386	UP	1	1		0.890238	1	1	1		1.01228	1	1	1
1416483_at	1	Ttc3	22129	NM_009441	28.29.30.31.32.33	CDS	282.636	347.976	278.672	243.525	276.048	269.88	348.23	370.46		1.37628	1	1	1		1.20761	1	1	1		1.04545	1	1	1
1416484_at	1	Ttc3	22129	NM_009441	20.21.22.23.25	CDS	147.624	196.712	200.485	192.933	172.937	191.566	191.584	215.274		1.03416	1	1	1		0.875241	1	1	1		0.926506	1	1	1
1416485_at	1	Timm23	53600	NM_016897	6.7	CDS.3UTR	2801.68	2548.88	2495.62	2649.02	2151.47	2659.76	2481.79	2154.26		0.901143	1	1	1		1.04003	1	1	1		0.935193	1	1	1
1416486_at	1	Aimp1	13722	NM_007926	5.6.7	CDS	1156.63	1112.33	1113.02	1060.27	892.661	1296.64	1018.36	1022.57		0.939096	1	1	1		1.04402	1	1	1		1.00736	1	1	1
1416487_a_at	2	Yap1	22601	NM_001171147,NM_009534	9	3UTR	217.683	170.174	193.946	190.843	164.158	168.356	193.016	125.705		0.828301	1	1	1		1.00797	1	1	1		0.864145	1	1	1
1416488_at	1	Ccng2	12452	NM_007635	8	3UTR	212.851	238.429	214.747	87.4986	167.679	216.901	163.445	209.912		1.23528	1	1	1		1.49309	1	1	1		1.27241	1	1	1
1416489_at	2	Pi4k2b	67073	NM_028744,NM_025951	11	3UTR	174.172	224.912	286.664	184.704	193.135	192.218	205.783	143.139		0.740232	1	1	1		0.846649	1	1	1		0.817519	1	1	1
1416490_at	1	Tmed6	66269	NM_025458	2.3.4	CDS	4.7533	6.7865	4.2053	5.01715	3.83106	3.24816	3.23448	1.02885		0.462278	DOWN	1	1		1.25127	1	1	1		0.767607	1	1	1
1416491_at	1	Numbl	18223	NM_010950	10	3UTR	81.698	59.3391	59.6802	64.9817	76.0382	49.6925	79.6482	63.7118		1.14999	1	1	1		1.13136	1	1	1		1.00857	1	1	1
1416492_at	1	Ccne1	12447	NM_007633	12	CDS.3UTR	503.834	521.84	461.329	386.965	562.674	462.661	530.558	434.402		1.13753	1	1	1		1.2091	1	1	1		1.2087	1	1	1
1416493_at	1b	Ddost	13200	NM_007838	10.11.9	CDS.3UTR	741.423	649.651	675.215	773.277	686.924	720.806	870.995	654.721		1.05331	1	1	1		0.96036	1	1	1		0.971859	1	1	1
1416494_at	1	Ndufs5	595136	NM_001030274	2	CDS	819.618	693.082	778.681	700.48	780.589	803.343	722.073	771.454		1.00971	1	1	1		1.02267	1	1	1		1.07083	1	1	1
1416495_s_at	1b	Ndufs5	595136	NM_001030274	2.3	CDS	588.044	629.567	574.216	570.557	651.895	634.614	507.821	531.025		0.907469	1	1	1		1.06363	1	1	1		1.12381	1	1	1
1416496_at	1	Mrfap1	67568	NM_026242	2	3UTR	2364.62	2643.73	2181.51	2083.89	2094.41	2157.69	2296.16	2467.71		1.11686	1	1	1		1.17418	1	1	1		0.996883	1	1	1
1416497_at	1	Pdia4	12304	NM_009787	10	CDS	65.6926	60.5863	67.2429	73.3747	81.4222	76.1738	132.593	77.2607		1.49237	1	1	1		0.898031	1	1	1		1.12074	1	1	1
1416498_at	1	Ppic	19038	NM_008908	5	3UTR	195.797	218.142	167.221	163.604	279.129	183.227	361.202	334.974		2.10436	UP	2.10436	1		1.25123	1	1	1		1.39758	1	1	1
1416499_a_at	1	Dctn6	22428	NM_011722	7	3UTR	323.765	301.827	380.517	378.818	361.302	371.771	311.16	422.27		0.965886	1	1	1		0.82387	1	1	1		0.965416	1	1	1
1416500_at	1	Sacm1l	83493	NM_030692	20	3UTR	278.692	274.603	322.099	315.051	299.052	327.105	274.147	260.981		0.839876	1	1	1		0.868391	1	1	1		0.982745	1	1	1
1416501_at	1	Pdpk1	18607	NM_011062	11.12.13.14c	CDS.3UTR	139.56	155.72	118.325	133.455	112.831	117.627	121.575	107.442		0.909591	1	1	1		1.17277	1	1	1		0.915316	1	1	1
1416502_a_at	1	Preb	50907	NM_016703	9	3UTR	408.406	294.642	332.9	309.359	344.366	341.312	350.945	340.953		1.07729	1	1	1		1.09465	1	1	1		1.0676	1	1	1
1416503_at	1	Lxn	17035	NM_016753	3.4.5.6	CDS.3UTR	105.282	87.9297	129.855	94.6731	131.834	117.291	114.816	90.821		0.915862	1	1	1		0.860524	1	1	1		1.10955	1	1	1
1416504_at	1	Ulk1	22241	NM_009469	27.28	CDS.3UTR	183.212	162.1	131.249	219.39	98.4493	165.875	133.928	139.382		0.779465	1	1	1		0.984808	1	1	1		0.753837	1	1	1
1416505_at	1	Nr4a1	15370	NM_010444	7	CDS.3UTR	243.026	214.119	184.96	381.902	364.934	145.871	262.031	292.695		0.978592	1	1	1		0.806449	1	1	1		0.901109	1	1	1
1416506_at	1	Psma6	26443	NM_011968	4.5.6	CDS	2079.33	2031.85	2185.96	2193.86	2178.69	2316.73	1997.4	2141.25		0.944937	1	1	1		0.938665	1	1	1		1.02639	1	1	1
1416507_at	5						2.35822	3.08548	14.5355	14.8037	9.40929	5.81379	11.6225	11.9588		0.803748	1	1	1		0.185544	DOWN	1	1		0.518864	DOWN	1	1
1416508_at	1	Med28	66999	NM_025895	3.4	CDS.3UTR	737.868	705.853	695.481	735.533	694.384	705.383	633.874	583.118		0.850441	1	1	1		1.00888	1	1	1		0.978165	1	1	1
1416509_at	1	Tm9sf3	107358	NM_133352	15	3UTR	443.146	404.884	495.214	447.134	475.065	487.911	399.533	441.896		0.892906	1	1	1		0.89991	1	1	1		1.02189	1	1	1
1416510_at	1	Mrpl4	66163	NM_023167	6.7.8.9	CDS.3UTR	652.709	605.701	594.439	540.943	633.609	620.717	738.45	721.703		1.28605	1	1	1		1.10836	1	1	1		1.10476	1	1	1
1416511_a_at	2	Cdc42ep4	56699	NM_020006,NM_001163346	3	3UTR	149.023	149.001	121.623	112.527	87.5022	137.003	148.712	132.682		1.20177	1	1	1		1.27279	1	1	1		0.95881	1	1	1
1416512_at	1	Nubp2	26426	NM_011956	7	CDS.3UTR	316.401	409.239	421.627	386.381	452.925	402.571	391.683	324.979		0.886949	1	1	1		0.89806	1	1	1		1.05877	1	1	1
1416513_at	1	Lamb2	16779	NM_008483	31.32	CDS	42.8685	32.1376	49.0614	24.6843	51.3714	42.4766	45.738	43.2613		1.20684	1	1	1		1.01709	1	1	1		1.27259	1	1	1
1416514_a_at	1	Fscn1	14086	NM_007984	5	3UTR	2472.62	2895.72	2785.46	2345.43	2038.95	2915.21	2829.97	2623.37		1.06285	1	1	1		1.04628	1	1	1		0.965556	1	1	1
1416515_at	1	Fscn1	14086	NM_007984	2.3.4.5	CDS	116.371	144.542	121.811	158.057	87.4425	179.687	200.508	103.331		1.08565	1	1	1		0.93227	1	1	1		0.954483	1	1	1
1416516_at	1	Fscn1	14086	NM_007984	1	CDS	62.3787	74.3163	79.3144	98.1863	73.0625	109.269	144.379	75.8953		1.24098	1	1	1		0.77011	1	1	1		1.02721	1	1	1
1416517_at	2	Pnpla6	50767	NM_015801,NM_001122818	32.33.35	CDS.3UTR	175.066	167.756	193.684	166.499	189.459	197.428	214.839	258.402		1.31389	1	1	1		0.951798	1	1	1		1.07414	1	1	1
1416518_at	1	H1foo	171506	NM_138311	3.4	CDS	7.7674	14.382	1.0092	2.07688	0.587576	5.36989	2.48358	2.67997		1.67317	UP	1	1		7.1772	UP	1	1		1.93043	UP	1	1
1416519_at	1b	Gm13611	622534	NM_001195765	1	CDS	6761.95	7074.85	6571.28	6440.37	7162.68	6248.28	6443.13	7399.49		1.06386	1	1	1		1.06342	1	1	1		1.03069	1	1	1
1416520_x_at	4	Gm13611,Rpl36	622535	NM_001195765,NM_018730			3810.3	4066.95	3370.45	3130.68	3920.64	3362.52	3742.81	4223.71		1.22541	1	1	1		1.21167	1	1	1		1.12029	1	1	1
1416521_at	1	Sepw1	20364	NM_009156	1.2.3.4.5.6	CDS.3UTR	145.837	117.213	166.489	143.313	122.761	135.614	167.229	164.055		1.06934	1	1	1		0.849092	1	1	1		0.834002	1	1	1
1416522_a_at	1	Grcc10	14790	NM_013535	1.2.3	5UTR.CDS	507.175	588.803	416.091	435.11	472.717	416.048	517.916	459.136		1.14785	1	1	1		1.28757	1	1	1		1.04413	1	1	1
1416523_at	1	Rnase1	19752	NM_011271	2	CDS.3UTR	4.89498	1.41349	0.471634	1.17041	2.60488	1.53194	29.7508	24.7555		33.1941	UP	1	1		3.84183	UP	1	1		2.51931	UP	1	1
1416524_at	1	Spop	20747	NM_025287	11	3UTR	392.347	351.933	497.311	345.311	350.714	590.128	296.012	283.166		0.687353	1	1	1		0.88329	1	1	1		1.11656	1	1	1
1416525_at	1	Spop	20747	NM_025287	10.11	CDS.3UTR	252.278	201.582	291.714	257.356	233.272	316.759	182.326	166.938		0.636103	DOWN	1	-1.57207		0.826598	1	1	1		1.00175	1	1	1
1416526_a_at	1	Park7	57320	NM_020569	6.7	CDS.3UTR	2093.49	2158.01	1864.46	1755.92	2173.25	2185.33	2351.74	2296.14		1.28381	1	1	1		1.17432	1	1	1		1.2039	1	1	1
1416527_at	1	Rab32	67844	NM_026405	3	3UTR	23.9284	8.61601	25.8509	1.62482	5.38066	9.69406	3.67318	19.354		0.838094	1	1	1		1.18448	1	1	1		0.548657	DOWN	1	1
1416528_at	1	Sh3bgrl3	73723	NM_080559	2.3	CDS.3UTR	669.449	608.014	591.864	491.942	697.349	606.534	681.538	656.008		1.23412	1	1	1		1.17868	1	1	1		1.20306	1	1	1
1416529_at	1	Emp1	13730	NM_010128	5	3UTR	104.866	87.5928	186.475	196.672	273.577	194.11	164.973	119.992		0.743748	1	1	1		0.502311	DOWN	1	-1.9908		1.22065	1	1	1
1416530_a_at	1	Pnp	18950	NM_013632	6	CDS.3UTR	1560.36	1292.88	1282.3	1083.73	2477.05	1313.52	1935.24	1662.04		1.52039	UP	1.52039	1		1.20592	1	1	1		1.60208	UP	1.60208	1
1416531_at	1	Gsto1	14873	NM_010362	5.6	CDS.3UTR	1522.6	1322.28	1464.07	1224.2	1342.34	1234.99	1405.91	1144.65		0.948775	1	1	1		1.05826	1	1	1		0.958732	1	1	1
1416532_at	1	Trrap	100683	NM_001081362	71	3UTR	371.458	474.049	293.784	307.185	238.588	252.547	389.975	305.632		1.15748	1	1	1		1.40691	1	1	1		0.81724	1	1	1
1416533_at	1	Egln2	112406	NM_053208	5.6	CDS.3UTR	233.305	229.381	256.506	251.465	289.291	251.39	259.326	288.151		1.07777	1	1	1		0.910852	1	1	1		1.06439	1	1	1
1416534_at	1	Dpf2	19708	NM_011262	11	3UTR	438.645	454.079	454.136	407.777	400.369	463.2	485.779	461.62		1.09918	1	1	1		1.03575	1	1	1		1.00192	1	1	1
1416535_at	2b	Mcrs1	51812	NM_016766,NM_001164156	13.14.15	CDS.3UTR	452.481	442.422	446.569	381.528	376.503	401.393	402.308	429.986		1.00507	1	1	1		1.08067	1	1	1		0.939377	1	1	1
1416536_at	1	Mum1	68114	NM_023431	12.13.14	CDS.3UTR	295.126	330.695	279.069	267.503	246.449	324.413	299.882	284.3		1.06881	1	1	1		1.14499	1	1	1		1.04444	1	1	1
1416537_at	1	Creld1	171508	NM_133930	10	CDS.3UTR	182.916	167.307	143.175	128.725	112.082	170.611	182.705	125.565		1.13376	1	1	1		1.28806	1	1	1		1.0397	1	1	1
1416538_at	1	Siae	22619	NM_011734	10	3UTR	6.87561	20.043	18.2751	20.8712	21.9946	13.8227	21.4024	15.0062		0.930065	1	1	1		0.687642	1	1	1		0.914959	1	1	1
1416539_at	5						16.3034	25.833	11.7764	6.89594	31.1618	13.4096	30.6841	29.3147		3.21324	UP	1	1		2.25662	UP	1	1		2.38703	UP	1	1
1416540_at	2	Hgs	15239	NM_008244,NM_001159328	22	CDS.3UTR	202.975	197.779	212.518	247.734	181.488	202.403	184.792	204.597		0.846035	1	1	1		0.870727	1	1	1		0.83409	1	1	1
1416541_at	1	Clpb	20480	NM_009191	13.14.15.16	CDS	246.957	284.942	231.447	248.427	258.71	277.763	265.594	272.318		1.12094	1	1	1		1.10841	1	1	1		1.11795	1	1	1
1416542_at	1	Phf1	21652	NM_009343	15	CDS.3UTR	35.2305	31.2457	41.4106	32.4738	37.8758	21.6228	38.9182	57.7216		1.30799	1	1	1		0.899733	1	1	1		0.805292	1	1	1
1416543_at	1	Nfe2l2	18024	NM_010902	5	CDS.3UTR	545.938	633.385	576.821	413.186	623.09	569.871	489.722	467.578		0.966963	1	1	1		1.19123	1	1	1		1.205	1	1	1
1416544_at	2	Ezh2	14056	NM_007971,NM_001146689	17.18.19.20	CDS.3UTR	1020.54	1230.13	983.987	1178.7	929.496	1005.8	965.389	1075.31		0.943594	1	1	1		1.04068	1	1	1		0.894859	1	1	1
1416545_at	1	Zdhhc7	102193	NM_133967	8	3UTR	23.4916	68.6113	65.2585	61.1438	73.8831	62.8805	89.4439	59.8708		1.18127	1	1	1		0.728649	1	1	1		1.08197	1	1	1
1416546_a_at	1b	Rpl6	19988	NM_011290	4.5.6.7	CDS.3UTR	6927.54	7765.37	6537.86	6413.4	7203.02	6467.6	7192.87	7854.2		1.16182	1	1	1		1.13448	1	1	1		1.05554	1	1	1
1416547_at	1	Ndufb3	66495	NM_025597	1.2.3	5UTR.CDS.3UTR	713.833	674.813	650.373	621.479	729.806	644.837	559.413	720.829		1.0066	1	1	1		1.09183	1	1	1		1.08082	1	1	1
1416548_at	1	Slc35b4	58246	NM_021435	10	3UTR	43.5152	31.6576	57.017	61.2889	46.3243	55.5823	46.6505	43.3283		0.76056	1	1	1		0.635411	DOWN	1	-1.57378		0.861383	1	1	1
1416549_at	1	Slc35b4	58246	NM_021435	10	3UTR	63.1975	60.8339	70.7687	83.9708	65.3898	66.1278	54.8959	66.5664		0.784947	1	1	1		0.80155	1	1	1		0.849929	1	1	1
1416550_at	1	Slc35b4	58246	NM_021435	10	3UTR	72.6315	67.4611	84.5122	91.1343	87.4867	85.2451	81.8269	65.2085		0.837109	1	1	1		0.797582	1	1	1		0.983406	1	1	1
1416551_at	1b	Atp2a2	11938	NM_009722	21	3UTR	260.363	248.635	237.573	280.009	250.856	238.638	186.153	143.567		0.63704	DOWN	1	-1.56976		0.983414	1	1	1		0.945732	1	1	1
1416552_at	1	Dppa5a	434423	NM_025274	1.2.3	5UTR.CDS.3UTR	9167.5	9487.82	7172.17	7560.53	9447.44	7461.25	9110.14	9944.11		1.29333	1	1	1		1.26625	1	1	1		1.1477	1	1	1
1416553_at	1	Stra13	20892	NM_016665	2.3.4.5	CDS.3UTR	268.118	194.183	243.293	269.696	150.233	300.745	195.775	176.774		0.726232	1	1	1		0.901192	1	1	1		0.879119	1	1	1
1416554_at	1	Pdlim1	54132	NM_016861	6.7	CDS.3UTR	746.329	768.596	572.445	703.721	766.151	573.798	453.291	484.508		0.734856	1	1	1		1.18709	1	1	1		1.04998	1	1	1
1416555_at	2	Ei24	13663	NM_007915,NM_001199494	12	3UTR	693.244	633.352	541.475	506.263	565.622	553.159	611.293	595.963		1.15225	1	1	1		1.26615	1	1	1		1.06781	1	1	1
1416556_at	1	Tspan31	67125	NM_025982	6	3UTR	683.051	676.879	755.303	806.625	738.941	732.2	720.106	814.471		0.98249	1	1	1		0.870674	1	1	1		0.941875	1	1	1
1416557_a_at	2	Eftud2	20624	NM_011431,NM_001109995	26.27.28	CDS	996.055	1047.73	1104.01	1136.47	885.481	1130.14	922.749	876.46		0.80305	1	1	1		0.912212	1	1	1		0.899642	1	1	1
1416558_at	1	Melk	17279	NM_010790	18	CDS.3UTR	512.314	509.43	509.406	569.763	455.469	587.281	504.108	469.101		0.901814	1	1	1		0.946788	1	1	1		0.966252	1	1	1
1416559_at	1	Rrp8	101867	NM_025897	7	3UTR	190.804	172.537	201.617	213.689	164.009	176.513	279.045	253.204		1.28158	1	1	1		0.874878	1	1	1		0.819931	1	1	1
1416560_at	1	Slc13a3	114644	NM_054055	13	3UTR	9.36642	6.71242	1.95774	5.25248	2.05817	5.1114	9.76015	7.07333		2.33467	UP	1	1		2.23001	UP	1	1		0.994362	1	1	1
1416561_at	1	Gad1	14415	NM_008077	17	3UTR	34.5845	30.145	29.9933	68.1976	11.8611	61.2558	103.043	114.359		2.21407	UP	1	1		0.659221	DOWN	1	1		0.74464	1	1	1
1416562_at	1	Gad1	14415	NM_008077	14.15.16.17	CDS.3UTR	5.16444	9.45395	2.25586	26.8448	10.516	20.0563	41.3648	57.0047		3.38032	UP	1	1		0.50234	DOWN	1	1		1.05057	1	1	1
1416563_at	1	Ctps	51797	NM_016748	19	3UTR	939.503	1069.05	978.328	1075.84	730.979	971.769	1043.63	863.612		0.928473	1	1	1		0.977792	1	1	1		0.828922	1	1	1
1416564_at	1	Sox7	20680	NM_011446	2	3UTR	15.7881	16.2969	11.2501	20.2466	21.8372	14.9264	18.7542	21.4331		1.27592	1	1	1		1.01868	1	1	1		1.16722	1	1	1
1416565_at	1	Cox6b1	110323	NM_025628	1.2.3.4	5UTR.CDS.3UTR	2166.62	1962.87	1779.65	1434	1981.56	1745.94	2291.99	2090.31		1.36365	1	1	1		1.28498	1	1	1		1.15989	1	1	1
1416566_at	1	Strap	20901	NM_011499	10	CDS.3UTR	1381.72	1046.11	1230.36	1281.95	1206.27	1240.02	1288.14	1159.14		0.974115	1	1	1		0.966372	1	1	1		0.97372	1	1	1
1416567_s_at	1	Atp5e	67126	NM_025983	1.2	5UTR.CDS	703.639	731.022	695.631	624.462	864.551	702.476	753.156	662.461		1.07236	1	1	1		1.08679	1	1	1		1.18706	1	1	1
1416568_a_at	2b	Acin1	56215	NM_019567,NM_023190,NM_001085472,NM_001085473	16.17.18.19	CDS	319.93	261.054	297.808	279.557	298.971	270.445	358.447	358.925		1.24249	1	1	1		1.00627	1	1	1		0.986231	1	1	1
1416569_at	1	Actl6a	56456	NM_019673	12.13.14	CDS.3UTR	916.158	981.818	1041.24	1197.01	779.956	1233.69	810.973	763.786		0.703566	1	1	1		0.847972	1	1	1		0.89965	1	1	1
1416570_s_at	1	Gfm1	28030	NM_138591	16.17.18	CDS.3UTR	429.748	348.403	402.941	326.582	356.961	393.329	379.996	351.102		1.00216	1	1	1		1.06666	1	1	1		1.02847	1	1	1
1416571_at	1	Traf4	22032	NM_009423	7	3UTR	11.778	10.8122	20.6554	37.0841	27.4183	22.3124	5.98243	37.8822		0.759698	1	1	1		0.391244	DOWN	1	1		0.861295	1	1	1
1416572_at	1	Mmp14	17387	NM_008608	10.7.8.9	CDS	74.0321	58.8144	94.6266	59.2161	95.9516	66.8985	71.481	58.3156		0.843697	1	1	1		0.863522	1	1	1		1.05855	1	1	1
1416573_at	1	Pofut2	80294	NM_030262	6.7.8.9	CDS.3UTR	47.1726	29.232	51.4056	41.2673	59.889	41.2547	73.258	45.8321		1.28506	1	1	1		0.824454	1	1	1		1.09141	1	1	1
1416574_at	1	Tox4	268741	NM_023434	10	3UTR	293.405	301.233	267.248	290.641	218.469	275.069	262.414	210.076		0.846923	1	1	1		1.06587	1	1	1		0.884653	1	1	1
1416575_at	2	Cdc45	12544	NM_009862,NM_001161623	15.16.17.18.19	CDS	275.364	239.87	162.029	208.474	225.932	184.625	237.245	256.901		1.33372	1	1	1		1.39064	1	1	1		1.10811	1	1	1
1416576_at	1	Socs3	12702	NM_007707	2	3UTR	402.429	350.055	312.434	510.605	421.129	363.124	402.026	477.668		1.06884	1	1	1		0.914274	1	1	1		0.952873	1	1	1
1416577_a_at	1	Rbx1	56438	NM_019712	5	3UTR	1714.45	1694.18	1522.41	1467.56	1361.08	1569.95	2169.9	1646.44		1.27638	1	1	1		1.14002	1	1	1		0.980289	1	1	1
1416578_at	1	Rbx1	56438	NM_019712	5	3UTR	161.335	117.614	186.392	186.738	314.695	277.582	190.348	221.472		1.10369	1	1	1		0.747593	1	1	1		1.58732	UP	1.58732	1
1416579_a_at	1	Epcam	17075	NM_008532	10.8.9	CDS.3UTR	1043.13	1069.92	1078.84	881.042	1625.94	1130.99	1443.52	1024.99		1.25952	1	1	1		1.07815	1	1	1		1.40668	1	1	1
1416580_a_at	4	Jmjd8,Stub1	72106.6	NM_028101,NM_019719			1016.76	947.47	846.845	785.247	866.335	856.647	965.389	887.423		1.13524	1	1	1		1.20351	1	1	1		1.05569	1	1	1
1416581_at	1	Wdr5	140858	NM_080848	14	3UTR	814.796	696.596	635.634	650.021	694.471	652.423	827.719	969.581		1.39796	1	1	1		1.17558	1	1	1		1.04763	1	1	1
1416582_a_at	1	Bad	12015	NM_007522	4	3UTR	68.0343	36.4489	89.2875	41.3329	57.3286	55.2065	59.9555	82.2035		1.08834	1	1	1		0.7999	1	1	1		0.861543	1	1	1
1416583_at	1	Bad	12015	NM_007522	3.4	CDS.3UTR	70.2172	72.6241	42.2797	45.4524	59.3539	53.7761	58.0655	65.9307		1.41335	1	1	1		1.62815	UP	1.62815	1		1.28949	1	1	1
1416584_at	1	Man2b2	17160	NM_008550	16.17.18.19	CDS.3UTR	9.29373	5.18697	6.93635	12.942	15.054	15.7827	28.3922	13.1843		2.09155	UP	1	1		0.728467	1	1	1		1.55127	UP	1	1
1416585_at	1	Ruvbl1	56505	NM_019685	10.11.8.9	CDS.3UTR	859.362	828.104	858.756	817.777	823.929	890.36	880.269	915.039		1.07085	1	1	1		1.00652	1	1	1		1.02252	1	1	1
1416586_at	2	Zfp239	22685	NM_008616,NM_001001792	4	3UTR	71.4027	61.4821	80.8166	79.0512	91.023	78.5809	82.8367	82.7849		1.03599	1	1	1		0.831217	1	1	1		1.0609	1	1	1
1416587_a_at	1	Xrcc1	22594	NM_009532	15.16.17	CDS.3UTR	135.063	157.42	131.451	176.119	165.413	173.25	194.788	172.407		1.19386	1	1	1		0.950953	1	1	1		1.1011	1	1	1
1416588_at	1	Ptprn	19275	NM_008985	23	CDS.3UTR	38.3679	30.2788	52.5175	49.4935	40.0432	38.6282	9.46301	53.59		0.6181	DOWN	1	1		0.672934	1	1	1		0.771205	1	1	1
1416589_at	1	Sparc	20692	NM_009242	10.7.8.9	CDS.3UTR	1464.54	1373.28	1289.66	1478	878.099	1967.21	977.685	1067.29		0.738882	1	1	1		1.02535	1	1	1		1.02806	1	1	1
1416590_a_at	2	Rab34	19376	NM_033475,NM_001159482	11	3UTR	192.762	252.276	302.006	296.379	152.181	273.99	191.673	158.716		0.585558	DOWN	1	-1.70777		0.743732	1	1	1		0.712201	1	1	1
1416591_at	2	Rab34	19376	NM_033475,NM_001159482	10.11	CDS.3UTR	314.369	402.089	460.017	414.205	279.432	405.421	298	243.69		0.619625	DOWN	1	-1.61388		0.819537	1	1	1		0.783385	1	1	1
1416592_at	1	Glrx	93692	NM_053108	3	3UTR	29.4823	21.8192	34.1103	32.3107	23.9227	20.8745	7.4561	18.5069		0.390886	DOWN	1	1		0.772369	1	1	1		0.674443	1	1	1
1416593_at	1	Glrx	93692	NM_053108	1.2.3	5UTR.CDS.3UTR	17.7003	12.2394	37.0298	49.3067	17.2049	28.1114	17.1985	3.97298		0.245221	DOWN	1	1		0.34678	DOWN	1	1		0.52488	DOWN	1	1
1416594_at	1	Sfrp1	20377	NM_013834	1.2.3	CDS.3UTR	131.387	66.4582	77.311	68.3042	72.1767	68.8968	99.1899	142.084		1.65693	UP	1.65693	1		1.35868	1	1	1		0.968811	1	1	1
1416595_at	1	Mrps22	64655	NM_025485	4.5.6.7.8	CDS	476.824	470.305	504.775	543.655	520.646	572.128	520.369	508.401		0.981249	1	1	1		0.903378	1	1	1		1.0423	1	1	1
1416596_at	1	Slc44a4	70129	NM_023557	17.18.19.20.21	CDS	48.006	35.8935	16.115	16.2532	63.5714	32.1066	73.1461	58.342		4.06227	UP	4.06227	1		2.59204	UP	1	1		2.95593	UP	1	1
1416597_at	1	Hdgfrp2	15193	NM_008233	13.14.15.16	CDS	150.628	145.302	152.85	135.384	106.048	146.444	186.556	193.462		1.31844	1	1	1		1.0267	1	1	1		0.875995	1	1	1
1416598_at	1	Glis2	83396	NM_031184	7	3UTR	153.56	142.75	117.354	163.157	141.908	121.547	107.15	113.927		0.788123	1	1	1		1.05632	1	1	1		0.939199	1	1	1
1416599_at	1	Glis2	83396	NM_031184	7	CDS.3UTR	54.6492	38.8192	33.6444	60.0513	41.2204	30.5207	38.7814	60.8065		1.06289	1	1	1		0.997573	1	1	1		0.765682	1	1	1
1416600_a_at	2	Rcan1	54720	NM_001081549,NM_019466	5	3UTR	171.441	182.767	168.576	224.377	166.747	166.249	128.344	144.136		0.693416	1	1	1		0.901402	1	1	1		0.847419	1	1	1
1416601_a_at	2	Rcan1	54720	NM_001081549,NM_019466	1.2.3.4.5	CDS	64.519	105.505	77.6902	129.011	65.219	94.4523	60.7918	67.8834		0.622518	DOWN	1	-1.60638		0.82256	1	1	1		0.772474	1	1	1
1416602_a_at	2	Rad52	19365	NM_001166382,NM_011236,NM_001166381,NM_001166383	10a.10b.11a.11b	CDS	64.485	52.5953	53.6772	50.6835	32.7154	45.433	56.0449	44.0917		0.959523	1	1	1		1.12188	1	1	1		0.74883	1	1	1
1416603_at	5						5420.68	5935.43	4893.73	4617.7	5600.51	4715.49	5324.24	5802.35		1.16981	1	1	1		1.19394	1	1	1		1.08459	1	1	1
1416604_at	1	Cyc1	66445	NM_025567	5.6.7	CDS.3UTR	1910.54	2159.18	2153.11	1635.53	2084.69	1753.73	2027.39	2196.83		1.11497	1	1	1		1.07419	1	1	1		1.01314	1	1	1
1416605_at	1	Nhp2	52530	NM_026631	1.2.3	CDS	2514.59	2669.93	2891.87	3296.95	2333.55	3245.64	2178.05	2095.19		0.690476	1	1	1		0.837722	1	1	1		0.901495	1	1	1
1416606_s_at	1	Nhp2	52530	NM_026631	2.3.4	CDS	3599.25	3712.83	4013.93	4602.22	3698.46	4340.12	3584.74	3408.62		0.811657	1	1	1		0.848647	1	1	1		0.932966	1	1	1
1416607_at	2	4931406C07Rik	70984	NM_001199484,NM_001199485,NM_133732	10	3UTR	162.616	151.093	168.212	106.153	239.281	152.519	187.913	236.508		1.54692	UP	1.54692	1		1.1434	1	1	1		1.42803	1	1	1
1416608_a_at	1	BC004004	80748	NM_030561	8.9	CDS.3UTR	300.876	177.004	198.217	288.072	123.609	250.568	175.293	184.501		0.739878	1	1	1		0.982707	1	1	1		0.769454	1	1	1
1416609_at	1	BC004004	80748	NM_030561	5.6.7.8.9	CDS.3UTR	302.48	235.567	262.272	267.317	139.924	273.377	197.496	178.315		0.70963	1	1	1		1.01597	1	1	1		0.780418	1	1	1
1416610_a_at	2	Clcn3	12725	NM_007711,NM_173876,NM_173874,NM_173873	12.13	CDS	304.336	395.322	310.654	235.844	210.576	281.874	446.314	438.585		1.61922	UP	1.61922	1		1.28026	1	1	1		0.901102	1	1	1
1416611_at	1	Scamp2	24044	NM_022813	9	3UTR	166.316	134.069	143.983	164.278	170.79	130.741	149.601	173.017		1.04658	1	1	1		0.97445	1	1	1		0.97817	1	1	1
1416612_at	1	Cyp1b1	13078	NM_009994	3	3UTR	28.9841	32.0331	62.0127	43.9874	66.735	46.2682	79.1292	36.4605		1.09047	1	1	1		0.575633	DOWN	1	1		1.06607	1	1	1
1416613_at	1	Cyp1b1	13078	NM_009994	3	3UTR	8.03578	9.94939	15.4954	20.8374	26.0583	9.70872	21.8867	5.92115		0.765366	1	1	1		0.495012	DOWN	1	1		0.984429	1	1	1
1416614_at	1	Eid1	58521	NM_025613	1	3UTR	79.9278	72.1964	95.0772	77.4644	90.7693	90.2884	86.5749	76.9903		0.947975	1	1	1		0.881667	1	1	1		1.04936	1	1	1
1416615_at	1	Clpp	53895	NM_017393	4	CDS	890.618	832.236	752.406	780.593	888.187	869.763	991.28	824.619		1.18454	1	1	1		1.12385	1	1	1		1.14674	1	1	1
1416616_s_at	1	Clpp	53895	NM_017393	6	CDS.3UTR	538.952	608.378	615.058	621.866	658.514	716.107	594.067	565.222		0.937234	1	1	1		0.927567	1	1	1		1.11132	1	1	1
1416617_at	1	Acss1	68738	NM_080575	14	3UTR	65.6141	58.4473	61.8944	77.2327	26.4905	63.1994	32.1665	50.0414		0.590883	DOWN	1	1		0.891713	1	1	1		0.644662	DOWN	1	1
1416618_at	1	Ppox	19044	NM_008911	10.11.12.9	CDS	67.118	67.4442	66.72	65.563	47.8703	53.7001	70.4691	50.3099		0.913035	1	1	1		1.01723	1	1	1		0.767827	1	1	1
1416619_at	2	4632428N05Rik	74048	NM_028732,NM_001159572	7	3UTR	15.925	16.3576	2.5817	10.2183	6.73519	12.9948	17.4064	16.8347		2.67508	UP	1	1		2.52208	UP	1	1		1.54141	UP	1	1
1416620_at	1	Smarcal1	54380	NM_018817	14.15.16.17	CDS	196.352	188.621	163.629	181.117	168.069	186.956	167.623	175.301		0.994713	1	1	1		1.11669	1	1	1		1.02982	1	1	1
1416621_at	2	Llgl1	16897	NM_008502,NM_001159405,NM_001159404	21b.21c	3UTR	490.778	479.635	535.971	466.225	380.876	545.184	438.604	459.006		0.895643	1	1	1		0.968287	1	1	1		0.92403	1	1	1
1416622_at	1	Wbscr16	94254	NM_033572	11	3UTR	106.875	105.41	108.454	103.487	97.279	122.529	124.715	129.749		1.20064	1	1	1		1.00162	1	1	1		1.03712	1	1	1
1416623_at	1	Thbs3	21827	NM_013691	21.22.23	CDS.3UTR	51.6658	35.7601	58.6217	41.8076	50.4186	46.8324	44.8784	34.461		0.790002	1	1	1		0.870522	1	1	1		0.968352	1	1	1
1416624_a_at	1	Uba52	22186	NM_019883	4	CDS.3UTR	8962.85	8714.09	7393.21	7004.94	8569.11	7026.38	9660.58	10308.3		1.3869	1	1	1		1.22772	1	1	1		1.08316	1	1	1
1416625_at	1	Serping1	12258	NM_009776	7.8	CDS.3UTR	75.3472	63.2576	80.3266	98.533	67.1436	75.4133	45.054	52.5642		0.545781	DOWN	1	1		0.774936	1	1	1		0.797032	1	1	1
1416626_at	1	Pla2g1b	18778	NM_011107	1.2.3	CDS	462.498	531.673	422.609	322.802	377.69	469.659	567.392	563.84		1.51759	UP	1.51759	1		1.33372	1	1	1		1.13675	1	1	1
1416627_at	1	Spint1	20732	NM_016907	11	CDS.3UTR	258.183	190.629	197.375	170.144	186.426	157.16	249.127	211.538		1.25344	1	1	1		1.22119	1	1	1		0.93488	1	1	1
1416628_at	1	Tmem223	66836	NM_025791	1.2	CDS.3UTR	196.854	209.077	183.082	194.432	198.614	196.365	235.743	221.048		1.21	1	1	1		1.07528	1	1	1		1.04626	1	1	1
1416629_at	1	Slc1a5	20514	NM_009201	9	CDS.3UTR	208.318	233.291	205.794	185.718	253.584	322.086	316.823	216.908		1.36326	1	1	1		1.12796	1	1	1		1.47038	1	1	1
1416630_at	1	Id3	15903	NM_008321	2.3	CDS.3UTR	157.863	122.014	174.345	390.971	154.964	136.366	206.496	203.74		0.725677	1	1	1		0.495081	DOWN	1	1		0.515341	DOWN	1	1
1416631_at	2	Ap4b1	67489	NM_026193,NM_001163553,NM_001163552	10	CDS.3UTR	54.2942	46.905	84.6109	84.3518	66.7419	76.9023	85.3829	68.1125		0.908457	1	1	1		0.598944	DOWN	1	1		0.850153	1	1	1
1416632_at	2	Me1	17436	NM_008615,NM_001198933	15	3UTR	98.0225	65.2682	64.1128	83.4878	58.6754	71.6947	95.5869	101.404		1.33462	1	1	1		1.1063	1	1	1		0.883263	1	1	1
1416633_a_at	1	Fam96a	68250	NM_026635	5	3UTR	338.405	474.143	376.248	392.558	581.385	394.898	390.6	428.963		1.06602	1	1	1		1.05689	1	1	1		1.26987	1	1	1
1416634_at	1	Fam96a	68250	NM_026635	5	CDS.3UTR	264.994	210.425	270.958	259.926	352.356	309.297	275.062	291.726		1.06763	1	1	1		0.895524	1	1	1		1.24632	1	1	1
1416635_at	1	Smpdl3a	57319	NM_020561	8	CDS.3UTR	15.2432	11.4417	25.4833	13.0315	16.1008	14.117	19.3328	13.7843		0.859853	1	1	1		0.69285	1	1	1		0.784575	1	1	1
1416636_at	1	Rheb	19744	NM_053075	7.8	CDS.3UTR	1005.49	1046.53	1437.71	1196.76	1162.82	1250.49	1476.21	1069.79		0.966413	1	1	1		0.778911	1	1	1		0.91605	1	1	1
1416637_at	1	Slc4a2	20535	NM_009207	21.22.23	CDS.3UTR	72.9329	52.0626	77.6118	44.9975	100.84	59.5654	67.6877	97.6184		1.34824	1	1	1		1.01946	1	1	1		1.30826	1	1	1
1416638_at	1	Sall2	50524	NM_015772	2	3UTR	26.5956	24.6927	43.4946	18.4138	19.9491	16.0323	17.043	8.05726		0.405442	DOWN	1	1		0.828456	1	1	1		0.581204	DOWN	1	1
1416639_at	1	Slc2a5	56485	NM_019741	14	CDS.3UTR	15.4977	22.582	21.2472	17.474	17.7532	11.0088	13.5323	31.4325		1.16124	1	1	1		0.983433	1	1	1		0.742796	1	1	1
1416640_at	1	Kcne1l	66240	NM_021487	1	3UTR	1.63922	1.24964	1.51881	1.14936	0.704408	2.99295	0.677901	2.83691		1.31731	1	1	1		1.08271	1	1	1		1.38573	1	1	1
1416641_at	2	Lig1	16881	NM_010715,NM_001083188,NM_001199310	26.27.28.29.30	CDS	949.603	880.521	775.414	892.705	976.534	825.517	986.927	1154.97		1.28402	1	1	1		1.09712	1	1	1		1.08029	1	1	1
1416642_a_at	1b	Tpt1	22070	NM_009429	3.4.5.6	CDS.3UTR	9432.63	9361.38	8401.46	7797.79	9723.59	7425.53	9165.39	9822.78		1.17216	1	1	1		1.16018	1	1	1		1.05864	1	1	1
1416643_at	5						0.742325	1.29452	1.0339	0.231702	11.5083	1.60838	1.23241	4.28358		4.3584	UP	1	1		1.60939	UP	1	1		10.364	UP	1	1
1416644_a_at	2	Sema3b	20347	NM_009153,NM_001042779	16.17.18.19.20	CDS	1.55973	2.53595	11.5151	4.60038	1.8301	0.824725	6.13961	4.17734		0.640188	DOWN	1	1		0.254145	DOWN	1	1		0.164737	DOWN	1	1
1416645_a_at	1	Afp	11576	NM_007423	15	3UTR	0.186059	0.171184	0.117477	2.13614	3.46089	2.67921	0.325781	1.57525		0.843547	1	1	1		0.15852	DOWN	1	1		2.72455	UP	1	1
1416646_at	1	Afp	11576	NM_007423	11.12.13	CDS	7.1308	10.4118	0.509833	8.13752	11.2446	1.47639	3.68505	1.2749		0.573581	DOWN	1	1		2.02867	UP	1	1		1.47109	1	1	1
1416647_at	1	Bckdha	12039	NM_007533	8.9	CDS.3UTR	165.525	177.092	119.856	147.529	204.591	155.149	166.608	193.776		1.34781	1	1	1		1.28137	1	1	1		1.3454	1	1	1
1416648_at	1	Dync1h1	13424	NM_030238	75.76.77	CDS.3UTR	641.44	639.77	609.908	504.022	555.658	547.784	595.146	639.065		1.10798	1	1	1		1.15017	1	1	1		0.990585	1	1	1
1416649_at	1	Ambp	11699	NM_007443	6.7.8.9	CDS	1.67988	1.34579	5.64957	6.05996	8.35908	0.518914	11.1484	11.9393		1.9717	UP	1	1		0.258393	DOWN	1	1		0.758185	1	1	1
1416650_at	2	Rfpl4	192658	NM_138954,NM_001145013	3	CDS.3UTR	0.277351	1.92225	1.85921	3.56902	1.11436	0.498263	0.398733	10.1355		1.94064	UP	1	1		0.405215	DOWN	1	1		0.29708	DOWN	1	1
1416651_at	1	Znhit2-ps	29805	NM_013859	1	CDS.3UTR	97.061	91.7116	112.088	140.344	91.698	125.863	130.748	118.071		0.985687	1	1	1		0.747815	1	1	1		0.86186	1	1	1
1416652_at	2	Aspn	66695	NM_025711,NM_001172481	5.6.7.8	CDS	3.12904	7.61922	9.87095	5.01743	9.91372	6.24334	1.31443	17.6518		1.27389	1	1	1		0.721922	1	1	1		1.08521	1	1	1
1416653_at	1	Stxbp3a	20912	NM_011504	19	3UTR	221.887	213.736	192.121	163.834	185.628	205.703	157.286	170.579		0.921083	1	1	1		1.22382	1	1	1		1.09939	1	1	1
1416654_at	1	Slc31a2	20530	NM_025286	4	3UTR	45.3287	46.3718	42.0598	27.5249	68.9543	48.7635	25.7806	81.4498		1.54101	UP	1	1		1.31783	1	1	1		1.69172	UP	1	1
1416655_at	1	C1galt1c1	59048	NM_021550	2	CDS.3UTR	153.137	126.392	114.468	114.426	170.542	117.298	124.924	100.797		0.986137	1	1	1		1.22122	1	1	1		1.25753	1	1	1
1416656_at	1	Clic1	114584	NM_033444	5.6	CDS.3UTR	490.19	431.262	461.527	396.812	522.464	393.028	507.597	430.424		1.09283	1	1	1		1.07353	1	1	1		1.06659	1	1	1
1416657_at	2	Akt1	11651	NM_009652,NM_001165894	14a.14b	3UTR	146.056	131.119	188.107	195.782	171.767	145.049	145.144	165.192		0.808402	1	1	1		0.722019	1	1	1		0.825282	1	1	1
1416658_at	1	Frzb	20378	NM_011356	6	3UTR	18.771	6.95683	17.5951	9.62894	10.2778	7.06071	11.1776	20.0266		1.1462	1	1	1		0.945041	1	1	1		0.636884	DOWN	1	1
1416659_at	1	Eif3a	13669	NM_010123	22	3UTR	1364.5	1347.02	1503.49	1544.22	1282.15	1537.49	1414.54	1379.17		0.916658	1	1	1		0.889692	1	1	1		0.925166	1	1	1
1416660_at	1	Eif3a	13669	NM_010123	19	CDS	1207.84	1288.15	1126.03	1181.94	1062.36	1114.58	1205.71	1030.64		0.968967	1	1	1		1.08147	1	1	1		0.943228	1	1	1
1416661_at	1	Eif3a	13669	NM_010123	11.12.13.14	CDS	279.151	318.788	311.074	343.217	257.144	376.54	319.036	280.35		0.916084	1	1	1		0.913872	1	1	1		0.968503	1	1	1
1416662_at	1	Sardh	192166	NM_138665	18.19.20.21	CDS.3UTR	1.59524	27.725	2.44155	1.13477	4.37838	7.23248	42.3757	1.99826		12.4077	UP	1	1		8.19844	UP	1	1		3.2466	UP	1	1
1416663_at	1	Ndufa9	66108	NM_025358	10.11.6.7.8.9	CDS.3UTR	1080.16	926.668	872.031	866.19	975.277	926.921	1050.04	966.395		1.16006	1	1	1		1.15453	1	1	1		1.09434	1	1	1
1416664_at	1	Cdc20	107995	NM_023223	10.7.8.9	CDS	2367.76	2447.25	2025.08	1602.19	2390.5	2080.2	2595.46	2642.99		1.44418	1	1	1		1.32745	1	1	1		1.23252	1	1	1
1416665_at	1	Coq7	12850	NM_009940	2.3.4.5.6	CDS	355.415	339.325	422.231	406.663	406.579	401.036	321.782	355.958		0.817644	1	1	1		0.838154	1	1	1		0.974329	1	1	1
1416666_at	1	Serpine2	20720	NM_009255	9	3UTR	432.557	385.615	652.634	390.229	628.284	340.214	391.245	416.013		0.774079	1	1	1		0.784544	1	1	1		0.928691	1	1	1
1416667_at	1	Ebp	13595	NM_007898	4.5	CDS.3UTR	649.14	294.772	262.055	370.786	401.186	323.972	468.092	778.938		1.97053	UP	1.97053	1		1.49155	1	1	1		1.14588	1	1	1
1416668_at	1	Ttc35	66736	NM_025736	10.11.9	CDS.3UTR	479.306	504.226	455.952	448.698	397.096	534.898	382.631	380.318		0.843364	1	1	1		1.0872	1	1	1		1.03023	1	1	1
1416669_s_at	2	Naca	17938	NM_013608,NM_001113199	6.7.8	CDS	4228.7	4699.03	5015.09	4899.43	4672.42	4616.17	4549.3	4288.91		0.891441	1	1	1		0.90047	1	1	1		0.936866	1	1	1
1416670_at	2	Setdb1	84505	NM_018877,NM_001163641,NM_001163642	10.12a.12b.8.9	CDS	305.553	275.601	254.789	237.521	249.104	245.623	335.15	277.482		1.2444	1	1	1		1.18046	1	1	1		1.00491	1	1	1
1416671_a_at	1	Mcoln1	94178	NM_053177	11.12.13	CDS	105.095	82.727	92.1479	99.1607	104.793	95.5342	122.062	132.151		1.32881	1	1	1		0.981776	1	1	1		1.04714	1	1	1
1416672_s_at	1	Mcoln1	94178	NM_053177	12.13.14	CDS.3UTR	138.136	136.679	128.185	127.63	129.607	113.394	148.679	169.364		1.24326	1	1	1		1.07427	1	1	1		0.949911	1	1	1
1416673_at	1	Bace2	56175	NM_019517	8.9	CDS	1.31606	0.6514	12.8534	5.98127	5.38583	13.4784	8.57196	2.66101		0.5964	DOWN	1	1		0.10446	DOWN	1	1		1.00157	1	1	1
1416674_at	2	Ptpru	19273	NM_011214,NM_001083119	31	3UTR	26.0528	26.7488	29.6521	12.1828	12.1023	23.2147	20.1158	21.9226		1.00486	1	1	1		1.26214	1	1	1		0.8442	1	1	1
1416675_s_at	1	Plcd1	18799	NM_019676	13.14	CDS	85.4024	111.49	133.753	131.867	86.8965	108.541	65.9359	128.561		0.732238	1	1	1		0.741259	1	1	1		0.735782	1	1	1
1416676_at	4	Kng2,Kng1	385643	NM_001102409,NM_023125			13.1119	0.494838	4.34958	17.1304	4.04256	1.11889	1.17976	1.06033		0.104287	DOWN	1	1		0.633462	DOWN	1	1		0.240291	DOWN	1	1
1416677_at	1	Apoh	11818	NM_013475	5.6.7.8	CDS.3UTR	6.32635	1.32466	5.36543	5.38558	13.2192	4.95681	13.1699	17.9251		2.89229	UP	1	1		0.711654	1	1	1		1.69063	UP	1	1
1416678_at	1	Cops3	26572	NM_011991	10.11.12.9	CDS.3UTR	1579.22	1923.15	1812.29	2214.96	1705.68	2241.1	1386.07	1610.68		0.744119	1	1	1		0.869668	1	1	1		0.980017	1	1	1
1416679_at	1	Abcd3	19299	NM_008991	23	3UTR	317.31	274.811	257.936	295.344	322.675	240.073	270.999	303.827		1.03894	1	1	1		1.0702	1	1	1		1.01711	1	1	1
1416680_at	2	Ube3a	22215	NM_011668,NM_001033962	10.11a.12.13.9	CDS	1169.01	1224.85	1263.69	998.687	1044.07	1211.09	1035.75	1115.17		0.950732	1	1	1		1.05812	1	1	1		0.996808	1	1	1
1416681_at	2	Ube3a	22215	NM_011668,NM_001033962	13	3UTR	69.0687	67.6199	93.0574	93.7601	58.3901	90.3127	55.6646	52.3153		0.577997	DOWN	1	-1.73011		0.731669	1	1	1		0.795979	1	1	1
1416682_at	2	Ube3a	22215	NM_011668,NM_001033962	13	3UTR	40.5046	42.7512	56.729	28.933	27.0339	24.7975	37.8786	50.6711		1.03371	1	1	1		0.971911	1	1	1		0.605068	DOWN	1	1
1416683_at	2	Plxnb2	140570	NM_138749,NM_001159521	39	3UTR	214.361	254.918	234.678	99.8586	269.507	152.162	223.703	299.988		1.56543	UP	1	1		1.40277	1	1	1		1.26046	1	1	1
1416684_at	1b	Fbl	14113	NM_007991	5.6.7	CDS	1642.56	1869.06	1693.91	1744.86	1989.42	1693.78	1855.9	1830.41		1.07198	1	1	1		1.02119	1	1	1		1.07108	1	1	1
1416685_s_at	1b	Fbl	14113	NM_007991	7.8	CDS	2543.28	2638.43	2696.83	2439.25	2690.82	2523.94	2860.9	2990.88		1.13935	1	1	1		1.00888	1	1	1		1.01532	1	1	1
1416686_at	2	Plod2	26432	NM_011961,NM_001142916	20	3UTR	102.45	119.041	122.439	87.3578	108.324	116.418	173.208	136.907		1.47817	1	1	1		1.05574	1	1	1		1.07124	1	1	1
1416687_at	2	Plod2	26432	NM_011961,NM_001142916	18.19.20	CDS.3UTR	313.101	302.836	254.664	195.364	330.704	205.731	467.984	359.036		1.83771	UP	1.83771	1		1.36866	1	1	1		1.19201	1	1	1
1416688_at	1	Snap91	20616	NM_013669	30	3UTR	22.6493	8.24946	13.0343	31.2829	13.0988	21.1124	11.4076	10.965		0.504828	DOWN	1	1		0.69722	1	1	1		0.771963	1	1	1
1416689_at	1	Tuft1	22156	NM_011656	13	3UTR	37.4021	34.2605	36.0889	43.1283	66.9647	24.7397	74.9178	33.6575		1.3706	1	1	1		0.904634	1	1	1		1.15763	1	1	1
1416690_at	2	Gtpbp2	56055	NM_019581,NM_001145979	12	3UTR	85.1039	118.346	79.6607	48.1223	83.2167	83.0398	107.389	74.761		1.42546	1	1	1		1.59215	UP	1	1		1.30109	1	1	1
1416691_at	2	Gtpbp2	56055	NM_019581,NM_001145979	10.11.12	CDS.3UTR	66.9526	79.777	77.5058	47.8849	79.2375	88.1877	101.765	80.6104		1.45445	1	1	1		1.17018	1	1	1		1.33523	1	1	1
1416692_at	1	Coil	12812	NM_016706	7	3UTR	490.884	450.79	441.135	645.908	304.312	545.99	370.149	390.572		0.699808	1	1	1		0.866271	1	1	1		0.782216	1	1	1
1416693_at	1	Foxc2	14234	NM_013519	1	3UTR	2.66952	2.05998	7.51576	34.869	20.532	5.02922	7.14698	0.806152		0.187641	DOWN	1	1		0.111585	DOWN	1	1		0.603075	DOWN	1	1
1416694_at	1	Gk2	14626	NM_010294	1	CDS.3UTR	1.52604	0.573375	4.54464	2.75337	8.33984	1.46249	8.95018	0.640073		1.31409	1	1	1		0.287669	DOWN	1	1		1.34315	1	1	1
1416695_at	1	Tspo	12257	NM_009775	2.3.4	CDS.3UTR	90.3809	114.461	131.753	123.098	108.578	119.585	91.9151	137.32		0.899487	1	1	1		0.803773	1	1	1		0.895279	1	1	1
1416696_at	1	D17Wsu104e	28106	NM_080837	4.5.6	CDS.3UTR	147.847	120.794	134.931	129.482	138.609	117.889	160.251	162.749		1.22158	1	1	1		1.01599	1	1	1		0.970069	1	1	1
1416697_at	1	Dpp4	13482	NM_010074	26	3UTR	51.9499	23.1284	20.3913	42.9314	43.7312	44.4997	60.0823	57.6857		1.85981	UP	1.85981	1		1.18565	1	1	1		1.39335	1	1	1
1416698_a_at	1	Cks1b	54124	NM_016904	3	3UTR	2845.28	3132.12	3239.66	2985.19	4113.31	3080.81	2977.7	2844.28		0.935281	1	1	1		0.960247	1	1	1		1.15571	1	1	1
1416699_at	4	Sla2,1110008F13Rik	77799.7	NM_029983,NM_026124			1250.7	1257.84	1519.78	1445.56	1457.7	1649.97	1427.93	1543.01		1.00189	1	1	1		0.845955	1	1	1		1.048	1	1	1
1416700_at	1	Rnd3	74194	NM_028810	5	3UTR	114.965	57.7338	112.29	100.903	109.752	88.4423	109.078	117.813		1.06425	1	1	1		0.810058	1	1	1		0.92965	1	1	1
1416701_at	1	Rnd3	74194	NM_028810	5	3UTR	104.358	87.9427	106.689	104.144	103.574	76.5725	142.972	99.9141		1.15203	1	1	1		0.9121	1	1	1		0.854453	1	1	1
1416702_at	1	Serpini1	20713	NM_009250	7.8.9	CDS.3UTR	83.6024	101.848	113.292	58.3556	84.9618	127.336	103.263	91.6929		1.13579	1	1	1		1.08042	1	1	1		1.23683	1	1	1
1416703_at	2	Mapk14	26416	NM_011951,NM_001168508,NM_001168513,NM_001168514	15	3UTR	525.909	567.578	520.717	571.623	455.083	544.775	545.606	523.516		0.978744	1	1	1		1.00105	1	1	1		0.915337	1	1	1
1416704_at	2	Mapk14	26416	NM_011951,NM_001168508,NM_001168513,NM_001168514	13.14.15	CDS.3UTR	235.837	220.024	205.516	263.354	205.27	222.604	233.046	233.771		0.995622	1	1	1		0.972255	1	1	1		0.912565	1	1	1
1416705_at	1	Rpe	66646	NM_025683	6	3UTR	332.518	268.363	276.206	310.045	225.492	227.804	271.195	238.496		0.869407	1	1	1		1.02495	1	1	1		0.77321	1	1	1
1416706_at	1	Rpe	66646	NM_025683	6	CDS.3UTR	663.712	673.768	635.793	694.286	650.261	605.822	745.128	674.851		1.06759	1	1	1		1.00556	1	1	1		0.944368	1	1	1
1416707_a_at	1	Pmf1	67037	NM_025928	4.5	CDS.3UTR	85.0646	63.3885	95.2358	92.1117	114.837	73.4625	79.5031	79.6528		0.849523	1	1	1		0.792395	1	1	1		1.00508	1	1	1
1416708_a_at	1	Gramd1a	52857	NM_027898	18.19	CDS.3UTR	133.501	153.337	157.97	135.919	94.5151	155.391	99.139	86.3496		0.631153	DOWN	1	-1.5844		0.976007	1	1	1		0.850341	1	1	1
1416709_a_at	1b	Ngrn	83485	NM_031375	2	CDS.3UTR	365.728	404.446	273.072	178.001	432.894	315.042	405.228	373.596		1.7266	UP	1.7266	1		1.70742	UP	1.70742	1		1.65812	UP	1.65812	1
1416710_at	1	Tmem35	67564	NM_026239	2	3UTR	19.7341	8.13967	2.43355	14.1576	3.66005	2.98723	10.6069	0.75022		0.684533	1	1	1		1.68004	UP	1	1		0.400653	DOWN	1	1
1416711_at	1	Tbr1	21375	NM_009322	6	3UTR	10.7269	1.01062	3.47116	0.848236	1.92151	8.02028	2.14077	5.92882		1.86822	UP	1	1		2.7174	UP	1	1		2.30166	UP	1	1
1416712_at	1	Pepd	18624	NM_008820	14.15	CDS.3UTR	238.15	237.481	191.898	251.773	240.941	197.58	270.782	308.636		1.30596	1	1	1		1.07203	1	1	1		0.988391	1	1	1
1416713_at	1	Tppp3	67971	NM_026481	3.4	CDS.3UTR	32.8493	44.8528	64.2232	71.4477	34.4997	57.9141	29.2343	54.636		0.618189	DOWN	1	1		0.572725	DOWN	1	1		0.681162	1	1	1
1416714_at	1b	Irf8	15900	NM_008320	9	3UTR	17.4639	26.2687	16.3842	11.6999	19.7994	13.1143	18.6742	22.976		1.48306	1	1	1		1.55721	UP	1	1		1.17197	1	1	1
1416715_at	2	Gjb3	14620	NM_008126,NM_001160012	3	3UTR	455.615	392.283	336.105	511.624	357.189	358.401	181.686	269.968		0.532782	DOWN	1	-1.87694		1.0002	1	1	1		0.844126	1	1	1
1416716_at	1	Efs	13644	NM_010112	6	CDS.3UTR	87.7653	137.697	138.865	137.786	90.0743	93.8711	133.651	146.319		1.012	1	1	1		0.814968	1	1	1		0.6649	1	1	1
1416717_at	1	Crisp2	22024	NM_009420	10	CDS.3UTR	5.1602	3.39719	2.41836	5.49873	9.66729	6.21317	6.17053	0.646736		0.861082	1	1	1		1.08088	1	1	1		2.00585	UP	1	1
1416718_at	1	Bcan	12032	NM_007529	13.14	CDS.3UTR	2.11654	10.7569	14.7665	1.09096	12.5817	2.86369	4.47722	19.6934		1.52425	UP	1	1		0.811826	1	1	1		0.974016	1	1	1
1416719_a_at	1	Rps10	67097	NM_025963	1.2.3	5UTR.CDS	6552.74	6845.45	5414.21	5747.89	6259.23	5614.51	6518.42	7556.13		1.26092	1	1	1		1.20033	1	1	1		1.06376	1	1	1
1416720_at	1	Srsf6	67996	NM_026499	6	3UTR	445.886	441.129	487.07	453.589	701.904	539.241	431.944	534.335		1.02724	1	1	1		0.942973	1	1	1		1.31944	1	1	1
1416721_s_at	1	Srsf6	67996	NM_026499	6	3UTR	888.534	919.321	1132.55	1115.18	1437.93	1288.44	997.356	1094.8		0.930788	1	1	1		0.804304	1	1	1		1.21295	1	1	1
1416722_at	1	Hmg20a	66867	NM_025812	10	3UTR	145.526	145.115	114.414	101.122	122.472	116.194	137.475	168.992		1.42188	1	1	1		1.34845	1	1	1		1.10731	1	1	1
1416723_at	2	Tcf4	21413	NM_013685,NM_001083967	21	3UTR	196.9	244.976	229.699	197.798	186.204	301.255	240.538	205.72		1.04389	1	1	1		1.03364	1	1	1		1.14026	1	1	1
1416724_x_at	2	Tcf4	21413	NM_001083967,NM_013685	18b.19.20.21	CDS.3UTR	131.985	149.315	149.95	114.9	130.064	183.195	156.007	118.242		1.03549	1	1	1		1.06211	1	1	1		1.18278	1	1	1
1416725_at	5						18.0331	10.6452	13.7234	16.5831	10.9549	6.87449	10.4383	12.3832		0.753024	1	1	1		0.946274	1	1	1		0.588302	DOWN	1	1
1416726_s_at	1	Ube2s	77891	NM_133777	3.4	CDS	3382.82	3558.87	3183.02	3344.62	2925.66	2944.87	4100.23	3413.81		1.15111	1	1	1		1.06343	1	1	1		0.899335	1	1	1
1416727_a_at	1	Cyb5	109672	NM_025797	3.4.5	CDS.3UTR	895.53	1060.88	1081.54	799.189	1020.35	1098.53	941.028	814.511		0.933436	1	1	1		1.04024	1	1	1		1.12662	1	1	1
1416728_at	1	Csnk2b	13001	NM_009975	4.5.6.7	CDS	1342.77	1348.27	1207.82	1075.62	1295.96	1213.54	1336.11	1312.45		1.1599	1	1	1		1.17851	1	1	1		1.099	1	1	1
1416729_at	1	Plg	18815	NM_008877	17.18.19	CDS.3UTR	19.8217	3.08668	1.03752	1.69268	3.1046	1.35749	2.60528	2.48379		1.86399	UP	1	1		8.39076	UP	1	1		1.63435	UP	1	1
1416730_at	1	Rcl1	59028	NM_021525	9	CDS.3UTR	500.349	451.949	488.083	428.243	474.739	491.071	582.516	572.169		1.26012	1	1	1		1.03926	1	1	1		1.054	1	1	1
1416731_at	1	Top2b	21974	NM_009409	35.36	CDS.3UTR	121.572	114.441	113.781	118.537	130.106	100.544	81.8684	118.602		0.862912	1	1	1		1.0159	1	1	1		0.992819	1	1	1
1416732_at	1	Top2b	21974	NM_009409	25.26.27.28.29	CDS	58.5481	54.671	57.8029	61.513	61.1518	41.7055	52.9801	50.9668		0.87119	1	1	1		0.948902	1	1	1		0.862059	1	1	1
1416733_at	1	Mkln1	27418	NM_013791	15.16.17.18	CDS.3UTR	158.272	141.511	144.947	126.25	81.4505	134.007	114.719	131.268		0.907039	1	1	1		1.10541	1	1	1		0.794471	1	1	1
1416734_at	1	Mkln1	27418	NM_013791	18	3UTR	5.16808	0.93199	0.947381	1.32945	8.25456	11.0744	16.6943	3.95192		9.06795	UP	1	1		2.67919	UP	1	1		8.4894	UP	1	1
1416735_at	1	Asah1	11886	NM_019734	14	3UTR	966.166	829.301	781.406	941.361	952.946	819.434	1054.45	1126.94		1.26622	1	1	1		1.0422	1	1	1		1.0288	1	1	1
1416736_at	1	Casc3	192160	NM_138660	14	3UTR	244.158	197.578	277.248	279.587	164.419	276.616	255.028	203.755		0.823912	1	1	1		0.793299	1	1	1		0.79204	1	1	1
1416737_at	1	Gys1	14936	NM_030678	16	3UTR	116.046	111.289	86.31	94.3813	93.3744	131.633	108.356	102.219		1.16539	1	1	1		1.25814	1	1	1		1.24526	1	1	1
1416738_at	1	Brap	72399	NM_028227	12	3UTR	77.9131	88.5342	97.254	70.2996	104.744	69.348	98.6078	103.717		1.20752	1	1	1		0.993398	1	1	1		1.03902	1	1	1
1416739_a_at	1	Brap	72399	NM_028227	11.12	CDS.3UTR	28.4513	24.112	20.0602	19.2844	26.0257	19.6301	34.3439	20.6177		1.39693	1	1	1		1.33598	1	1	1		1.16041	1	1	1
1416740_at	1	Col5a1	12831	NM_015734	66	CDS.3UTR	138.383	107.627	162.619	209.086	115.593	266.043	165.31	135.874		0.810278	1	1	1		0.661842	1	1	1		1.02672	1	1	1
1416741_at	1	Col5a1	12831	NM_015734	66	3UTR	11.4877	19.6134	15.4033	25.3285	3.06097	23.7879	15.787	5.44011		0.521144	DOWN	1	1		0.763558	1	1	1		0.659162	DOWN	1	1
1416742_at	1	Cfdp1	23837	NM_011801	5.6.7	CDS.3UTR	1332.06	1308.66	1244.22	1143.43	1052.55	1291.23	1608.24	1638.55		1.35983	1	1	1		1.10599	1	1	1		0.981625	1	1	1
1416743_at	1b	Uap1	107652	NM_133806	11	CDS.3UTR	175.545	276.876	269.259	264.119	135.197	195.4	147.665	156.621		0.570488	DOWN	1	-1.75289		0.84822	1	1	1		0.619819	DOWN	1	-1.61337
1416744_at	1	LOC640502	640502	XM_917484		3UTR	0.864613	2.17023	0.184007	0.998094	3.19867	0.762617	1.22498	0.821909		1.73157	UP	1	1		2.56733	UP	1	1		3.35105	UP	1	1
1416745_x_at	1	LOC640502	640502	XM_917484		3UTR	9.82122	7.32368	13.8435	21.738	1.00155	0.840795	10.9405	7.06181		0.505947	DOWN	1	1		0.48185	DOWN	1	1		0.0517783	DOWN	1	1
1416746_at	1	H2afx	15270	NM_010436	1	3UTR	1647.43	1964.39	1507.78	1388.52	1803.81	1925.83	1804.92	1613.8		1.18037	1	1	1		1.24705	1	1	1		1.28773	1	1	1
1416747_at	1	Mfsd5	106073	NM_134100	2	CDS.3UTR	255.385	235.79	225.699	200.014	266.694	220.063	291.865	295.886		1.38063	1	1	1		1.15377	1	1	1		1.14339	1	1	1
1416748_a_at	1	Mre11a	17535	NM_018736	16.17.18.19.20	CDS.3UTR	448.831	432.573	494.239	442.011	344.096	468.62	439.02	409.442		0.906234	1	1	1		0.94142	1	1	1		0.868055	1	1	1
1416749_at	1	Htra1	56213	NM_019564	9	CDS.3UTR	270.353	189.41	224.234	469.428	410.431	225.395	111.387	186.114		0.428884	DOWN	1	1		0.662805	1	1	1		0.916622	1	1	1
1416750_at	1	Sigmar1	18391	NM_011014	4	3UTR	343.882	317.832	405.301	331.627	371.659	412.775	357.05	387.305		1.01008	1	1	1		0.897936	1	1	1		1.06446	1	1	1
1416751_a_at	1	Ddx20	53975	NM_017397	11	CDS.3UTR	430.418	509.399	449.305	435.61	514.487	500.537	533.082	535.727		1.20781	1	1	1		1.06204	1	1	1		1.14703	1	1	1
1416752_at	2	Ldb3	24131	NM_001039075,NM_001039076	10	CDS.3UTR	2.16515	1.2782	3.68252	2.92687	2.21036	1.03491	2.14456	3.30115		0.823936	1	1	1		0.520979	DOWN	1	1		0.491009	DOWN	1	1
1416753_at	1	Prkar1b	19085	NM_008923	11	3UTR	22.6196	47.0259	33.617	37.2737	26.322	18.4374	15.3823	19.7264		0.49525	DOWN	1	1		0.982435	1	1	1		0.631387	DOWN	1	1
1416754_at	1	Prkar1b	19085	NM_008923	10.11.7.8.9	CDS.3UTR	5.3212	8.91691	5.49249	1.81036	5.24297	3.84836	7.32055	2.13263		1.29445	1	1	1		1.94966	UP	1	1		1.2449	1	1	1
1416755_at	1	Dnajb1	81489	NM_018808	3	3UTR	394.983	371.328	430.902	383.188	435.541	458.275	504.099	598.138		1.35395	1	1	1		0.94131	1	1	1		1.09793	1	1	1
1416756_at	1	Dnajb1	81489	NM_018808	2.3	CDS.3UTR	415.719	438.358	387.726	394.816	374.81	403.156	486.349	563.134		1.34112	1	1	1		1.09141	1	1	1		0.994153	1	1	1
1416757_at	1	Zwilch	68014	NM_026507	19	3UTR	509.685	526.807	511.536	595.22	502.285	632.838	591.942	628.34		1.10258	1	1	1		0.936513	1	1	1		1.02563	1	1	1
1416758_at	1	Arhgap27	544817	NM_133715	16	3UTR	35.1999	40.7471	59.6728	45.8529	56.1112	35.6735	34.3282	39.6855		0.701381	1	1	1		0.719701	1	1	1		0.869785	1	1	1
1416759_at	2	Mical1	171580	NM_138315,NM_001164433	20.21.22.23.24	CDS	44.6642	54.8587	64.4532	69.2443	40.7838	55.4228	28.5008	33.0602		0.46045	DOWN	1	-2.17179		0.744388	1	1	1		0.719584	1	1	1
1416760_at	1	Galntl1	108760	NM_001081421	15	3UTR	5.82183	2.50135	24.4893	41.5306	12.726	31.7179	15.0394	45.7998		0.921527	1	1	1		0.126071	DOWN	1	1		0.673188	1	1	1
1416761_at	1	Hsd11b2	15484	NM_008289	5	3UTR	3.00688	19.1511	18.9321	20.329	2.20216	4.84083	16.6592	20.3827		0.943477	1	1	1		0.564375	DOWN	1	1		0.179389	DOWN	1	1
1416762_at	1	S100a10	20194	NM_009112	1.2.3	5UTR.CDS	677.082	591.074	636.805	568.745	1110.51	662.14	719.777	562.582		1.06371	1	1	1		1.05193	1	1	1		1.47041	1	1	1
1416763_at	1	Cdc123	98828	NM_133837	11.12.13.9	CDS.3UTR	735.598	846.716	784.209	750.404	902.596	856.826	806.693	792.342		1.04198	1	1	1		1.03108	1	1	1		1.14649	1	1	1
1416764_at	2	Fis1	66437	NM_025562,NM_001163243	3.4.5.6	CDS	285.315	337.654	337.864	343.871	353.516	332.966	339.627	343.024		1.00134	1	1	1		0.913799	1	1	1		1.00696	1	1	1
1416765_s_at	1b	Pam16	66449	NM_025571	3.4.5	CDS.3UTR	605.819	763.469	622.84	607.679	632.88	575.455	506.901	679.277		0.963965	1	1	1		1.11277	1	1	1		0.981972	1	1	1
1416766_at	1	Mosc2	67247	NM_133684	4.5.6.7.8	CDS.3UTR	376.459	308.898	255.982	223.101	287.215	257.168	372.571	355.722		1.52018	UP	1.52018	1		1.43056	1	1	1		1.1363	1	1	1
1416767_a_at	1	1110003E01Rik	68552	NM_133697	5	3UTR	207.881	197.176	187.528	226.726	218.113	173.223	160.381	229.251		0.940565	1	1	1		0.977799	1	1	1		0.944678	1	1	1
1416768_at	1	1110003E01Rik	68552	NM_133697	5	3UTR	286.586	218.312	260.505	249.393	227.532	230.913	234.605	274.563		0.998568	1	1	1		0.990195	1	1	1		0.899091	1	1	1
1416769_s_at	1	Atp6v0b	114143	NM_033617	5.6.7.8	CDS.3UTR	421.013	379.312	464.58	463.298	476.337	361.446	412.142	435.975		0.914039	1	1	1		0.862533	1	1	1		0.902902	1	1	1
1416770_at	1	Stk25	59041	NM_021537	12	3UTR	149.642	111.999	126.47	103.05	102.806	99.5731	135.67	137.103		1.18845	1	1	1		1.13995	1	1	1		0.881746	1	1	1
1416771_at	1	Trappc3	27096	NM_013718	5	3UTR	285.287	320.154	345.411	332.717	359.279	319.63	289.892	347.05		0.939264	1	1	1		0.892812	1	1	1		1.00115	1	1	1
1416772_at	1	Cpt2	12896	NM_009949	4.5	CDS.3UTR	102.981	103.487	128.45	107.136	89.8943	119.435	92.4692	139.096		0.982933	1	1	1		0.876404	1	1	1		0.888547	1	1	1
1416773_at	1	Wee1	22390	NM_009516	11	3UTR	427.759	466.201	409.333	443.88	304.683	425.808	352.708	332.011		0.802518	1	1	1		1.04776	1	1	1		0.856164	1	1	1
1416774_at	1	Wee1	22390	NM_009516	10.11.8.9	CDS.3UTR	228.304	182.084	213.772	238.843	161.559	224.262	213.732	190.047		0.8921	1	1	1		0.906703	1	1	1		0.852425	1	1	1
1416775_at	1	Atp5sl	66349	NM_025504	6	3UTR	155.25	138.141	146.878	140.861	242.214	176.413	184.726	160.328		1.19919	1	1	1		1.01964	1	1	1		1.45489	1	1	1
1416776_at	1	Crym	12971	NM_016669	5.6.7.8	CDS.3UTR	20.8603	34.2765	32.9436	47.5897	25.2452	27.112	25.8008	32.0821		0.718744	1	1	1		0.684646	1	1	1		0.650132	DOWN	1	1
1416777_at	2	Ceacam12	67315	NM_026087,NM_001162523,NM_001162524	2.3a.3b.4	CDS	6.68023	5.3935	0.430346	3.80991	9.58311	5.89704	6.04276	9.73429		3.72078	UP	1	1		2.84741	UP	1	1		3.65076	UP	1	1
1416778_at	1	Sdpr	20324	NM_138741	2	3UTR	47.0229	34.2818	69.7113	30.2697	63.3377	62.3269	73.255	43.7311		1.17008	1	1	1		0.813202	1	1	1		1.25689	1	1	1
1416779_at	1	Sdpr	20324	NM_138741	2	3UTR	28.7322	32.7402	46.4785	18.6715	61.039	35.0171	46.5655	42.6825		1.36989	1	1	1		0.943552	1	1	1		1.47438	1	1	1
1416780_at	2	Pfkm	18642	NM_021514,NM_001163487,NM_001163488	23.24	CDS.3UTR	233.985	236.634	245.154	263.128	221.144	243.269	273.914	290.543		1.11052	1	1	1		0.925901	1	1	1		0.913692	1	1	1
1416781_at	1	Praf2	54637	NM_138602	3	3UTR	135.992	87.1577	101.692	85.5333	114.111	83.5965	111.36	194.344		1.63282	UP	1.63282	1		1.19188	1	1	1		1.05599	1	1	1
1416782_s_at	1	Praf2	54637	NM_138602	3	3UTR	258.545	177.548	164.615	197.371	153.911	169.93	167.867	283.732		1.24756	1	1	1		1.20473	1	1	1		0.894624	1	1	1
1416783_at	1	Tac1	21333	NM_009311	7	3UTR	5.28984	10.8984	19.7718	17.3604	8.43499	10.0625	8.42833	16.0759		0.659918	DOWN	1	1		0.435963	DOWN	1	1		0.498154	DOWN	1	1
1416784_at	1	Pgk2	18663	NM_031190	1	CDS.3UTR	12.4064	0.393028	0.976086	6.86047	8.82091	0.576895	2.12871	0.561449		0.343283	DOWN	1	1		1.6333	UP	1	1		1.19923	1	1	1
1416785_at	2	Kcnip1	70357	NM_001190885,NM_001190886,NM_027398	10.4.5.6.7.8.9	CDS.3UTR	17.5283	15.2681	13.1217	9.50266	19.0815	11.709	14.2266	17.6388		1.40846	1	1	1		1.44961	1	1	1		1.36094	1	1	1
1416786_at	2	Acvr1	11477	NM_007394,NM_001110204,NM_001110205	10.11.12.13	CDS.3UTR	37.8785	30.2444	28.4343	27.3981	23.7229	25.7954	42.7475	35.4175		1.39999	1	1	1		1.22013	1	1	1		0.886909	1	1	1
1416787_at	2	Acvr1	11477	NM_007394,NM_001110204,NM_001110205	1.2.5.6	5UTR.CDS	16.8457	9.48877	17.1416	16.4856	14.6275	11.8865	18.9165	20.9203		1.18466	1	1	1		0.783133	1	1	1		0.788469	1	1	1
1416788_a_at	1	Idh3g	15929	NM_008323	12.13	CDS.3UTR	1202.96	1003.77	943.535	1055.71	970.335	1027.25	1096.81	1116.71		1.10718	1	1	1		1.10378	1	1	1		0.999166	1	1	1
1416789_at	1	Idh3g	15929	NM_008323	10.11.13.9	CDS.3UTR	1431.74	1119.47	1077.79	1249.23	1243.08	1134.04	1379.65	1317.72		1.15916	1	1	1		1.09635	1	1	1		1.02153	1	1	1
1416790_a_at	2b	Tdg	21665	NM_172552,NM_011561	10	3UTR	671.596	716.037	726.747	809.357	761.644	819.024	791.819	781.887		1.02448	1	1	1		0.903345	1	1	1		1.02901	1	1	1
1416791_a_at	1	Nxf1	53319	NM_016813	19.21	CDS.3UTR	484.776	430.019	479.604	455.848	459.438	480.255	517.073	514.805		1.10308	1	1	1		0.977917	1	1	1		1.00453	1	1	1
1416792_at	1	Ppm1g	14208	NM_008014	10	CDS.3UTR	1182.74	1231.59	1188.91	1137.33	1026.31	1233.55	1206.36	1181.35		1.02643	1	1	1		1.03787	1	1	1		0.971468	1	1	1
1416793_at	2	Atl2	56298	NM_178050,NM_019717	13	3UTR	475.181	518.839	472.537	499.777	480.76	480.662	492.787	500.109		1.02117	1	1	1		1.02232	1	1	1		0.988798	1	1	1
1416794_at	2	Atl2	56298	NM_178050,NM_019717	12	CDS	370.421	412.928	336.951	396.751	322.457	388.996	375.376	338.546		0.97304	1	1	1		1.06767	1	1	1		0.969675	1	1	1
1416795_at	1	Cryl1	68631	NM_030004	7.8	CDS.3UTR	27.1243	31.0195	22.486	29.4155	40.9565	32.0314	32.8071	29.4945		1.20038	1	1	1		1.12027	1	1	1		1.40628	1	1	1
1416796_at	1	Nck2	17974	NM_010879	5	3UTR	78.6409	82.8578	77.3139	89.517	68.3308	77.0407	71.5235	75.7907		0.883015	1	1	1		0.968038	1	1	1		0.87137	1	1	1
1416797_at	1	Nck2	17974	NM_010879	4.5	CDS.3UTR	18.536	22.2714	28.6809	19.26	18.9534	22.4428	20.026	15.7216		0.745658	1	1	1		0.851201	1	1	1		0.863483	1	1	1
1416798_a_at	1	Nme4	56520	NM_019731	3.4	CDS	255.282	289.942	209.474	195.038	240.663	227.166	388.763	310.974		1.72983	UP	1.72983	1		1.34786	1	1	1		1.15653	1	1	1
1416799_at	2	Trpm7	58800	NM_021450,NM_001164325	39	3UTR	248.276	300.74	316.67	265.486	337.599	261.794	149.674	261.005		0.705444	1	1	1		0.943073	1	1	1		1.02961	1	1	1
1416800_at	2	Trpm7	58800	NM_021450,NM_001164325	39	CDS.3UTR	175.949	221.311	177.142	130.562	166.804	175.992	158.989	198.484		1.16174	1	1	1		1.29104	1	1	1		1.11404	1	1	1
1416801_at	2	Trpm7	58800	NM_021450,NM_001164325	10.11.12.13.15.9	CDS	64.755	49.4432	55.2751	39.7794	42.6397	48.3273	50.2586	48.3517		1.03741	1	1	1		1.2014	1	1	1		0.956998	1	1	1
1416802_a_at	1	Cdca5	67849	NM_026410	6	3UTR	1065.92	1133.91	983.152	1252.32	1076.61	1074.83	1112.11	1054.17		0.969046	1	1	1		0.984054	1	1	1		0.962408	1	1	1
1416803_at	1	Fkbp7	14231	NM_010222	2.3.4	CDS.3UTR	43.7723	57.9792	54.4069	34.2649	46.9256	47.308	55.1458	45.0012		1.12941	1	1	1		1.14751	1	1	1		1.06272	1	1	1
1416804_at	2	Ehbp1l1	114601	NM_001114596,NM_053252,NM_001114597,NM_001114595	20	3UTR	13.3997	8.60084	12.742	8.72515	19.212	6.7983	4.21163	3.7472		0.370745	DOWN	1	1		1.02485	1	1	1		1.21163	1	1	1
1416805_at	1	Fam198b	68659	NM_133187	4	3UTR	88.5862	62.8457	93.6913	82.8199	95.9995	92.9024	87.9692	68.3876		0.885817	1	1	1		0.857916	1	1	1		1.0702	1	1	1
1416806_at	1	Fdxr	14149	NM_007997	11.12	CDS.3UTR	55.7164	57.5106	52.2375	57.1323	51.5986	69.7557	48.5355	65.2105		1.04001	1	1	1		1.03527	1	1	1		1.10958	1	1	1
1416807_at	5						5331.31	5311.03	4278.28	4671.5	5355.56	4648.39	4849.87	4749.06		1.07253	1	1	1		1.18912	1	1	1		1.11779	1	1	1
1416808_at	1	Nid1	18073	NM_010917	20	3UTR	426.8	386.177	333.724	279.147	391.23	312.909	355.916	388.81		1.21514	1	1	1		1.32651	1	1	1		1.14892	1	1	1
1416809_at	1	Cyp3a11	13112	NM_007818	13	3UTR	5.18842	8.35004	1.46874	2.96172	3.2645	5.84997	0.77911	7.80842		1.93829	UP	1	1		3.05576	UP	1	1		2.05723	UP	1	1
1416810_at	1	Mea1	17256	NM_010787	2.3.4	CDS.3UTR	344.607	399.252	430.015	379.616	276.559	441.541	250.07	248.791		0.616158	DOWN	1	-1.62296		0.918763	1	1	1		0.886947	1	1	1
1416811_s_at	4	Ctla2b,Ctla2a	13025.1	NM_007797,NM_001145801,NM_007796,NM_001145799			20.9923	16.9707	13.5307	10.2524	13.2581	22.1768	21.0087	16.2988		1.56865	UP	1	1		1.59622	UP	1	1		1.48992	1	1	1
1416812_at	2	Tia1	21841	NM_001164079,NM_011585,NM_001164078	12.13	CDS.3UTR	282.753	303.087	341.051	168.342	312.071	238.223	261.048	278.542		1.05928	1	1	1		1.15007	1	1	1		1.08029	1	1	1
1416813_at	2	Tia1	21841	NM_011585,NM_001164078,NM_001164079	13	3UTR	125.491	149.944	148.977	63.4695	123.506	111.687	151.885	135.203		1.35134	1	1	1		1.29649	1	1	1		1.10707	1	1	1
1416814_at	2	Tia1	21841	NM_011585,NM_001164078,NM_001164079	13	3UTR	118.117	102.811	109.517	77.332	159.386	100.925	112.69	132.003		1.30958	1	1	1		1.18239	1	1	1		1.39316	1	1	1
1416815_s_at	1	Bub3	12237	NM_009774	7.8	CDS.3UTR	1689.27	1615.15	1576.99	1452.81	1550.41	1534.6	1804.24	1680		1.14999	1	1	1		1.09064	1	1	1		1.01822	1	1	1
1416816_at	5						178.392	182.026	234.053	165.149	218.224	213.636	173.506	163.28		0.843647	1	1	1		0.902847	1	1	1		1.08181	1	1	1
1416817_at	5						22.5103	15.0498	15.1827	12.3925	17.1019	10.6644	12.7761	13.1142		0.938901	1	1	1		1.3621	1	1	1		1.00693	1	1	1
1416818_at	1	Parva	57342	NM_020606	10.11.12.13.7.8.9	CDS	26.4742	26.2745	35.7244	28.9173	31.718	17.9703	24.6778	3.26103		0.432211	DOWN	1	1		0.816017	1	1	1		0.768674	1	1	1
1416819_at	1	Cdc37	12539	NM_016742	7.8	CDS.3UTR	1214.82	1356.63	1114.55	1069.67	1300.91	1125.05	1580.47	1369.14		1.35042	1	1	1		1.17728	1	1	1		1.11068	1	1	1
1416820_at	1	Cdc37	12539	NM_016742	8	3UTR	43.9323	35.2742	58.0048	59.3591	38.6017	48.9089	46.267	35.9684		0.700687	1	1	1		0.674879	1	1	1		0.745635	1	1	1
1416821_at	2	Dgcr14	27886	NM_022408,NM_001081633	10.9	CDS.3UTR	83.6511	82.604	83.4824	82.5252	83.3236	80.7124	77.3648	83.7945		0.970795	1	1	1		1.00149	1	1	1		0.988124	1	1	1
1416822_at	2	Dgcr14	27886	NM_022408,NM_001081633	10	3UTR	20.891	10.1181	26.9566	18.3298	20.9407	14.8894	16.3677	24.4374		0.901046	1	1	1		0.684735	1	1	1		0.791188	1	1	1
1416823_a_at	1	Osbpl1a	64291	NM_207530	20.21.22.23.24	CDS	116.208	112.261	123.653	160.262	75.9857	139.31	67.7068	85.1349		0.538335	DOWN	1	-1.85758		0.804707	1	1	1		0.758308	1	1	1
1416824_at	1	B230118H07Rik	68170	NM_026592	3.4.5.6.7	CDS	162.528	131.021	175.171	192.643	155.246	195.452	104.509	113.076		0.591562	DOWN	1	-1.69044		0.798092	1	1	1		0.953465	1	1	1
1416825_at	1	Snta1	20648	NM_009228	8	CDS.3UTR	109.864	111.59	74.8867	95.3931	118.626	84.1867	68.187	77.2254		0.853962	1	1	1		1.30053	1	1	1		1.19105	1	1	1
1416826_a_at	1	Med20	56771	NM_020048	4	3UTR	289.304	222.274	308.862	235.184	251.76	229.196	254.8	328.316		1.07181	1	1	1		0.940323	1	1	1		0.884035	1	1	1
1416827_at	1	Tbxas1	21391	NM_011539	11.12.13	CDS.3UTR	13.7015	25.4935	18.737	14.6789	27.9459	30.2393	19.0104	8.49204		0.823034	1	1	1		1.17295	1	1	1		1.74124	UP	1	1
1416828_at	1	Snap25	20614	NM_011428	8	3UTR	7.09944	3.67515	11.97	7.84471	0.370136	11.2505	3.55197	4.16015		0.389211	DOWN	1	1		0.543766	DOWN	1	1		0.586465	DOWN	1	1
1416829_at	1	Atp5b	11947	NM_016774	8.9	CDS	4375.82	4503.26	4096.78	4130.08	4228.86	4194.71	4441.97	4454.18		1.08135	1	1	1		1.07928	1	1	1		1.02391	1	1	1
1416830_at	1	0610031J06Rik	56700	NM_020003	5.6	CDS.3UTR	379.585	339.062	341.469	302.607	506.043	306.739	429.737	448.278		1.36322	1	1	1		1.11578	1	1	1		1.26193	1	1	1
1416831_at	1	Neu1	18010	NM_010893	6	CDS.3UTR	85.2353	109.478	76.0487	51.5814	66.153	63.196	76.2853	85.7866		1.26986	1	1	1		1.52561	UP	1.52561	1		1.01347	1	1	1
1416832_at	2	Slc39a8	67547	NM_001135150,NM_026228,NM_001135149	10	3UTR	6.59335	9.38409	30.8536	3.77238	12.8793	26.7085	9.65235	7.97181		0.508987	DOWN	1	1		0.461429	DOWN	1	1		1.1433	1	1	1
1416833_at	1	Keg1	64697	NM_029550	6	3UTR	8.20318	4.15599	7.87331	8.50681	10.5831	5.45759	13.969	14.313		1.72661	UP	1	1		0.754523	1	1	1		0.979277	1	1	1
1416834_x_at	1	Ndufb2	68198	NM_026612	1.2.3	5UTR.CDS.3UTR	572.82	523.542	423.594	433.982	686.373	502.553	616.1	676.744		1.50756	UP	1.50756	1		1.27844	1	1	1		1.38638	1	1	1
1416835_s_at	4	Amd2,Amd1	1.00042e+08	NM_007444,NM_009665			1266.53	1451.14	1266.32	1516.56	1450.9	1463.26	1268.8	1321.81		0.930906	1	1	1		0.976565	1	1	1		1.04717	1	1	1
1416836_at	1	Lrp10	65107	NM_022993	7	CDS.3UTR	186.031	167.434	140.524	147.107	182.1	145.767	182.849	177.829		1.25396	1	1	1		1.22888	1	1	1		1.13989	1	1	1
1416837_at	1	Bax	12028	NM_007527	3.4.5.6	CDS.3UTR	1030.11	1078.41	973.832	895.784	1183.56	1007.92	1141.35	1045.68		1.16978	1	1	1		1.12779	1	1	1		1.17216	1	1	1
1416838_at	1	Mut	17850	NM_008650	11.12.13	CDS.3UTR	266.881	293.548	230.263	200.569	272.579	287.111	249.155	277.538		1.2225	1	1	1		1.30081	1	1	1		1.29909	1	1	1
1416839_at	5						3.17427	0.870045	5.52964	5.17325	8.59452	8.32654	5.82032	4.65859		0.979073	1	1	1		0.377871	DOWN	1	1		1.58098	UP	1	1
1416840_at	2	Mid1ip1	68041	NM_001166635,NM_026524	2a.2b	3UTR	521.249	476.284	464.103	406.247	317.328	469.474	474.726	518.704		1.14141	1	1	1		1.14613	1	1	1		0.904006	1	1	1
1416841_at	1	1110059E24Rik	66206	NM_025423	4	3UTR	268.454	283.417	303.446	240.796	279.726	264.415	259.637	277.012		0.986048	1	1	1		1.01402	1	1	1		0.999814	1	1	1
1416842_at	1	Gstm5	14866	NM_010360	4.5.6.7.8	CDS	97.8269	100.399	132.254	186.958	86.9189	148.733	109.596	86.6211		0.614692	DOWN	1	-1.62683		0.620985	DOWN	1	-1.61034		0.738229	1	1	1
1416843_at	1	Pde6d	18582	NM_008801	4.5	CDS.3UTR	142.036	147.095	120.027	86.7889	121.697	113.909	134.352	116.633		1.21357	1	1	1		1.39801	1	1	1		1.13921	1	1	1
1416844_at	2	Prmt2	15468	NM_133182,NM_001077638	10.11	CDS.3UTR	141.087	110.524	130.912	115.567	147.238	108.1	171.56	153.073		1.31708	1	1	1		1.02082	1	1	1		1.03594	1	1	1
1416845_at	1	Tmem132a	98170	NM_133804	11	CDS.3UTR	105.816	84.0305	103.043	100.487	89.5742	104.286	76.3092	59.3914		0.666737	1	1	1		0.93277	1	1	1		0.95249	1	1	1
1416846_a_at	1	Pdzrn3	55983	NM_018884	10	3UTR	25.799	20.6787	55.1516	30.9555	13.2221	32.9137	14.8002	13.0934		0.32394	DOWN	1	1		0.539766	DOWN	1	1		0.535796	DOWN	1	1
1416847_s_at	4	Oas1e,Oas1d	231699	NM_145210,NM_133893			8.51008	5.62848	0.972367	3.43029	0.522149	7.26013	2.13931	0.506932		0.601056	DOWN	1	1		3.21137	UP	1	1		1.76763	UP	1	1
1416848_at	1	Ubl5	66177	NM_025401	1.2.3	5UTR.CDS	152.9	169.979	141.827	101.389	208.337	131.885	155.239	153.781		1.27056	1	1	1		1.32754	1	1	1		1.39884	1	1	1
1416849_at	1	Cisd1	52637	NM_134007	2.3	CDS.3UTR	872.899	780.084	913.539	817.341	633.83	823.971	872.49	711.561		0.915171	1	1	1		0.954996	1	1	1		0.842231	1	1	1
1416850_s_at	1b	Cisd1	52637	NM_134007	2.3	CDS.3UTR	1804.87	2033.8	1620.88	1693.31	1512.74	1832.75	1641.84	1624.13		0.985451	1	1	1		1.15825	1	1	1		1.00945	1	1	1
1416851_at	5						49.1099	21.8475	26.8361	55.8193	20.3126	31.9543	29.791	35.604		0.791177	1	1	1		0.858473	1	1	1		0.632347	DOWN	1	1
1416852_a_at	1	Ncdn	26562	NM_011986	7	3UTR	93.276	76.2806	104.114	106.037	122.293	115.963	90.2392	94.4695		0.878937	1	1	1		0.806836	1	1	1		1.13374	1	1	1
1416853_at	1	Ncdn	26562	NM_011986	7	3UTR	61.1817	41.8614	65.2077	63.7205	48.1406	64.4412	61.8667	44.0915		0.821839	1	1	1		0.799229	1	1	1		0.873214	1	1	1
1416854_at	1	Slc34a2	20531	NM_011402	13	3UTR	18.5329	18.3026	21.1426	7.39149	14.3086	10.9224	3.35802	20.484		0.835561	1	1	1		1.29093	1	1	1		0.884244	1	1	1
1416855_at	1	Gas1	14451	NM_008086	1	3UTR	37.1469	32.0795	47.9132	59.4275	52.7861	54.7521	56.8808	27.1009		0.782385	1	1	1		0.644922	DOWN	1	1		1.00184	1	1	1
1416856_at	1	3230401D17Rik	66680	NM_025699	4	3UTR	475.374	470.155	392.134	437.687	449.295	401.03	470.831	450.126		1.10983	1	1	1		1.13944	1	1	1		1.02471	1	1	1
1416857_at	1	Sdf2	20316	NM_009143	3	CDS.3UTR	379.322	443.864	576.633	491.121	507.861	555.625	402.366	393.902		0.74574	1	1	1		0.77095	1	1	1		0.996002	1	1	1
1416858_a_at	4	Prpf39,Fkbp3	328110	NM_177806,NM_013902			2027.08	2344.42	2160.16	2410.01	1703.94	2260.03	1923.52	1977.36		0.853552	1	1	1		0.956529	1	1	1		0.867357	1	1	1
1416859_at	1	Fkbp3	30795	NM_013902	4.5.6.7	CDS	2398.97	2438.75	1889.57	1921.13	1350.07	2111.7	1995.49	1710.37		0.972485	1	1	1		1.26951	1	1	1		0.908435	1	1	1
1416860_s_at	1	Ing1	26356	NM_011919	2	3UTR	392.733	367	426.543	343.139	483.244	400.665	423.286	460.244		1.14792	1	1	1		0.987075	1	1	1		1.14841	1	1	1
1416861_at	1	Stam	20844	NM_011484	14	3UTR	236.504	231.846	227.883	185.564	205.223	214.789	260.573	232.355		1.19224	1	1	1		1.13279	1	1	1		1.01588	1	1	1
1416862_at	1	Stam	20844	NM_011484	14	3UTR	76.7361	74.0627	86.9206	68.0888	54.9053	58.1658	86.869	50.8968		0.888758	1	1	1		0.972837	1	1	1		0.729446	1	1	1
1416863_at	1	Abhd8	64296	NM_022419	5	CDS.3UTR	44.3638	49.4342	40.4711	26.7098	34.9	45.8732	48.8208	75.9231		1.85683	UP	1	1		1.3962	1	1	1		1.20232	1	1	1
1416864_at	1	Surf6	20935	NM_009298	5	3UTR	172.135	216.177	179.298	242.128	189.675	197.914	196.768	191.348		0.92096	1	1	1		0.921424	1	1	1		0.919709	1	1	1
1416865_at	4	Tsr2,Fgd1	69499.1	NM_001164578,NM_175146,NM_008001			519.714	506.898	451.686	555.879	272.52	421.205	314.121	213.442		0.523603	DOWN	1	-1.90985		1.0189	1	1	1		0.688516	1	1	1
1416866_at	1	Bet1	12068	NM_009748	4	3UTR	48.6636	42.6011	63.4493	59.8124	62.8598	44.614	46.5939	42.5482		0.723194	1	1	1		0.740414	1	1	1		0.871916	1	1	1
1416867_at	1	Bet1	12068	NM_009748	1.2.3.4	5UTR.CDS	113.422	118.668	96.5534	108.674	103.477	102.044	91.4486	98.8207		0.927117	1	1	1		1.1309	1	1	1		1.00143	1	1	1
1416868_at	1	Cdkn2c	12580	NM_007671	2	CDS.3UTR	34.5258	16.6796	16.4032	13.4424	14.0414	5.86082	12.1495	18.1803		1.01623	1	1	1		1.71568	UP	1	1		0.666841	1	1	1
1416869_x_at	1	Lime1	72699	NM_023684	4	CDS	25.6462	26.5192	45.9247	33.7189	33.2292	37.852	35.731	23.3185		0.741422	1	1	1		0.654985	DOWN	1	1		0.892491	1	1	1
1416870_at	1	Dnalc4	54152	NM_017470	4	3UTR	67.4249	61.2201	61.3725	49.71	48.5922	58.6814	62.619	56.7721		1.0748	1	1	1		1.1581	1	1	1		0.965711	1	1	1
1416871_at	1	Adam8	11501	NM_007403	24	CDS.3UTR	22.3389	24.0694	28.8038	20.3829	25.9358	16.1544	31.1315	17.2436		0.9835	1	1	1		0.943513	1	1	1		0.855724	1	1	1
1416872_at	1	Tspan6	56496	NM_019656	8	3UTR	85.0378	83.5408	78.3034	66.5336	97.6976	63.5379	99.3992	70.8507		1.17546	1	1	1		1.16392	1	1	1		1.11322	1	1	1
1416873_a_at	2	Cdk2	12566	NM_016756,NM_183417	8	3UTR	353.097	294.143	286.161	307.409	299.442	295.466	333.054	368.547		1.182	1	1	1		1.09042	1	1	1		1.00226	1	1	1
1416874_a_at	1	Paf1	54624	NM_019458	14	CDS	116.558	120.471	136.111	112.865	120.721	136.148	140.679	103.77		0.98182	1	1	1		0.952017	1	1	1		1.0317	1	1	1
1416875_at	2	Parvg	64099	NM_001162500,NM_022321	14	3UTR	19.6474	1.9593	1.91242	2.02252	16.1123	2.54916	9.64688	10.1799		5.03865	UP	1	1		5.49098	UP	1	1		4.7425	UP	1	1
1416876_at	2	Parvg	64099	NM_001162500,NM_022321	12.13.14	CDS.3UTR	9.81801	11.4076	10.1341	15.2252	16.5866	4.77226	6.55893	20.4655		1.06566	1	1	1		0.836995	1	1	1		0.842251	1	1	1
1416877_a_at	1	Mrpl51	66493	NM_025595	2.3	CDS.3UTR	1344.29	1348.06	1247.72	1259.75	1145.16	1299	1212.62	1364.27		1.02768	1	1	1		1.07373	1	1	1		0.974751	1	1	1
1416878_at	1	Mrpl51	66493	NM_025595	3	3UTR	25.8938	22.614	26.2636	32.8828	34.9333	15.8282	26.458	30.8164		0.96835	1	1	1		0.820131	1	1	1		0.858234	1	1	1
1416879_at	5						3.65694	13.0545	13.6239	5.37495	12.0813	8.65428	12.7541	0.17824		0.680691	1	1	1		0.879605	1	1	1		1.09141	1	1	1
1416880_at	1	Mcl1	17210	NM_008562	3	3UTR	881.615	811.225	703.119	538.549	1188.07	878.094	835.929	858.927		1.36498	1	1	1		1.36336	1	1	1		1.66403	UP	1.66403	1
1416881_at	1	Mcl1	17210	NM_008562	1.2.3	CDS.3UTR	1201.29	1030.77	1044.11	1017.28	931.732	976.166	1041.79	965.475		0.973745	1	1	1		1.08279	1	1	1		0.925541	1	1	1
1416882_at	1	Rgs10	67865	NM_026418	4.5	CDS.3UTR	28.0586	23.1926	50.484	48.3337	30.6263	39.5955	32.7521	31.0116		0.645267	DOWN	1	1		0.518644	DOWN	1	1		0.71062	1	1	1
1416883_at	1	Clptm1	56457	NM_019649	14	CDS.3UTR	325.918	323.224	300.713	295.841	382.334	351.288	410.408	349.798		1.27433	1	1	1		1.08815	1	1	1		1.22977	1	1	1
1416884_at	1b	Cbx3	12417	NM_007624	6	3UTR	1539.92	1563.74	1610.95	1246.7	1475.32	1756.29	1739.54	1415.13		1.10394	1	1	1		1.08609	1	1	1		1.13086	1	1	1
1416885_at	1	1110038F14Rik	117171	NM_054099	3.4	CDS.3UTR	233.54	215.285	206.722	248.995	197.147	231.211	246.024	215.226		1.01214	1	1	1		0.984875	1	1	1		0.939964	1	1	1
1416886_at	1	C1d	57316	NM_020558	5	3UTR	40.8982	42.5547	36.2142	27.4869	32.3418	33.0623	24.3881	24.278		0.763975	1	1	1		1.31007	1	1	1		1.02673	1	1	1
1416887_at	1	C1d	57316	NM_020558	5	3UTR	9.40836	2.11436	11.2604	8.54603	9.60324	6.23727	10.345	18.8433		1.47368	1	1	1		0.581767	DOWN	1	1		0.799767	1	1	1
1416888_at	1	Fadd	14082	NM_010175	2	3UTR	46.1889	31.1568	60.6684	50.8638	56.1194	30.1696	47.4961	49.3042		0.867914	1	1	1		0.693483	1	1	1		0.77367	1	1	1
1416889_at	1	Tnni2	21953	NM_009405	4.5.6.7	CDS	1.70701	1.34691	2.1723	0.652942	1.94194	1.58264	1.24075	1.80084		1.07658	1	1	1		1.08094	1	1	1		1.24753	1	1	1
1416890_at	1	Wdr74	107071	NM_134139	10.11.7.8.9	CDS.3UTR	967.85	927.647	920.15	914.063	929.028	1046.36	1156.92	890.831		1.11642	1	1	1		1.03341	1	1	1		1.07697	1	1	1
1416891_at	5						161.854	174.36	173.514	144.298	166.826	155.865	167.852	155.212		1.01653	1	1	1		1.0579	1	1	1		1.01535	1	1	1
1416892_s_at	1	Fam107b	66540	NM_025626	4	3UTR	114.832	138.275	119.507	136.33	146.429	127.547	90.3157	152.486		0.949047	1	1	1		0.989328	1	1	1		1.0709	1	1	1
1416893_at	1	Fam107b	66540	NM_025626	4	3UTR	64.8229	72.0815	50.5981	82.8115	70.4313	65.4026	59.578	62.2543		0.913219	1	1	1		1.0262	1	1	1		1.01817	1	1	1
1416894_at	1	Hspbp1	66245	NM_024172	5.6.7.8	CDS.3UTR	195.096	237.911	218.21	197.743	266.42	192.224	226.199	275.259		1.20556	1	1	1		1.041	1	1	1		1.10263	1	1	1
1416895_at	2	Efna1	13636	NM_010107,NM_001162425	6	3UTR	22.7253	28.7169	28.0622	15.027	16.9129	17.1908	29.8215	34.3501		1.48927	1	1	1		1.19386	1	1	1		0.791466	1	1	1
1416896_at	1	Rps6ka1	20111	NM_009097	22	3UTR	772.569	728.637	637.042	491.469	710.839	601.18	721.322	717.258		1.27476	1	1	1		1.33025	1	1	1		1.16261	1	1	1
1416897_at	1	Parp9	80285	NM_030253	11	CDS.3UTR	100.145	116.303	182.288	156.588	111.702	199.128	84.8436	85.9897		0.504117	DOWN	1	-1.98367		0.638724	DOWN	1	-1.56562		0.917238	1	1	1
1416898_a_at	1	Irf3	54131	NM_016849	6.7	CDS	58.6885	80.9899	67.0547	23.5818	59.5464	29.741	83.3198	48.737		1.45699	1	1	1		1.54108	UP	1	1		0.985113	1	1	1
1416899_at	1	Utf1	22286	NM_009482	2	CDS	1225.92	1388.5	1229.88	1242.87	1305.14	1265.74	1177.06	986.65		0.875022	1	1	1		1.05729	1	1	1		1.03968	1	1	1
1416900_s_at	4	Gdf1,Lass1	14559.9	NM_008107,NM_001163282,NM_138647			4.31694	2.61613	24.8779	20.2023	4.05897	14.7947	4.13348	17.4881		0.479624	DOWN	1	1		0.153794	DOWN	1	1		0.418224	DOWN	1	1
1416901_at	1	Npc2	67963	NM_023409	4	3UTR	1411.2	1480.6	1228.48	1177.02	1435.58	1166.91	1291.19	1569.16		1.18909	1	1	1		1.20216	1	1	1		1.08189	1	1	1
1416902_a_at	1b	Cox5b	12859	NM_009942	1.2.3	5UTR.CDS	1403.51	1181.61	1238.34	1167.57	1468.99	1203.18	1571.57	1378.73		1.22628	1	1	1		1.07449	1	1	1		1.11067	1	1	1
1416903_at	2	Nucb1	18220	NM_001163662,NM_008749	13	3UTR	266.995	250.354	248.886	201.01	224.631	248.307	290.571	262.429		1.22917	1	1	1		1.14993	1	1	1		1.05122	1	1	1
1416904_at	1	Mbnl1	56758	NM_020007	10	3UTR	248.454	185.394	268.308	316.3	274.914	274.113	225.423	218.787		0.759842	1	1	1		0.742118	1	1	1		0.939137	1	1	1
1416905_at	1	Guca2a	14915	NM_008190	1.2.3	5UTR.CDS.3UTR	0.798156	15.3554	1.91225	2.81423	23.7254	0.861459	0.91409	1.75385		0.564465	DOWN	1	1		3.41767	UP	1	1		5.20193	UP	1	1
1416906_at	2	Anapc5	59008	NM_021505,NM_001042491	15	CDS	1501.3	1527.06	1354.67	1493.42	1272.45	1458.58	1521.72	1520.23		1.06807	1	1	1		1.06329	1	1	1		0.958898	1	1	1
1416907_at	1	Tsn	22099	NM_011650	6	3UTR	393.583	350.169	341.852	271.07	310.392	314.452	333.842	319.262		1.06556	1	1	1		1.21345	1	1	1		1.01945	1	1	1
1416908_s_at	1	Tsn	22099	NM_011650	6	3UTR	528.517	483.466	500.83	532.735	570.054	513.501	555.872	589.998		1.10866	1	1	1		0.979118	1	1	1		1.04837	1	1	1
1416909_at	1	Pigyl	66268	NM_001082532	2	5UTR.CDS	359.939	437.421	357.419	430.339	362.631	451.777	282.856	317.646		0.762292	1	1	1		1.01219	1	1	1		1.03383	1	1	1
1416910_at	1	Dnajc15	66148	NM_025384	2.3.4.5.6	CDS.3UTR	470.702	349.592	345.577	399.26	625.053	451.566	419.767	358.834		1.04533	1	1	1		1.10131	1	1	1		1.44544	1	1	1
1416911_a_at	1	Akirin1	68050	NM_023423	5	3UTR	167.087	220.705	307.788	204.606	217.954	268.772	131.44	185.188		0.617938	DOWN	1	-1.61829		0.756823	1	1	1		0.949905	1	1	1
1416912_at	1	Akirin1	68050	NM_023423	5	3UTR	767.362	725.216	645.864	632.539	571.864	725.475	496.452	689.125		0.927389	1	1	1		1.16753	1	1	1		1.01481	1	1	1
1416913_at	1	Ces1c	13884	NM_007954	10.11.13	CDS.3UTR	2.55474	10.3367	7.20897	6.06276	0.59887	4.27805	4.30984	13.6126		1.35042	1	1	1		0.971347	1	1	1		0.367467	DOWN	1	1
1416914_s_at	2	Mtvr2	17826	NM_181452,NM_023166	2a.2b	CDS.3UTR	105.602	96.7844	130.25	108.33	130.731	107.038	135.238	113.639		1.04316	1	1	1		0.848292	1	1	1		0.996596	1	1	1
1416915_at	1	Msh6	17688	NM_010830	7.8.9	CDS	2170.54	2229.32	2044.33	2331.95	2098.66	2297.43	1916.73	1967.68		0.887608	1	1	1		1.00539	1	1	1		1.00453	1	1	1
1416916_at	2	Elf3	13710	NM_007921,NM_001163131	9	3UTR	334.491	419.882	256.71	166.476	202.089	285.032	324.219	388.422		1.68399	UP	1.68399	1		1.78261	UP	1.78261	1		1.15108	1	1	1
1416917_at	1	1700123O20Rik	58248	NM_021437	2	CDS.3UTR	364.536	291.085	343.455	350.709	399.468	334.152	375.299	311.247		0.989026	1	1	1		0.944477	1	1	1		1.05684	1	1	1
1416918_at	2	Dlg3	53310	NM_016747,NM_001177778,NM_001177779,NM_001177780	24	3UTR	90.868	113.14	76.8119	53.1475	80.6528	81.2703	82.6441	66.8551		1.15035	1	1	1		1.56978	UP	1.56978	1		1.24595	1	1	1
1416919_a_at	1	Nphp1	53885	NM_016902	19.20	CDS.3UTR	40.3749	39.872	39.4171	48.3287	31.8889	29.6324	31.4484	69.4477		1.14987	1	1	1		0.914538	1	1	1		0.70113	1	1	1
1416920_at	1	Rbm4	19653	NM_009032	3.4	CDS.3UTR	92.1076	77.7099	121.155	111.382	117.275	109.632	109.16	79.4139		0.810942	1	1	1		0.730281	1	1	1		0.97579	1	1	1
1416921_x_at	2	Aldoa	11674	NM_007438,NM_001177307,NM_001177308	10.11.9	CDS.3UTR	3340.91	3595.86	2834.29	2669.38	3103.72	2697.87	3399.16	3642.4		1.27943	1	1	1		1.26039	1	1	1		1.05413	1	1	1
1416922_a_at	1	Bnip3l	12177	NM_009761	6	CDS.3UTR	848.471	760.636	817.464	612.066	761.404	699.834	856.751	768.35		1.13681	1	1	1		1.12562	1	1	1		1.02218	1	1	1
1416923_a_at	1	Bnip3l	12177	NM_009761	6	3UTR	297.158	301.77	318.3	252.991	344.923	288.085	280.978	325.327		1.06129	1	1	1		1.04838	1	1	1		1.10803	1	1	1
1416924_at	2	Bri3	55950	NM_018772,NM_001163709	3.4	CDS.3UTR	266.995	258.307	340.709	295.953	351.663	239.731	247.801	382.197		0.989534	1	1	1		0.825089	1	1	1		0.928898	1	1	1
1416925_at	1b	Kpnb1	16211	NM_008379	22	3UTR	836.882	942.42	1233.71	1499.69	930.893	1421.97	722.854	706.502		0.522922	DOWN	1	-1.91233		0.650947	DOWN	1	-1.53622		0.860781	1	1	1
1416926_at	2	Trp53inp1	60599	NM_021897,NM_001199105	5	3UTR	905.752	964.418	1001.25	1039.21	1545.02	1057.07	853.838	1002.85		0.90994	1	1	1		0.916545	1	1	1		1.27525	1	1	1
1416927_at	2	Trp53inp1	60599	NM_021897,NM_001199105	5	3UTR	197.25	210.228	193.004	158.609	257.015	182.797	254.98	153.097		1.16058	1	1	1		1.15888	1	1	1		1.25084	1	1	1
1416928_at	2	Rbm12	75710	NM_170598,NM_029397	3	CDS.3UTR	364.279	428.215	457.447	519.511	443.034	619.847	390.231	273.826		0.679719	1	1	1		0.811185	1	1	1		1.08795	1	1	1
1416929_at	5						39.2245	28.0963	64.9796	89.1579	60.1588	72.5487	38.9592	24.6382		0.412602	DOWN	1	-2.42364		0.436758	DOWN	1	-2.2896		0.860968	1	1	1
1416930_at	1	Ly6d	17068	NM_010742	2.3	CDS.3UTR	6.64705	10.6888	9.48514	3.26212	8.70476	2.22606	14.828	9.82896		1.93429	UP	1	1		1.35996	1	1	1		0.857503	1	1	1
1416931_at	1	Nif3l1	65102	NM_022988	5.6.7	CDS.3UTR	393.647	401.701	398.911	443.711	375.42	493.369	451.754	362.861		0.966763	1	1	1		0.943898	1	1	1		1.03105	1	1	1
1416932_at	1	Cog2	76332	NM_029746	18	CDS.3UTR	105.904	75.38	123.664	121.892	141.889	113.026	130.112	166.662		1.20858	1	1	1		0.738258	1	1	1		1.03811	1	1	1
1416933_at	1	Por	18984	NM_008898	15.16	CDS.3UTR	242.74	254.052	240.439	191.811	285.761	264.638	237.207	246.368		1.11874	1	1	1		1.14932	1	1	1		1.27333	1	1	1
1416934_at	2	Mtm1	17772	NM_001164190,NM_001164191,NM_019926,NM_001164192	17	3UTR	52.288	31.8885	32.6114	32.0084	24.0381	24.8871	18.0189	50.9938		1.06798	1	1	1		1.30264	1	1	1		0.757125	1	1	1
1416935_at	1	Trpv2	22368	NM_011706	13.14.15.16	CDS.3UTR	17.3539	22.5582	26.735	26.4977	13.7964	22.2708	3.15396	2.46744		0.105601	DOWN	1	1		0.749766	1	1	1		0.677538	1	1	1
1416936_at	2	Aatk	11302	NM_001198785,NM_001198787,NM_007377	15	3UTR	6.99942	12.3092	11.9672	3.65022	3.95983	4.7747	4.78477	19.8697		1.57865	UP	1	1		1.23635	1	1	1		0.55928	DOWN	1	1
1416937_at	1	Gabarap	56486	NM_019749	3.4	CDS.3UTR	491.988	441.564	542.753	525.689	469.478	529.494	429.961	483.62		0.855059	1	1	1		0.873751	1	1	1		0.93498	1	1	1
1416938_at	1	Chchd1	66121	NM_025366	1.2.3	CDS.3UTR	934.05	826.833	839.36	819.311	850.571	826.717	826.61	763.313		0.958553	1	1	1		1.06162	1	1	1		1.01122	1	1	1
1416939_at	1	Ppa1	67895	NM_026438	10.11.8.9	CDS.3UTR	2165.01	2308.59	1949.23	1850.14	2089.69	2112.6	2405.7	2456.09		1.27963	1	1	1		1.17746	1	1	1		1.10605	1	1	1
1416940_at	1	Ppif	105675	NM_134084	6	3UTR	372.625	306.119	331.007	335.455	370.204	357.516	392.642	348.382		1.11188	1	1	1		1.01843	1	1	1		1.09192	1	1	1
1416941_s_at	1	Eif4h	22384	NM_033561	7	3UTR	1908.68	2048.65	2229.61	1985.39	2315.92	1984.54	2268.3	2213.2		1.06323	1	1	1		0.93887	1	1	1		1.02027	1	1	1
1416942_at	1	Erap1	80898	NM_030711	16.17.18.19	CDS	25.4906	17.9418	47.2309	35.9988	18.0364	44.436	1.30422	17.4662		0.225526	DOWN	1	1		0.521838	DOWN	1	1		0.750601	1	1	1
1416943_at	4	Nkiras1,Ube2e1	69721.2	NM_023526,NM_009455			543.352	482.025	732.165	645.597	494.863	641.563	468.997	410.356		0.638247	DOWN	1	-1.56679		0.744233	1	1	1		0.824835	1	1	1
1416944_a_at	2	Tlk2	24086	NM_001112705,NM_011903	22	3UTR	194.621	190.464	232.827	261.086	147.475	227.206	153.572	160.84		0.636573	DOWN	1	-1.57091		0.779662	1	1	1		0.758597	1	1	1
1416945_at	1	Ptov1	84113	NM_133949	12	3UTR	137.596	139.272	126.231	126.432	94.5201	135.222	139.643	125.98		1.05129	1	1	1		1.0958	1	1	1		0.909282	1	1	1
1416946_a_at	4	Acaa1b,Acaa1a	235674	NM_146230,NM_130864			76.5455	102.246	127.704	146.459	153.562	93.9978	112.538	72.5982		0.675279	1	1	1		0.652137	DOWN	1	-1.53342		0.902965	1	1	1
1416947_s_at	4	Acaa1b,Acaa1a	235674	NM_146230,NM_130864			197.901	201.954	181.052	205.44	279.3	212.329	195.21	197.723		1.01667	1	1	1		1.03458	1	1	1		1.27203	1	1	1
1416948_at	1	Mrpl23	19935	NM_011288	1.2.3.4.5	5UTR.CDS.3UTR	514.086	585.162	545.79	634.127	482.866	598.042	514.562	549.916		0.902163	1	1	1		0.931632	1	1	1		0.916088	1	1	1
1416949_s_at	2	Slc39a7	14977	NM_008202,NM_001077709	7	CDS.3UTR	307.942	288.909	329.597	330.029	320.219	362.494	333.868	309.367		0.97515	1	1	1		0.904831	1	1	1		1.035	1	1	1
1416950_at	2	Tnfaip8	106869	NM_001177760,NM_134131,NM_001177759	3a.3b.3c	CDS.3UTR	72.8228	114.475	143.717	120.467	28.3376	99.1816	75.1556	54.4299		0.490513	DOWN	1	-2.03868		0.708967	1	1	1		0.482691	DOWN	1	1
1416951_a_at	1	Atp6v1d	73834	NM_023721	9	3UTR	482.298	456.617	565.347	561.352	548.939	484.918	484.497	498.37		0.872342	1	1	1		0.833333	1	1	1		0.917598	1	1	1
1416952_at	1	Atp6v1d	73834	NM_023721	9	CDS.3UTR	608.742	560.642	655.369	630.667	636.986	665.979	674.643	628.394		1.01322	1	1	1		0.909294	1	1	1		1.01316	1	1	1
1416953_at	1	Ctgf	14219	NM_010217	5	3UTR	302.709	298.494	347.117	949.128	422.43	499.628	319.118	289.937		0.469861	DOWN	1	1		0.463804	DOWN	1	1		0.71133	1	1	1
1416954_at	1	Slc25a10	27376	NM_013770	11	3UTR	72.5517	64.6194	81.0261	81.8534	32.5977	72.8933	86.9163	104.781		1.17693	1	1	1		0.842163	1	1	1		0.647663	DOWN	1	1
1416955_at	1	Slc25a10	27376	NM_013770	10.11.8.9	CDS.3UTR	29.1679	25.1603	26.3942	34.0122	19.058	27.7832	42.5503	27.4765		1.15926	1	1	1		0.899378	1	1	1		0.775434	1	1	1
1416956_at	1	Kcnab2	16498	NM_010598	16	3UTR	7.34819	1.84205	9.22953	10.3268	4.91929	9.6722	2.10653	11.3158		0.686343	1	1	1		0.469937	DOWN	1	1		0.746125	1	1	1
1416957_at	1	Pou2af1	18985	NM_011136	5	3UTR	6.46051	0.146366	0.31505	2.0843	8.73293	0.906203	1.06112	1.60053		1.10932	1	1	1		2.75361	UP	1	1		4.0174	UP	1	1
1416958_at	1	Nr1d2	353187	NM_011584	8	3UTR	189.398	227.28	204.855	261.97	233.824	215.563	149.048	170.131		0.683725	1	1	1		0.892579	1	1	1		0.962645	1	1	1
1416959_at	1	Nr1d2	353187	NM_011584	7.8	CDS.3UTR	34.4115	20.8384	30.2816	20.8673	22.1644	29.7623	19.5719	18.2607		0.739655	1	1	1		1.08018	1	1	1		1.01521	1	1	1
1416960_at	1	B3gat3	72727	NM_024256	4.5	CDS.3UTR	68.8405	51.3365	66.7278	45.446	80.3224	41.9937	101.395	65.7109		1.4897	1	1	1		1.07135	1	1	1		1.09042	1	1	1
1416961_at	1	Bub1b	12236	NM_009773	22.23	CDS.3UTR	652.839	652.56	568.341	504.028	653.079	590.848	708.713	703.916		1.3173	1	1	1		1.2173	1	1	1		1.15998	1	1	1
1416962_at	2	Rcc1	100088	NM_133878,NM_001197082	11	3UTR	474.223	367.642	427.647	373.706	453.126	436.196	495.881	448.895		1.17898	1	1	1		1.05056	1	1	1		1.10978	1	1	1
1416963_at	1	Ubac1	98766	NM_133835	10	CDS.3UTR	529.903	602.979	590.467	536.81	639.356	574.046	613.847	616.775		1.09168	1	1	1		1.00497	1	1	1		1.0764	1	1	1
1416964_at	1	Eefsec	65967	NM_023060	6.7	CDS.3UTR	259.045	242.771	223.227	230.476	167.68	271.512	212.948	217.384		0.94849	1	1	1		1.10605	1	1	1		0.968018	1	1	1
1416965_at	1	Pcsk1n	30052	NM_013892	2.3	CDS.3UTR	80.1309	94.7767	60.2814	76.4656	22.6299	72.1107	39.1038	5.76578		0.328121	DOWN	1	-3.04766		1.27906	1	1	1		0.692817	1	1	1
1416966_at	2	Slc22a8	19879	NM_031194,NM_001164634,NM_001164635	11.12	CDS.3UTR	6.97188	7.22093	1.79569	3.05267	10.2202	1.31814	15.7952	12.4216		5.81986	UP	1	1		2.92734	UP	1	1		2.37984	UP	1	1
1416967_at	1	Sox2	20674	NM_011443	1	3UTR	2405.14	2655.07	2145.55	2337.26	2329.16	2255.44	2197.26	1920.51		0.91857	1	1	1		1.1288	1	1	1		1.02271	1	1	1
1416968_a_at	2	Hsd3b7	101502	NM_001040684,NM_133943	7	3UTR	66.6295	53.4149	32.1319	42.7322	76.4295	52.4588	44.005	77.0998		1.61766	UP	1	1		1.6035	UP	1.6035	1		1.72163	UP	1.72163	1
1416969_at	2	Gtse1	29870	NM_013882,NM_001168672	11.12	CDS.3UTR	514.154	412.408	409.265	453.062	495.717	456.226	477.272	560.02		1.2029	1	1	1		1.07449	1	1	1		1.10392	1	1	1
1416970_a_at	1	Cox7a2	12866	NM_009945	4	CDS.3UTR	4917.94	5064.32	4701.38	4132.48	5228.8	4511.13	4974.62	5134.37		1.14435	1	1	1		1.13	1	1	1		1.10257	1	1	1
1416971_at	1	Cox7a2	12866	NM_009945	1.2.3.4	5UTR.CDS.3UTR	2493.98	2253.86	2317.77	2046.55	2633.92	2310.11	2313.2	2774.3		1.1657	1	1	1		1.08788	1	1	1		1.13283	1	1	1
1416972_at	1b	Nhp2l1	20826	NM_011482	3	3UTR	1466.01	1542.72	1464.61	1470.89	1891.45	1445.33	1501.25	1495.92		1.02101	1	1	1		1.02495	1	1	1		1.1367	1	1	1
1416973_at	1b	Nhp2l1	20826	NM_011482	1.2.3	5UTR.CDS.3UTR	2769.48	2773.59	2612.96	2558.06	2642.32	2676.38	2854.97	2775.92		1.08893	1	1	1		1.07195	1	1	1		1.02856	1	1	1
1416974_at	1	Stam2	56324	NM_019667	14	3UTR	112.765	85.8009	138.234	149.81	159.811	114.75	106.033	107.037		0.739709	1	1	1		0.689357	1	1	1		0.953189	1	1	1
1416975_at	1	Stam2	56324	NM_019667	12.13.14	CDS.3UTR	81.3659	69.2237	62.5499	66.802	69.132	71.9743	73.6728	63.0834		1.05724	1	1	1		1.16419	1	1	1		1.09087	1	1	1
1416976_at	1	Stam2	56324	NM_019667	14	3UTR	73.5464	77.2982	63.4614	83.4259	88.9156	65.8383	73.6164	69.2211		0.97243	1	1	1		1.02694	1	1	1		1.05356	1	1	1
1416977_at	5						27.5036	15.5401	14.2766	10.4458	15.6712	13.2986	7.92183	8.19609		0.651955	DOWN	1	1		1.74108	UP	1	1		1.1718	1	1	1
1416978_at	1	Fcgrt	14132	NM_010189	5.6.7	CDS	44.1496	31.1588	26.5843	29.1599	22.8646	36.9362	31.8889	20.6132		0.941837	1	1	1		1.35096	1	1	1		1.07277	1	1	1
1416979_at	1	Pomp	66537	NM_025624	3.4.5.6	CDS.3UTR	1379.35	1412.24	1564.18	1387.86	1740.18	1494.4	1473.12	1431.07		0.983788	1	1	1		0.945643	1	1	1		1.09571	1	1	1
1416980_at	1	Mettl7b	71664	NM_027853	2	CDS.3UTR	12.0657	16.0147	1.21046	3.95203	6.18084	0.824368	1.45073	10.6075		2.33575	UP	1	1		5.43933	UP	1	1		1.35694	1	1	1
1416981_at	1	Foxo1	56458	NM_019739	2	CDS.3UTR	134.871	150.801	144.243	127.577	170.094	120.092	151.839	166.4		1.17077	1	1	1		1.05096	1	1	1		1.06757	1	1	1
1416982_at	1	Foxo1	56458	NM_019739	3	3UTR	92.6259	126.986	122.961	93.5207	150.276	97.6827	104.134	122.194		1.04548	1	1	1		1.01446	1	1	1		1.1454	1	1	1
1416983_s_at	1	Foxo1	56458	NM_019739	3	3UTR	166.426	155.271	141.046	92.7962	145.648	125.923	102.969	108.564		0.9046	1	1	1		1.3757	1	1	1		1.16134	1	1	1
1416984_at	1	Mrps18a	68565	NM_026768	4.5.6	CDS.3UTR	369.194	362.327	393.669	465.276	362.418	389.441	332.998	305.57		0.743432	1	1	1		0.851651	1	1	1		0.875329	1	1	1
1416985_at	2	Sirpa	19261	NM_007547,NM_001177646,NM_001177647	9	3UTR	21.2499	18.5077	19.8289	13.5015	25.0138	16.1054	8.72422	11.8724		0.617953	DOWN	1	1		1.19284	1	1	1		1.23369	1	1	1
1416986_a_at	2	Sirpa	19261	NM_007547,NM_001177646,NM_001177647	6.7.8.9	CDS	23.1	18.7934	3.67873	2.97998	12.8694	11.4402	4.21411	14.3275		2.78456	UP	1	1		6.29152	UP	1	1		3.6508	UP	1	1
1416987_at	1	Elp4	77766	NM_023876	10	3UTR	13.5041	17.381	20.1732	14.1119	16.1233	8.05483	3.28605	10.9129		0.414144	DOWN	1	1		0.90083	1	1	1		0.705208	1	1	1
1416988_at	1	Msh2	17685	NM_008628	15.16	CDS.3UTR	1790.44	1744.9	1484.55	1568.77	1628.69	1618.26	1746.6	1605.55		1.09787	1	1	1		1.15787	1	1	1		1.06342	1	1	1
1416989_at	1	Vps53	68299	NM_026664	20.21.22	CDS.3UTR	163.549	119.511	164.918	172.872	143.072	158.023	118.484	139.745		0.764464	1	1	1		0.837976	1	1	1		0.891369	1	1	1
1416990_at	1	Rxrb	20182	NM_011306	10	3UTR	158.218	238.948	187.117	181.902	207.953	241.955	240.56	254.686		1.34206	1	1	1		1.07628	1	1	1		1.2192	1	1	1
1416991_at	1	Mto1	68291	NM_026658	10.11.12	CDS.3UTR	200.893	190.986	184.202	142.209	215.72	189.62	237.189	201.82		1.34496	1	1	1		1.20057	1	1	1		1.24181	1	1	1
1416992_at	1	Mfng	17305	NM_008595	8	3UTR	58.1874	40.9749	32.4671	28.5555	62.1222	50.159	35.9948	46.5074		1.35199	1	1	1		1.62501	UP	1	1		1.83999	UP	1.83999	1
1416993_at	1	Cog4	102339	NM_133973	18.19	CDS.3UTR	213.865	208.222	186.818	231.22	189.028	223.803	258.091	312.096		1.36396	1	1	1		1.00969	1	1	1		0.987545	1	1	1
1416994_at	1	Ttc1	66827	NM_133795	1.2	5UTR.CDS	248.924	232.742	291.904	328.806	225.088	301.307	223.66	263.064		0.784141	1	1	1		0.775992	1	1	1		0.848053	1	1	1
1416995_at	2	Pacsin3	80708	NM_028733,NM_030880	11.12	CDS.3UTR	28.717	28.4074	44.5702	16.1761	24.8939	30.4147	28.8909	5.2042		0.56127	DOWN	1	1		0.940378	1	1	1		0.910486	1	1	1
1416996_at	1	Tbc1d8	54610	NM_018775	20	CDS.3UTR	36.5483	38.7593	30.8778	44.4616	53.4521	32.6196	23.0754	52.1817		0.998907	1	1	1		0.999579	1	1	1		1.14245	1	1	1
1416997_a_at	2	Hap1	15114	NM_010404,NM_177981	11b.11d	3UTR	87.0419	67.9624	66.0704	71.4326	118.806	94.6522	89.1001	146.084		1.71039	UP	1.71039	1		1.12728	1	1	1		1.55239	UP	1.55239	1
1416998_at	1	Rrs1	59014	NM_021511	1	3UTR	608.658	525.65	644.184	875.817	668.709	648.555	610.598	656.318		0.833497	1	1	1		0.746255	1	1	1		0.866621	1	1	1
1416999_at	1	Smpd2	20598	NM_009213	10.8.9	CDS	121.662	92.3685	106.754	88.1435	91.6989	96.9998	90.7949	114.718		1.05446	1	1	1		1.09817	1	1	1		0.968192	1	1	1
1417000_at	1	Abtb1	80283	NM_030251	11.12	CDS.3UTR	101.82	68.4696	107.965	81.7376	107.612	95.8268	78.9331	126.872		1.08488	1	1	1		0.897665	1	1	1		1.07241	1	1	1
1417001_a_at	1	D4Wsu53e	27981	NM_023665	4.5	CDS.3UTR	666.194	569.312	580.897	241.18	577.066	512.824	400.059	391.905		0.963369	1	1	1		1.50291	UP	1	1		1.32578	1	1	1
1417002_at	1	0610012G03Rik	106264	NR_027897	1	CDS	468.998	479.093	355.721	345.716	416.304	365.742	473.768	546.002		1.45383	1	1	1		1.35164	1	1	1		1.11492	1	1	1
1417003_at	1	0610012G03Rik	106264	NR_027897	1	CDS	14.8793	17.4008	11.3572	14.1935	14.2949	16.5422	20.2807	9.80264		1.1774	1	1	1		1.26337	1	1	1		1.2069	1	1	1
1417004_at	1	Tsg101	22088	NM_021884	10.9	CDS.3UTR	389.486	349.693	565.601	435.363	348.418	432.557	466.699	344.477		0.810394	1	1	1		0.738467	1	1	1		0.780223	1	1	1
1417005_at	1	Klc1	16593	NM_008450	14	3UTR	59.5852	52.9006	61.1971	80.2591	56.6018	64.2041	38.4783	36.6244		0.530926	DOWN	1	-1.8835		0.795199	1	1	1		0.854016	1	1	1
1417006_at	1	Commd4	66199	NM_025417	5.6.7.8	CDS.3UTR	409.855	389.737	351.912	354.359	387.844	352.351	449.479	401.564		1.20498	1	1	1		1.13213	1	1	1		1.04803	1	1	1
1417007_a_at	1	Vps4b	20479	NM_009190	11	3UTR	948.987	896.704	1106.02	915.982	1019.97	747.102	877.603	904.13		0.881172	1	1	1		0.912803	1	1	1		0.873923	1	1	1
1417008_at	1	Crat	12908	NM_007760	14	3UTR	36.1995	31.9811	35.4657	29.1017	36.6128	31.288	25.5416	23.8827		0.765468	1	1	1		1.05596	1	1	1		1.05163	1	1	1
1417009_at	1	C1ra	50909	NM_023143	11	CDS	6.29851	1.22455	2.33744	1.86812	6.08154	6.80712	2.74576	5.94555		2.06663	UP	1	1		1.78884	UP	1	1		3.06468	UP	1	1
1417010_at	2	Zfp238	30928	NM_013915,NM_001012330	2a.2b	3UTR	81.6103	75.604	104.637	72.6605	54.1957	103.525	39.2174	45.538		0.478042	DOWN	1	-2.09187		0.886728	1	1	1		0.889587	1	1	1
1417011_at	1	Sdc2	15529	NM_008304	5	3UTR	109.16	62.8242	72.8235	68.5534	85.3779	84.9633	72.2104	87.7243		1.13126	1	1	1		1.2165	1	1	1		1.20487	1	1	1
1417012_at	1	Sdc2	15529	NM_008304	2.3.4	CDS	106.419	56.6259	89.487	69.8546	62.7552	90.8591	87.7605	45.9153		0.838927	1	1	1		1.02324	1	1	1		0.964057	1	1	1
1417013_at	1	Hspb8	80888	NM_030704	3	3UTR	187.336	178.816	122.311	138.59	111.391	147.066	122.659	123.436		0.943253	1	1	1		1.40342	1	1	1		0.990634	1	1	1
1417014_at	1	Hspb8	80888	NM_030704	1.2.3	CDS.3UTR	110.655	112.223	96.3622	94.0842	81.1972	83.9885	78.8492	101.374		0.946322	1	1	1		1.17029	1	1	1		0.86736	1	1	1
1417015_at	1	Rassf3	192678	NM_138956	4.5	CDS.3UTR	20.1869	19.4891	24.9647	28.1632	43.3152	26.0964	14.8767	14.4077		0.551207	DOWN	1	1		0.746801	1	1	1		1.3065	1	1	1
1417016_at	1	Mapkapk5	17165	NM_010765	10.11.12.13.14	CDS	206.014	202.891	161.772	185.727	198.804	199.52	254.169	224.169		1.37651	1	1	1		1.1767	1	1	1		1.14626	1	1	1
1417017_at	1	Cyp17a1	13074	NM_007809	6.7.8	CDS.3UTR	2.84814	2.00504	0.900424	7.41747	13.5842	1.0109	2.55626	3.54629		0.733666	1	1	1		0.583463	DOWN	1	1		1.75467	UP	1	1
1417018_at	2	Efemp2	58859	NM_021474,NM_001164352	10.8.9	CDS	61.792	66.3778	109.316	96.6376	89.114	111.187	110.39	74.6369		0.898391	1	1	1		0.622322	DOWN	1	-1.60688		0.972553	1	1	1
1417019_a_at	2	Cdc6	23834	NM_011799,NM_001025779	13	3UTR	669.956	441.14	560.965	618.974	448.062	484.55	440.153	433.709		0.740599	1	1	1		0.941655	1	1	1		0.79039	1	1	1
1417020_at	1	Spata4	69281	NM_133711	4.5.6	CDS	8.41507	8.38102	8.69211	1.38711	1.22761	4.74665	7.88381	10.3902		1.81304	UP	1	1		1.66641	UP	1	1		0.592731	DOWN	1	1
1417021_a_at	2	Spo11	26972	NM_012046,NM_001083959,NM_001083960	13	CDS.3UTR	4.72877	5.59476	9.16577	1.55598	9.85715	7.90549	4.36011	11.8755		1.51427	UP	1	1		0.962859	1	1	1		1.65669	UP	1	1
1417022_at	1	Slc7a3	11989	NM_007515	11.12.13	CDS.3UTR	1244.32	1040.64	1147.33	1483.27	1317.56	1226.52	785.65	947.22		0.658736	DOWN	1	-1.51806		0.868609	1	1	1		0.967111	1	1	1
1417023_a_at	1	Fabp4	11770	NM_024406	2.3.4	CDS.3UTR	1.51351	1.6764	9.92077	11.3637	7.29534	5.82216	0.777452	3.86718		0.218217	DOWN	1	1		0.149871	DOWN	1	1		0.616295	DOWN	1	1
1417024_at	1	Hars	15115	NM_008214	10.11.12.13	CDS.3UTR	302.522	242.347	289.275	294.804	273.149	254.016	264.695	297.776		0.963006	1	1	1		0.932869	1	1	1		0.902558	1	1	1
1417025_at	1	H2-Eb1	14969	NM_010382	3.4.5.6	CDS.3UTR	31.5377	27.8784	9.15747	36.861	16.2886	3.78284	10.331	10.4315		0.451178	DOWN	1	1		1.29114	1	1	1		0.436161	DOWN	1	1
1417026_at	1	Pfdn1	67199	NM_026027	2.3.4	CDS	721.976	713.274	697.229	642.463	752.245	638.442	555.99	705.308		0.941484	1	1	1		1.07133	1	1	1		1.03807	1	1	1
1417027_at	5						137.247	148.675	114.484	115.021	215.633	109.655	132.066	144.363		1.20446	1	1	1		1.24582	1	1	1		1.41735	1	1	1
1417028_a_at	1	Trim2	80890	NM_030706	12	3UTR	178.894	212.774	193.038	145.074	356.023	192.504	215.523	150.632		1.08294	1	1	1		1.1584	1	1	1		1.62232	UP	1	1
1417029_a_at	1	Trim2	80890	NM_030706	6	CDS	69.4816	66.2998	65.7684	57.0515	107.714	56.9089	95.4907	52.5736		1.20554	1	1	1		1.10553	1	1	1		1.34036	1	1	1
1417030_at	1	Tmem206	66950	NM_025864	8	3UTR	15.3609	24.64	18.8136	11.6594	19.1234	11.6513	12.2977	10.2662		0.740457	1	1	1		1.31267	1	1	1		1.0099	1	1	1
1417031_at	1	Tmem206	66950	NM_025864	7.8	CDS.3UTR	19.0624	10.4824	25.6062	17.0791	12.3772	20.99	23.5721	20.6203		1.03531	1	1	1		0.692152	1	1	1		0.781702	1	1	1
1417032_at	1	Ube2g2	22213	NM_019803	6	3UTR	120.99	130.016	159.638	146.918	112.671	130.532	156.683	169.099		1.06272	1	1	1		0.818792	1	1	1		0.793341	1	1	1
1417033_at	1	Ube2g2	22213	NM_019803	3.4.5.6	CDS.3UTR	93.7735	61.1585	76.8833	69.9284	75.4669	80.0713	100.343	85.1968		1.26379	1	1	1		1.05531	1	1	1		1.05944	1	1	1
1417034_at	1	Trappc6a	67091	NM_025960	3.4.6	CDS.3UTR	109.808	105.469	82.6466	94.4238	53.4829	88.8599	66.3552	97.8204		0.927177	1	1	1		1.21577	1	1	1		0.803876	1	1	1
1417035_at	1	Sac3d1	66406	NM_133678	2	CDS.3UTR	166.41	159.525	231.74	183.614	177.554	200.711	192.725	191.352		0.924697	1	1	1		0.784713	1	1	1		0.910702	1	1	1
1417036_at	5						12.5741	2.24159	8.86482	9.04232	1.23701	12.4625	1.68043	13.8668		0.868211	1	1	1		0.82736	1	1	1		0.765029	1	1	1
1417037_at	2b	Orc6	56452	NM_019716,NM_001163791	6.7	CDS.3UTR	833.216	802.037	747.779	743.9	824.889	736.401	926.333	1093.53		1.35408	1	1	1		1.09625	1	1	1		1.04667	1	1	1
1417038_at	2	2009-09-01	53860	NM_017380,NM_001113486,NM_001113487,NM_001113488	15	3UTR	325.633	404.379	380.224	406.592	320.815	336.878	331.453	259.171		0.750651	1	1	1		0.927805	1	1	1		0.835892	1	1	1
1417039_a_at	1	Cul7	66515	NM_025611	25.26	CDS	313.134	318.797	350.694	303.466	284.89	333.357	369.401	316.035		1.04781	1	1	1		0.966018	1	1	1		0.9451	1	1	1
1417040_a_at	1	Bok	51800	NM_016778	5	3UTR	103.46	96.79	118.199	107.173	86.6293	98.2872	127.392	102.116		1.01835	1	1	1		0.888533	1	1	1		0.820496	1	1	1
1417041_at	1	Polr1c	20016	NM_009085	6.7.8.9	CDS	1077.12	1069.02	1005.87	945.881	1015.59	998.034	1150.54	1168.54		1.1882	1	1	1		1.09959	1	1	1		1.0317	1	1	1
1417042_at	1	Slc37a4	14385	NM_008063	8	CDS.3UTR	68.8281	81.4182	78.8211	53.9535	74.722	69.2547	66.4164	99.5811		1.25022	1	1	1		1.13159	1	1	1		1.08437	1	1	1
1417043_at	1	Lcat	16816	NM_008490	6	CDS	8.85013	20.6979	9.50589	15.9067	14.3213	3.96322	19.6361	20.5352		1.58076	UP	1	1		1.16273	1	1	1		0.719507	1	1	1
1417044_at	1	Lcmt1	30949	NM_025304	10.11.7.8.9	CDS.3UTR	386.476	436.842	399.631	328.054	344.966	402.127	381.529	426.958		1.11104	1	1	1		1.13142	1	1	1		1.02667	1	1	1
1417045_at	1	Bid	12122	NM_007544	6	3UTR	324.929	369.514	340.398	264.97	348.754	313.88	476.597	471.882		1.56678	UP	1.56678	1		1.14714	1	1	1		1.0946	1	1	1
1417046_at	1	Nprl2	56032	NM_018879	10.11.7.8.9	CDS.3UTR	182.064	202.076	137.523	136.43	193.547	134.488	200.255	291.069		1.79347	UP	1.79347	1		1.40221	1	1	1		1.19742	1	1	1
1417047_at	2	Prom2	192212	NM_138750,NM_178047	24	3UTR	1.42427	3.79832	5.81561	2.12132	10.2342	1.08558	12.8013	3.93657		2.10887	UP	1	1		0.658011	DOWN	1	1		1.42622	1	1	1
1417048_at	2	Prom2	192212	NM_138750,NM_178047	19.20.21.22.23a.23b.24	CDS.3UTR	1.38526	18.9771	10.9684	1.78124	17.7771	2.0102	13.4111	2.24268		1.22778	1	1	1		1.59709	UP	1	1		1.55199	UP	1	1
1417049_at	1	Rhd	19746	NM_011270	10.6.7.8.9	CDS	45.2486	41.8277	31.8757	41.1656	92.0801	47.6901	110.504	76.746		2.56362	UP	2.56362	1		1.19215	1	1	1		1.91358	UP	1	1
1417050_at	1	C1qtnf4	67445	NM_026161	2	CDS	16.5551	8.8162	14.5714	15.6604	3.14708	16.2456	23.446	10.0444		1.10779	1	1	1		0.839226	1	1	1		0.641467	DOWN	1	1
1417051_at	2	Pcdh8	18530	NM_021543,NM_001042726	3	3UTR	4.81664	4.97666	9.3848	12.5172	10.33	7.10745	2.87658	5.24067		0.370616	DOWN	1	1		0.447141	DOWN	1	1		0.796156	1	1	1
1417052_at	1	Psmb3	26446	NM_011971	2.3.4	CDS	2216.44	2098.8	2148.66	2124.76	1628.86	2484.96	1917.22	1793.37		0.868295	1	1	1		1.00978	1	1	1		0.96265	1	1	1
1417053_at	1	Phb	18673	NM_008831	4.5.6.7	CDS.3UTR	1660.73	1676.44	1634.01	1703.66	1409.65	1956.49	1747.25	1329.07		0.921699	1	1	1		0.999854	1	1	1		1.00853	1	1	1
1417054_a_at	1	0610009D07Rik	66055	NM_025323	3.4	CDS.3UTR	683.701	717.32	786.027	828.973	865.239	725.194	634.351	724.647		0.841485	1	1	1		0.867505	1	1	1		0.984788	1	1	1
1417055_at	1	0610009D07Rik	66055	NM_025323	1.2.3.4	5UTR.CDS	829.528	1161.81	993.756	950.589	1113.75	1036.89	1016.93	860.416		0.965541	1	1	1		1.02417	1	1	1		1.1061	1	1	1
1417056_at	1	Psme1	19186	NM_011189	10.11.6.7.8.9	CDS.3UTR	721.758	694.479	759.628	603.35	583.271	787.965	602.057	581.659		0.868478	1	1	1		1.03908	1	1	1		1.00606	1	1	1
1417057_a_at	4	Lamp3,Ppid	239740	NM_177356,NM_026352			1723.45	1457.87	1794.48	1768.28	1447.58	1767.22	1910.78	1669.12		1.00481	1	1	1		0.892938	1	1	1		0.902332	1	1	1
1417058_a_at	1	Krtcap2	66059	NM_025327	5	CDS.3UTR	332.324	370.893	379.241	352.785	395.177	362.182	298.232	294.575		0.809816	1	1	1		0.960644	1	1	1		1.03461	1	1	1
1417059_at	1	Krtcap2	66059	NM_025327	1.2.3.4.5	5UTR.CDS	436.185	433.831	464.566	477.83	444.973	520.707	435.232	398.178		0.884352	1	1	1		0.923195	1	1	1		1.02471	1	1	1
1417060_at	1	Ppp1r11	76497	NM_029632	3	3UTR	102.906	108.544	101.116	74.1719	121.752	98.6503	122.338	79.9009		1.15376	1	1	1		1.2063	1	1	1		1.25738	1	1	1
1417061_at	1	Slc40a1	53945	NM_016917	8	3UTR	152.755	189.723	182.083	177.223	126.657	114.959	138.914	80.1362		0.609647	DOWN	1	-1.64029		0.953166	1	1	1		0.672453	1	1	1
1417062_at	1	Armc10	67211	NM_026034	6	3UTR	421.012	495.08	464.062	389.199	406.142	460.652	415.123	415.618		0.973607	1	1	1		1.07364	1	1	1		1.01586	1	1	1
1417063_at	1	C1qb	12260	NM_009777	3	CDS	4.6985	1.4676	0.582653	10.0887	2.2989	1.69649	1.72914	7.29713		0.845841	1	1	1		0.577818	DOWN	1	1		0.374403	DOWN	1	1
1417064_at	1	Jagn1	67767	NM_026365	2	CDS.3UTR	390.178	379.034	347.149	377.096	287.369	398.655	284.946	324.562		0.841577	1	1	1		1.06209	1	1	1		0.947226	1	1	1
1417065_at	1	Egr1	13653	NM_007913	2	3UTR	165.402	175.762	251.01	392.998	99.8203	143.075	202.755	138.211		0.529443	DOWN	1	-1.88878		0.529751	DOWN	1	-1.88768		0.377162	DOWN	1	-2.65138
1417066_at	2	Adck3	67426	NM_023341,NM_001163290	16	3UTR	46.488	20.8859	51.9273	25.7828	49.1816	56.6025	54.8753	65.1865		1.545	UP	1	1		0.86699	1	1	1		1.36127	1	1	1
1417067_s_at	4	Cdc42bpa,Adck3	226752	NM_001033285,NM_023341,NM_001163290			0.546509	5.8694	1.82668	1.47493	3.23085	4.78055	8.24402	13.1447		6.47827	UP	1	1		1.94327	UP	1	1		2.42651	UP	1	1
1417068_a_at	1	Ptpn1	19246	NM_011201	8.9	CDS.3UTR	310.448	345.131	342.513	325.389	321.397	333.221	311.746	299.561		0.915265	1	1	1		0.98155	1	1	1		0.980112	1	1	1
1417069_a_at	1	Gmfb	63985	NM_022023	7	3UTR	179.059	152.41	177.96	142.866	189.021	139.497	141.095	118.419		0.808893	1	1	1		1.03317	1	1	1		1.02398	1	1	1
1417070_at	1	Cyp4v3	102294	NM_133969	11	3UTR	2.2955	5.33371	1.18656	1.03138	3.84247	6.16231	7.57342	2.36538		4.48109	UP	1	1		3.43977	UP	1	1		4.51084	UP	1	1
1417071_s_at	1	Cyp4v3	102294	NM_133969	11	3UTR	11.6834	12.4946	17.9201	10.0067	11.7535	7.89463	13.3638	18.6245		1.14544	1	1	1		0.865763	1	1	1		0.703558	1	1	1
1417072_at	1	Slc22a6	18399	NM_008766	10.9	CDS.3UTR	2.88997	1.57399	2.12918	13.9895	3.27871	0.906443	6.74501	6.05222		0.793936	1	1	1		0.276943	DOWN	1	1		0.259646	DOWN	1	1
1417073_a_at	2	Qk	19317	NM_021881,NM_001159516	7a.7b	3UTR	138.979	90.2424	114.648	102.939	183.662	79.5761	148.84	160.097		1.41983	1	1	1		1.05347	1	1	1		1.20981	1	1	1
1417074_at	1	Ceacam10	26366	NM_007675	2.3.4	CDS	0.9424	9.44721	6.89072	2.4332	5.6707	4.77622	12.2137	3.82613		1.72029	UP	1	1		1.1143	1	1	1		1.12044	1	1	1
1417075_at	1	Fam136a	66488	NM_025591	3	3UTR	969.103	976.926	1036.14	881.386	798.582	1059	856.96	630.064		0.775492	1	1	1		1.01487	1	1	1		0.968739	1	1	1
1417076_at	1	Fabp9	21884	NM_011598	1.2.4	5UTR.CDS.3UTR	4.69696	7.543	5.23245	4.1594	1.65501	1.68311	2.3577	7.08502		1.00542	1	1	1		1.30325	1	1	1		0.355427	DOWN	1	1
1417077_at	2	Bcap29	12033	NM_007530,NM_001164090	8	3UTR	209.16	246.454	214.454	280.747	158.03	299.626	185.198	241.524		0.861715	1	1	1		0.920059	1	1	1		0.924181	1	1	1
1417078_at	1	Lgals2	107753	NM_025622	1.2.3	5UTR.CDS	2.88481	6.12995	10.1388	29.6043	11.8158	1.58113	24.5462	11.3267		0.902619	1	1	1		0.226826	DOWN	1	1		0.337089	DOWN	1	1
1417079_s_at	1	Lgals2	107753	NM_025622	3.4	CDS	12.9822	14.1763	19.1031	15.2895	23.7176	20.3342	19.1436	23.1608		1.23004	1	1	1		0.789663	1	1	1		1.28085	1	1	1
1417080_a_at	1	Ecsit	26940	NM_012029	7.8.9	CDS	325.742	332.937	318.623	321.254	327.295	428.012	327.6	312.298		1.00003	1	1	1		1.02938	1	1	1		1.1804	1	1	1
1417081_a_at	1	Syngr2	20973	NM_009304	4	3UTR	383.673	317.192	313.917	276.69	224.045	368.068	247.537	319.45		0.960008	1	1	1		1.18668	1	1	1		1.00255	1	1	1
1417082_at	1	Anp32b	67628	NM_130889	7	CDS.3UTR	3350.18	3275.03	2985.72	2521.41	2093.63	2963.21	3121.88	2328.91		0.98977	1	1	1		1.20303	1	1	1		0.918235	1	1	1
1417083_at	1	Sec61b	66212	NM_024171	1.2.3.4	5UTR.CDS.3UTR	1528.5	1517.19	1614.66	1556.95	1767.34	1522.03	1618.09	1451.36		0.96779	1	1	1		0.960299	1	1	1		1.03713	1	1	1
1417084_at	1	Eif4ebp2	13688	NM_010124	3	3UTR	102.483	153.663	97.3552	100.829	148.67	118.885	250.964	136.094		1.95303	UP	1.95303	1		1.29247	1	1	1		1.35003	1	1	1
1417085_at	1	Akr1c6	83702	NM_030611	6.7.8.9	CDS.3UTR	0.793965	1.46316	1.88691	0.444516	1.98177	3.01803	2.17609	2.06001		1.81696	UP	1	1		0.968129	1	1	1		2.14453	UP	1	1
1417086_at	1b	Pafah1b1	18472	NM_013625		3UTR	361.045	281.146	453.924	418.601	274.53	386.315	345.41	243.214		0.67462	1	1	1		0.736014	1	1	1		0.757393	1	1	1
1417087_at	5						356.781	328	430.12	291.116	382.943	294.398	538.194	556.629		1.51798	UP	1.51798	1		0.949454	1	1	1		0.93914	1	1	1
1417088_at	1	Zfp346	26919	NM_012017	7	3UTR	125.455	137.956	142.809	137.441	113.004	139.466	143.342	183.88		1.1676	1	1	1		0.939913	1	1	1		0.900874	1	1	1
1417089_a_at	1	Ckmt1	12716	NM_009897	6.7.8	CDS	19.2432	31.0822	18.9837	20.5897	38.6744	16.6153	40.5784	32.3068		1.84177	UP	1	1		1.2717	1	1	1		1.39714	1	1	1
1417090_at	1	Rcn1	19672	NM_009037	6	3UTR	275.495	232.314	277.604	308.453	346.817	291.235	244.63	316.118		0.956814	1	1	1		0.866484	1	1	1		1.08872	1	1	1
1417091_at	2	Chuk	12675	NM_007700,NM_001162410	21	3UTR	263.444	191.088	294.627	308.629	308.547	315.527	250.263	239.119		0.811234	1	1	1		0.753465	1	1	1		1.03451	1	1	1
1417092_at	2	Pth1r	19228	NM_001083935,NM_011199,NM_001083936	15.16.17	CDS	5.13911	6.91103	11.7723	24.2629	4.96125	12.2419	9.18364	0.535922		0.269724	DOWN	1	1		0.334399	DOWN	1	1		0.477397	DOWN	1	1
1417093_a_at	1	Gtf2h4	14885	NM_010364	11.12.13	CDS	231.049	232.103	253.268	223.698	270.648	253.705	233.292	254.292		1.02226	1	1	1		0.97104	1	1	1		1.09935	1	1	1
1417094_at	2	Acot7	70025	NM_133348,NM_001146057,NM_001146058	10.11.9	CDS.3UTR	420.365	401.573	341.531	351.139	421.39	386.095	377.61	410.584		1.13791	1	1	1		1.18662	1	1	1		1.16576	1	1	1
1417095_a_at	1	Hspa14	50497	NM_015765	14	CDS.3UTR	59.5504	120.1	110.924	87.4305	104.909	74.8381	68.5458	45.9978		0.577471	DOWN	1	1		0.905705	1	1	1		0.906191	1	1	1
1417096_at	1	Rrp15	67223	NM_026041	4.5	CDS.3UTR	449.271	526.011	560.038	625.738	397.788	554.329	417.337	439.781		0.722833	1	1	1		0.822484	1	1	1		0.802948	1	1	1
1417097_at	1	Mecr	26922	NM_025297	6.7.8	CDS	75.7521	85.3838	68.217	60.7448	60.5845	59.5777	54.9339	61.2368		0.900815	1	1	1		1.24949	1	1	1		0.931766	1	1	1
1417098_s_at	1	Mecr	26922	NM_025297	10.8.9	CDS.3UTR	53.0798	59.3725	56.9221	54.8254	60.3939	55.2588	59.3441	39.1364		0.881277	1	1	1		1.00631	1	1	1		1.03495	1	1	1
1417099_at	1	Ftsj1	54632	NM_133991	11.12.13	CDS.3UTR	552.168	345.754	287.126	298.891	282.565	330.085	405.837	642.108		1.78825	UP	1.78825	1		1.53225	UP	1.53225	1		1.04545	1	1	1
1417100_at	1	Cd320	54219	NM_019421	4.5	CDS	215.986	236.878	222.883	231.543	245.273	274.771	255.696	217.78		1.04192	1	1	1		0.996564	1	1	1		1.1444	1	1	1
1417101_at	2	Hspa2	15512	NM_001002012,NM_008301	2a.2b	CDS.3UTR	29.2301	27.2864	32.1096	25.8838	15.7726	23.0904	23.5221	18.6933		0.727935	1	1	1		0.974536	1	1	1		0.67013	1	1	1
1417102_a_at	1	Ndufb5	66046	NM_025316	5.6	CDS.3UTR	824.673	1225.21	959.272	985.66	892.689	1033.01	702.765	877.095		0.812295	1	1	1		1.05396	1	1	1		0.990113	1	1	1
1417103_at	1	Ddt	13202	NM_010027	1.2.3	5UTR.CDS.3UTR	598.453	665.026	640.457	574.245	509.764	534.362	671.414	549.535		1.00514	1	1	1		1.04016	1	1	1		0.859574	1	1	1
1417104_at	2	Emp3	13732	NM_001146346,NM_010129	1.3.4.5.6	5UTR.CDS.3UTR	47.8295	27.4381	72.8843	50.4394	71.8526	50.6446	64.5368	57.8202		0.992162	1	1	1		0.610326	DOWN	1	1		0.993298	1	1	1
1417105_at	1	Trappc2l	59005	NM_021502	1.2.3.4.5	CDS.3UTR	386.544	389.783	405.088	380.435	345.699	355.971	444.037	460.895		1.15201	1	1	1		0.988294	1	1	1		0.893253	1	1	1
1417106_at	1	Tpd52l2	66314	NM_025482	8	3UTR	334.988	315.916	342.902	335.873	443.753	338.151	310.329	358.559		0.985432	1	1	1		0.958937	1	1	1		1.15193	1	1	1
1417107_at	1	Tpd52l2	66314	NM_025482	8	3UTR	103.882	109.411	104.097	108.728	151.252	107.007	109.08	147.499		1.20559	1	1	1		1.0022	1	1	1		1.21348	1	1	1
1417108_at	1	Klc4	74764	NM_029091	14.15.16	CDS.3UTR	110.45	155.933	114.777	114.523	136.817	113.874	130.69	156.202		1.25117	1	1	1		1.16172	1	1	1		1.09329	1	1	1
1417109_at	2	Tinagl1	94242	NM_001168333,NM_023476	13	CDS.3UTR	22.0783	29.7945	14.8666	15.298	36.2247	22.0576	14.9161	14.1779		0.964506	1	1	1		1.71966	UP	1	1		1.93214	UP	1	1
1417110_at	1	Man1a	17155	NM_008548	12.13	CDS.3UTR	28.3362	20.7251	30.539	35.1644	36.1182	19.319	26.14	16.7462		0.652726	DOWN	1	1		0.74671	1	1	1		0.84375	1	1	1
1417111_at	5						51.9478	39.0646	67.0671	79.8426	60.6537	49.366	35.0191	42.2316		0.525838	DOWN	1	-1.90173		0.619513	DOWN	1	-1.61417		0.748893	1	1	1
1417112_at	1	Arl2bp	107566	NM_024191	7b	3UTR	240.696	215.66	228.417	256.643	265.065	246.983	498.923	478.481		2.01502	UP	2.01502	1		0.940826	1	1	1		1.05564	1	1	1
1417113_at	1	Gmcl1	23885	NM_011818	14	3UTR	400.524	317.984	322.683	270.506	285.219	307.718	293.005	348.533		1.08151	1	1	1		1.21126	1	1	1		0.999576	1	1	1
1417114_at	1	Gmcl1	23885	NM_011818	13.14	CDS.3UTR	233.814	230.796	210.25	180.583	199.958	187.617	193.353	165.51		0.918201	1	1	1		1.18877	1	1	1		0.991667	1	1	1
1417115_at	4	Map3k12,Pcbp2	26404.2	NM_009582,NM_001163643,NM_001103165,NM_011042,NM_001103166,NM_001174073			63.9708	63.2375	63.3077	39.3764	56.5753	62.6348	57.2141	62.8479		1.16924	1	1	1		1.23883	1	1	1		1.16094	1	1	1
1417116_at	2	Slc6a8	102857	NM_133987,NM_001142809,NM_001142810	13	3UTR	392.2	236.073	194.536	169.481	565.692	200.715	474.421	498.495		2.67273	UP	2.67273	1		1.72595	UP	1.72595	1		2.10542	UP	1	1
1417117_at	5						69.3809	78.7252	55.8711	73.1042	57.1579	55.2054	73.4034	63.2462		1.0595	1	1	1		1.14833	1	1	1		0.871201	1	1	1
1417118_a_at	2	Naa10	56292	NM_019870,NM_001177965	4.5.6.7.8a.8b	CDS.3UTR	598.643	490.489	432.408	462.254	523.21	549.483	549.293	484.604		1.15563	1	1	1		1.21737	1	1	1		1.19899	1	1	1
1417119_at	1	Zfpl1	81909	NM_024231	6.7.8	CDS.3UTR	87.9096	72.7681	92.0728	99.3645	96.6051	94.3157	74.4244	71.5527		0.762532	1	1	1		0.839323	1	1	1		0.997302	1	1	1
1417120_at	1	Miip	28010	NM_001025365	7.8.9	CDS	210.349	240.659	190.381	148.247	195.452	185.985	219.925	200.723		1.24221	1	1	1		1.33187	1	1	1		1.12642	1	1	1
1417121_at	2	Gabra6	14399	NM_008068,NM_001099641	9	3UTR	0.443162	5.50404	1.72199	1.00335	6.11013	5.58239	2.19477	17.6525		7.28251	UP	1	1		2.18219	UP	1	1		4.2903	UP	1	1
1417122_at	2	Vav3	57257	NM_020505,NM_146139	27	3UTR	12.0726	5.43464	14.3903	4.90499	6.89075	5.85737	0.319559	8.33861		0.448719	DOWN	1	1		0.907334	1	1	1		0.660685	1	1	1
1417123_at	2	Vav3	57257	NM_020505,NM_146139	27	3UTR	6.07186	8.58064	24.9983	9.17608	12.7872	10.7539	12.9068	11.4669		0.713214	1	1	1		0.428756	DOWN	1	1		0.68885	1	1	1
1417124_at	1	Dstn	56431	NM_019771	4	3UTR	2472.27	2850.93	2362.96	2682.37	2887.68	2360.92	3000.9	2441.84		1.07877	1	1	1		1.05507	1	1	1		1.04029	1	1	1
1417125_at	1	Ahcy	269378	NM_016661	10	3UTR	2589.19	2617.38	2539.01	2184.3	2310.77	2592.75	2860.28	3106.48		1.26326	1	1	1		1.10231	1	1	1		1.03815	1	1	1
1417126_a_at	1b	Rpl22l1	68028	NM_026517	2.3.4	CDS	3055.26	3184.22	3066.47	3110.75	3088.94	3204.2	3035.9	3119.32		0.996437	1	1	1		1.01008	1	1	1		1.01876	1	1	1
1417127_at	1b	Msx1	17701	NM_010835	2	3UTR	12.6422	6.40119	6.56662	9.49548	9.79318	6.21125	25.545	17.3149		2.66839	UP	1	1		1.18561	1	1	1		0.99641	1	1	1
1417128_at	1	Plekho1	67220	NM_023320	6	CDS.3UTR	17.4876	17.729	17.2264	11.4046	18.6202	12.1731	5.64297	15.8663		0.751257	1	1	1		1.23002	1	1	1		1.07552	1	1	1
1417129_a_at	2	Meis2	17536	NM_010825,NM_001136072,NM_001159567,NM_001159568,NM_001159569,NM_001159570	14	3UTR	9.30466	5.08067	8.25569	20.4615	10.4629	0.994466	1.19503	9.91387		0.386838	DOWN	1	1		0.500931	DOWN	1	1		0.398974	DOWN	1	1
1417130_s_at	1	Angptl4	57875	NM_020581	7	CDS.3UTR	125.277	106.825	117.457	190.769	120.489	125.885	145.248	156.919		0.980341	1	1	1		0.753023	1	1	1		0.799326	1	1	1
1417131_at	1	Cdc25a	12530	NM_007658	15	CDS.3UTR	484.635	612.172	513.839	594.867	559.318	559.129	552.956	533.72		0.98013	1	1	1		0.989267	1	1	1		1.00879	1	1	1
1417132_at	1	Cdc25a	12530	NM_007658	15	3UTR	346.148	316.509	416.906	444.74	320.031	386.831	343.75	336.973		0.790026	1	1	1		0.76906	1	1	1		0.820362	1	1	1
1417133_at	1	Pmp22	18858	NM_008885	5	3UTR	25.5043	34.4351	37.6956	40.2825	28.5634	44.3161	30.0589	31.3672		0.787736	1	1	1		0.76867	1	1	1		0.934615	1	1	1
1417134_at	1	Srpk2	20817	NM_009274	15	3UTR	99.975	161.541	141.637	165.183	126.255	136.162	94.6978	90.9993		0.605232	DOWN	1	-1.65226		0.852344	1	1	1		0.855282	1	1	1
1417135_at	1	Srpk2	20817	NM_009274	5.6.7	CDS	92.4119	133.279	90.0655	149.972	95.03	113.509	140.293	65.9263		0.859111	1	1	1		0.94023	1	1	1		0.868776	1	1	1
1417136_s_at	1	Srpk2	20817	NM_009274	2.3.4.5	CDS	42.3176	59.8861	61.9263	106.748	68.1574	59.6706	68.1212	53.126		0.718823	1	1	1		0.605922	DOWN	1	1		0.757838	1	1	1
1417137_at	5						16.3486	9.26299	19.8817	2.55628	22.6387	28.4453	13.1207	3.44149		0.738134	1	1	1		1.14144	1	1	1		2.27668	UP	1	1
1417138_s_at	1	Polr2e	66420	NM_025554	3.4.5.6.7	CDS.3UTR	1786.6	1745.93	1489.4	1595.04	1482.53	1610.99	1758.76	1656.57		1.10727	1	1	1		1.14527	1	1	1		1.00294	1	1	1
1417139_at	1	Dsn1	66934	NM_025853	11	3UTR	119.174	122.433	140.797	89.4354	114.749	102.852	126.882	102.109		0.994609	1	1	1		1.04941	1	1	1		0.945137	1	1	1
1417140_a_at	2	Ptpn2	19255	NM_008977,NM_001127177	9a.9b.9c	CDS.3UTR	680.305	805.915	703.159	636.683	621.385	670.898	668.439	785.772		1.08536	1	1	1		1.10925	1	1	1		0.964504	1	1	1
1417141_at	1	Igtp	16145	NM_018738	3	CDS.3UTR	34.3764	43.0476	116.043	57.2225	24.6526	65.4984	15.3835	36.7638		0.300969	DOWN	1	1		0.446853	DOWN	1	1		0.520307	DOWN	1	1
1417142_at	1b	Fam120b	67544	NM_024203	11.7.8.9	CDS.3UTR	41.4658	29.2763	35.2809	14.8341	53.8415	30.6232	49.0556	48.874		1.9541	UP	1	1		1.4116	1	1	1		1.68542	UP	1	1
1417143_at	2	Lpar1	14745	NM_010336,NM_172989	5	3UTR	85.7546	27.58	41.1237	65.9882	55.3417	47.0703	31.2535	32.2443		0.592818	DOWN	1	1		1.0581	1	1	1		0.956122	1	1	1
1417144_at	1	Tubg1	103733	NM_134024	10.11	CDS.3UTR	356.472	428.768	449.429	517.023	337.905	505.49	381.241	411.827		0.820597	1	1	1		0.812498	1	1	1		0.872672	1	1	1
1417145_at	1	Nfxl1	100978	NM_133921	23	3UTR	158.65	140.797	208.117	210.78	162.363	203.191	115.54	135.981		0.600436	DOWN	1	-1.66546		0.714849	1	1	1		0.872661	1	1	1
1417146_at	1	Mri1	67873	NM_026423	3.4.5	CDS	345.303	347.21	292.249	258.694	303.783	297.524	373.819	391.391		1.38891	1	1	1		1.25696	1	1	1		1.09141	1	1	1
1417147_at	1	Fam69b	56279	NM_019833	5	CDS	65.3207	62.3027	67.3486	50.5463	70.9115	69.7532	74.2235	98.0756		1.46146	1	1	1		1.08252	1	1	1		1.19314	1	1	1
1417148_at	2	Pdgfrb	18596	NM_008809,NM_001146268	23	3UTR	22.2352	2.24452	7.58797	23.5153	7.22606	25.6172	18.5153	15.7963		1.10315	1	1	1		0.787046	1	1	1		1.05594	1	1	1
1417149_at	2	P4ha2	18452	NM_001136076,NM_011031	15.16.17	CDS.3UTR	52.3439	62.0709	49.818	50.0239	28.9959	51.9729	48.4837	45.8398		0.944729	1	1	1		1.14596	1	1	1		0.81097	1	1	1
1417150_at	1	Slc6a4	15567	NM_010484	14	3UTR	3.91293	5.29746	0.458409	12.8183	1.12429	5.23736	1.61473	1.91347		0.265743	DOWN	1	1		0.693725	1	1	1		0.479158	DOWN	1	1
1417151_a_at	1	Ntsr2	18217	NM_008747	3.4	CDS.3UTR	1.55781	22.6098	1.96504	13.4491	11.0219	3.04471	5.28413	1.61335		0.447476	DOWN	1	1		1.56788	UP	1	1		0.912576	1	1	1
1417152_at	2	Nacc2	67991	NM_026495,NM_001037098	7	3UTR	32.2914	29.6438	17.7126	28.6537	42.6513	31.1609	26.1713	46.7651		1.57305	UP	1	1		1.33578	1	1	1		1.59193	UP	1	1
1417153_at	2	Nacc2	67991	NM_026495,NM_001037098	6.7	CDS	10.2635	13.1943	19.6653	15.1858	13.7269	6.40718	15.8004	21.1082		1.05904	1	1	1		0.673089	1	1	1		0.577716	DOWN	1	1
1417154_at	2	Slc25a14	20523	NM_001166450,NM_011398	10.11.9	CDS.3UTR	76.1025	42.1132	43.2791	38.6952	40.8255	45.432	41.7151	53.7288		1.16431	1	1	1		1.44211	1	1	1		1.05225	1	1	1
1417155_at	1	Mycn	18109	NM_008709	3	3UTR	1131.7	1289.64	1562.84	1927.27	955.091	1792.11	807.666	482.682		0.369716	DOWN	1	-2.70478		0.693774	1	1	1		0.787139	1	1	1
1417156_at	1	Krt19	16669	NM_008471	4.5.6	CDS	44.2701	39.3222	87.0251	41.7215	106.056	81.8342	30.1374	51.3402		0.632852	DOWN	1	1		0.649278	DOWN	1	1		1.45938	1	1	1
1417157_at	1	Actr10	56444	NM_019785	10.11.12.13	CDS	499.213	462.908	538.82	503.211	492.059	548.029	437.791	478.698		0.879522	1	1	1		0.923313	1	1	1		0.998135	1	1	1
1417158_at	1	Zxdc	80292	NM_030260	6b	3UTR	25.4856	21.7588	37.5109	30.5068	29.3474	27.46	21.2527	35.7527		0.838098	1	1	1		0.694589	1	1	1		0.835186	1	1	1
1417159_at	1	Zxdc	80292	NM_030260	6b	3UTR	17.5661	14.2821	13.4015	12.8145	18.1669	12.7997	19.6103	19.9858		1.51038	UP	1	1		1.21484	1	1	1		1.18121	1	1	1
1417160_s_at	1	Expi	14038	NM_007969	1.2.3	CDS.3UTR	7.26794	15.9097	7.81092	10.0376	23.2286	1.83003	7.36325	2.58955		0.557627	DOWN	1	1		1.29858	1	1	1		1.40397	1	1	1
1417161_at	1	Cdk2ap2	52004	NM_026373	3.4	CDS.3UTR	227.047	227.733	202.409	148.805	218.509	215.33	188.612	262.911		1.28561	1	1	1		1.29488	1	1	1		1.23526	1	1	1
1417162_at	1	Tmbim1	69660	NM_027154	12	3UTR	86.4774	71.4799	88.6029	104.753	92.9089	99.9865	134.605	120.451		1.3191	1	1	1		0.816925	1	1	1		0.997618	1	1	1
1417163_at	1	Dusp10	63953	NM_022019	4	3UTR	2.85589	15.4616	0.675221	1.34907	10.8284	2.93014	14.7229	8.00477		11.2275	UP	1	1		9.04885	UP	1	1		6.79672	UP	1	1
1417164_at	1	Dusp10	63953	NM_022019	4	CDS.3UTR	24.6571	17.4999	22.2819	23.5358	15.0158	19.7914	24.1362	11.4004		0.775609	1	1	1		0.920103	1	1	1		0.759688	1	1	1
1417165_at	1	Mbd2	17191	NM_010773	6.7	CDS.3UTR	64.75	79.4507	70.7566	62.4554	87.2053	61.1358	97.6285	95.8847		1.45267	1	1	1		1.08249	1	1	1		1.11357	1	1	1
1417166_at	1	Psip1	101739	NM_133948	16	3UTR	539.741	718.557	645.217	679.689	492.159	623.444	365.327	503.701		0.655917	DOWN	1	-1.52458		0.949726	1	1	1		0.842024	1	1	1
1417167_at	1	Exosc5	27998	NM_138586	4.5.6	CDS.3UTR	594.228	593.012	483.193	452.369	537.328	516.962	685.747	504.227		1.27194	1	1	1		1.26901	1	1	1		1.12691	1	1	1
1417168_a_at	2	Usp2	53376	NM_198092,NM_016808,NM_198091	11.12.13.14.15	CDS	65.0297	62.4449	44.806	39.8663	51.1431	52.3013	45.9253	47.0432		1.09798	1	1	1		1.5055	UP	1.5055	1		1.2217	1	1	1
1417169_at	2	Usp2	53376	NM_198092,NM_016808,NM_198091	15	3UTR	106.556	93.1619	66.9716	61.2444	74.6844	44.8033	81.5944	119.784		1.57062	UP	1.57062	1		1.55767	UP	1.55767	1		0.931925	1	1	1
1417170_at	1	Lztfl1	93730	NM_033322	10.9	CDS.3UTR	177.579	135.288	131.535	134.714	161.472	166.674	180.706	195.107		1.41151	1	1	1		1.17509	1	1	1		1.23248	1	1	1
1417171_at	1	Itk	16428	NM_010583	17	3UTR	2.012	0.680459	3.52741	4.20747	3.08571	0.279469	2.64051	0.356641		0.387484	DOWN	1	1		0.348093	DOWN	1	1		0.435065	DOWN	1	1
1417172_at	1	Ube2l6	56791	NM_019949	4	3UTR	22.264	12.267	6.84321	23.5267	1.38218	6.43349	11.3059	15.3742		0.878506	1	1	1		1.13701	1	1	1		0.257349	DOWN	1	1
1417173_at	1	Atf6b	12915	NM_017406	18	CDS.3UTR	97.0191	92.4688	89.2325	99.2382	108.293	71.6462	101.319	83.0705		0.978345	1	1	1		1.0054	1	1	1		0.954735	1	1	1
1417174_at	1	Tmem218	66279	NM_025464	4	3UTR	44.6167	36.5558	62.4051	36.5884	51.1638	49.2319	47.8694	55.6144		1.04536	1	1	1		0.819977	1	1	1		1.01416	1	1	1
1417175_at	1	Csnk1e	27373	NM_013767	11	3UTR	175.345	95.3706	145.421	86.7784	128.12	108.516	173.595	185.119		1.54485	UP	1.54485	1		1.16588	1	1	1		1.01911	1	1	1
1417176_at	1	Csnk1e	27373	NM_013767	6.7.8.9	CDS	279.147	308.763	211.036	205.834	265.937	195.413	355.844	395.523		1.8024	UP	1.8024	1		1.4103	1	1	1		1.1067	1	1	1
1417177_at	1	Galk1	14635	NM_016905	5.6.7.8	CDS.3UTR	636.313	736.87	657.706	886.47	428.086	730.665	640.245	639.827		0.828967	1	1	1		0.889266	1	1	1		0.750401	1	1	1
1417178_at	1	Gipc2	54120	NM_016867	4.5.6	CDS	52.8096	47.6989	41.772	51.5273	97.1372	34.6213	43.4288	66.1729		1.17473	1	1	1		1.07727	1	1	1		1.41221	1	1	1
1417179_at	1	Tspan5	56224	NM_019571	8	3UTR	82.3444	73.6018	93.2962	81.8642	111.352	94.028	109.112	55.9655		0.942439	1	1	1		0.890305	1	1	1		1.17252	1	1	1
1417180_at	1	Pcsk7	18554	NM_008794	17	3UTR	63.3069	55.6849	73.7142	59.9725	63.6067	58.725	51.8316	90.316		1.06329	1	1	1		0.890079	1	1	1		0.915062	1	1	1
1417181_a_at	1	Kifap3	16579	NM_010629	1.2.3	5UTR.CDS	100.857	116.427	108.078	111.25	146.399	89.833	102.791	123.45		1.03152	1	1	1		0.990681	1	1	1		1.07707	1	1	1
1417182_at	1	Dnaja2	56445	NM_019794	9	3UTR	153.78	179.314	176.752	228.252	260.831	221.39	261.927	280.544		1.33942	1	1	1		0.822445	1	1	1		1.19066	1	1	1
1417183_at	1	Dnaja2	56445	NM_019794	9	CDS	746.702	762.558	780.341	775.438	654.278	804.857	844.292	835.049		1.07942	1	1	1		0.970099	1	1	1		0.93788	1	1	1
1417184_s_at	4	Hbb-b2,Hbb-b1	15130.2	NM_016956,NM_008220			12.2438	22.6055	23.2195	14.0019	21.9778	7.75344	9.78344	32.6951		1.14124	1	1	1		0.936268	1	1	1		0.798767	1	1	1
1417185_at	1	Ly6a	110454	NM_010738	4	CDS.3UTR	102.416	59.7817	203.163	157.506	174.841	195.147	116.56	131.588		0.68802	1	1	1		0.449712	DOWN	1	-2.22364		1.02584	1	1	1
1417186_at	1	Ube2k	53323	NM_016786	4.5.6.7	CDS.3UTR	2110.25	2343.02	2149.43	2006.27	1573.1	2218.72	1919.71	1860.06		0.909542	1	1	1		1.07161	1	1	1		0.912442	1	1	1
1417187_at	1	Ube2k	53323	NM_016786	7	3UTR	27.2517	16.9272	28.1638	44.9931	20.7483	26.2566	36.9107	26.5911		0.868021	1	1	1		0.603892	DOWN	1	1		0.642522	DOWN	1	1
1417188_s_at	1	Ube2k	53323	NM_016786	7	3UTR	65.2007	69.1223	81.7237	70.4862	81.4719	70.5713	87.3762	55.2954		0.937334	1	1	1		0.882485	1	1	1		0.998905	1	1	1
1417189_at	2	Psme2	19188	NM_011190,NM_001029855	5.6.7.8.9	CDS	412.265	423.954	648.419	490.196	341.621	753.97	324.01	283.631		0.533666	DOWN	1	-1.87383		0.734418	1	1	1		0.962213	1	1	1
1417190_at	1	Nampt	59027	NM_021524	11	CDS.3UTR	953.252	1067.67	862.707	721.382	685.252	833.115	944.97	823.455		1.11637	1	1	1		1.27576	1	1	1		0.958511	1	1	1
1417191_at	1	Dnajb9	27362	NM_013760	3	3UTR	169.462	148.827	168.826	178.734	163.434	165.432	142.64	137.236		0.805261	1	1	1		0.915782	1	1	1		0.946214	1	1	1
1417192_at	1	Tomm70a	28185	NM_138599	10.11.12	CDS.3UTR	546.714	574.66	747.85	701.799	632.282	634.625	519.637	614.848		0.782593	1	1	1		0.773548	1	1	1		0.87394	1	1	1
1417193_at	1	Sod2	20656	NM_013671	3.4.5	CDS.3UTR	1497.13	1319.11	1170.77	1335.15	1297.25	1209.1	1100.1	1251.6		0.938454	1	1	1		1.12383	1	1	1		1.00017	1	1	1
1417194_at	1	Sod2	20656	NM_013671	5	3UTR	20.7245	35.8595	23.4941	26.9476	40.217	17.4761	32.886	28.3609		1.21421	1	1	1		1.12177	1	1	1		1.14376	1	1	1
1417195_at	5						45.5716	49.9424	61.8458	60.739	36.6027	45.6786	39.6298	43.4585		0.677802	1	1	1		0.779167	1	1	1		0.67122	1	1	1
1417196_s_at	5						59.43	53.7281	87.2006	128.528	61.9596	69.5042	35.2247	54.3011		0.414993	DOWN	1	1		0.52454	DOWN	1	-1.90643		0.609395	DOWN	1	-1.64097
1417197_at	1	Wwc2	52357	NM_133791	21.22	CDS	49.0099	61.4974	49.3319	56.5917	41.4729	48.7659	40.5485	35.5721		0.718638	1	1	1		1.04327	1	1	1		0.851923	1	1	1
1417198_at	1	Wwc2	52357	NM_133791	6.7.8.9	CDS	23.388	23.5864	18.3053	46.5888	18.866	22.8711	15.3645	21.9502		0.57501	DOWN	1	1		0.723863	1	1	1		0.643156	DOWN	1	1
1417199_at	2	Tmem183a	57439	NM_020588,NM_001042485	8	3UTR	280.63	292.482	283.116	244.657	360.465	246.51	250.678	331.274		1.10266	1	1	1		1.08591	1	1	1		1.15007	1	1	1
1417200_at	2	Tmem183a	57439	NM_020588,NM_001042485	8	CDS.3UTR	681.705	561.539	605.727	527.201	656.703	517.679	789.709	697.516		1.31273	1	1	1		1.09737	1	1	1		1.03659	1	1	1
1417201_at	2b	Nt5c2	76952	NM_001164365,NM_001164363,NM_029810	21	3UTR	53.6606	57.8824	49.2873	82.0712	63.5635	56.9455	77.2555	62.4067		1.06321	1	1	1		0.849149	1	1	1		0.917405	1	1	1
1417202_s_at	2	Uba3	22200	NM_011666,NM_001111106	18	3UTR	577.727	626.795	647.298	604.082	674.902	569.209	577.89	607.342		0.94714	1	1	1		0.962555	1	1	1		0.994191	1	1	1
1417203_at	1	Ethe1	66071	NM_023154	4.5.6.7.8	CDS.3UTR	83.386	87.0127	69.5172	56.1598	112.852	68.5559	85.194	76.2516		1.28461	1	1	1		1.35585	1	1	1		1.44344	1	1	1
1417204_at	1	Kdelr2	66913	NM_025841	5	3UTR	470.725	558.709	476.675	488.639	480.028	474.452	530.934	527.972		1.09695	1	1	1		1.06642	1	1	1		0.988777	1	1	1
1417205_at	1	Kdelr2	66913	NM_025841	3.4.5	CDS.3UTR	223.765	156.35	148.461	174.723	150.543	166.844	221.529	168.687		1.20741	1	1	1		1.17616	1	1	1		0.982065	1	1	1
1417206_at	1	Urod	22275	NM_009478	10.6.7.8.9	CDS	228.516	249.209	240.052	224.086	255.453	241.892	405.399	280.941		1.47874	1	1	1		1.02927	1	1	1		1.07154	1	1	1
1417207_at	1	Dvl2	13543	NM_007888	15	CDS.3UTR	189.26	189.29	208.008	213.833	173.35	178.027	170.605	223.026		0.933124	1	1	1		0.897375	1	1	1		0.83296	1	1	1
1417208_at	1	Amacr	17117	NM_008537	5	CDS.3UTR	148.86	178.963	132.019	134.666	140.713	142.477	122.796	130.38		0.949344	1	1	1		1.22925	1	1	1		1.06189	1	1	1
1417209_at	2	Sertad2	58172	NM_021372,NM_001038625	3	CDS.3UTR	357.597	360.143	391.074	411.619	291.676	390.032	268.247	182.384		0.5614	DOWN	1	-1.78126		0.894165	1	1	1		0.849277	1	1	1
1417210_at	1	Eif2s3y	26908	NM_012011	11.12	CDS.3UTR	6.9662	278.598	421.471	2.97906	8.93904	123.049	294.932	6.23276		0.709541	1	1	1		0.672785	1	1	1		0.310963	DOWN	1	1
1417211_a_at	1	1110032A03Rik	68721	NM_023483	2.3.4	CDS.3UTR	27.6627	58.4563	34.8099	29.3067	44.651	25.4977	26.2853	22.4362		0.759889	1	1	1		1.34316	1	1	1		1.09408	1	1	1
1417212_at	1	Fam195a	68241	NM_026633	3.4.5	CDS.3UTR	99.0939	91.5461	77.0677	68.4217	89.4872	72.2861	103.47	134.303		1.6343	UP	1.6343	1		1.31034	1	1	1		1.11193	1	1	1
1417213_a_at	2	Rbm6	19654	NM_029169,NM_011251	10.11.12.13.9	CDS	241.424	205.491	201.261	217.119	215.662	237.591	284.947	267.301		1.31997	1	1	1		1.0682	1	1	1		1.08335	1	1	1
1417214_at	2	Rab27b	80718	NM_030554,NM_001082553	8	3UTR	6.9771	0.331662	4.45629	6.6603	16.3074	2.89988	0.808713	11.8744		1.14091	1	1	1		0.657464	DOWN	1	1		1.7278	UP	1	1
1417215_at	2	Rab27b	80718	NM_030554,NM_001082553	8	3UTR	0.220256	1.40441	3.86671	0.213754	8.40538	0.739048	0.654605	1.48697		0.524837	DOWN	1	1		0.398158	DOWN	1	1		2.24103	UP	1	1
1417216_at	1	Pim2	18715	NM_138606	6	3UTR	263.677	314.979	766.639	508.018	157.779	577.992	156.278	159.363		0.247628	DOWN	1	-4.03832		0.45397	DOWN	1	-2.20279		0.577231	DOWN	1	1
1417217_at	1	Magel2	27385	NM_013779	1	CDS.3UTR	31.2447	20.4047	24.4358	44.4361	29.9602	22.5357	24.7157	20.5428		0.657141	DOWN	1	1		0.749934	1	1	1		0.762225	1	1	1
1417218_at	1	Calhm2	72691	NM_133746	3	CDS.3UTR	16.5007	20.651	15.4031	18.262	16.9956	14.7339	35.7704	11.2376		1.39634	1	1	1		1.10357	1	1	1		0.942505	1	1	1
1417219_s_at	2	Tmsb10	19240	NM_001039392,NM_025284,NM_001190327	2a.2b.3a.3b.4	5UTR.CDS.3UTR	2671.35	2651.21	2406.87	2548	3316.03	2485.54	2457.34	2522.93		1.00513	1	1	1		1.07421	1	1	1		1.17088	1	1	1
1417220_at	1	Fah	14085	NM_010176	10.11.12.13.14	CDS.3UTR	106.873	128.66	78.1239	80.5773	340.434	81.3953	148.607	150.054		1.88191	UP	1.88191	1		1.48413	1	1	1		2.65801	UP	1	1
1417221_at	5						12.9764	7.25246	10.5651	12.4876	10.516	6.82362	6.91203	6.0701		0.563148	DOWN	1	1		0.877504	1	1	1		0.75217	1	1	1
1417222_a_at	1	Tmem123	71929	NM_133739	5	3UTR	39.7164	63.8332	91.1544	99.5572	40.2889	70.0834	43.3127	43.5166		0.455291	DOWN	1	-2.1964		0.542964	DOWN	1	-1.84174		0.578739	DOWN	1	1
1417223_at	1	Cd2bp2	70233	NM_027353	7	3UTR	283.624	278.869	285.785	261.721	311.325	304.795	372.767	402.044		1.41516	1	1	1		1.02737	1	1	1		1.12532	1	1	1
1417224_a_at	1	Cd2bp2	70233	NM_027353	7	CDS.3UTR	98.0738	100.403	104.416	138.479	94.4138	88.7115	117.574	149.857		1.10101	1	1	1		0.81713	1	1	1		0.753927	1	1	1
1417225_at	1	Arl6ip5	65106	NM_022992	3	3UTR	169.529	102.428	149.267	167.471	159.957	173.514	239.551	136.339		1.18675	1	1	1		0.858617	1	1	1		1.05283	1	1	1
1417226_at	1	Fbxw4	30838	NM_013907	9	CDS.3UTR	30.9532	28.8784	20.32	28.1294	34.0548	21.6745	32.8307	46.1319		1.6298	UP	1	1		1.23493	1	1	1		1.15026	1	1	1
1417227_at	1	Mccc1	72039	NM_023644	16.17.19	CDS.3UTR	282.227	272.903	246.22	274.238	268.983	251.803	251.541	343.769		1.14382	1	1	1		1.06662	1	1	1		1.00063	1	1	1
1417228_at	2	Capn1	12333	NM_007600,NM_001110504	23	3UTR	56.1272	74.2966	56.9219	61.2118	83.4032	77.2974	77.5212	97.1916		1.47894	1	1	1		1.10403	1	1	1		1.36033	1	1	1
1417229_at	2	Capn1	12333	NM_007600,NM_001110504	18.19.20.21.22.23	CDS.3UTR	84.2809	67.1968	64.65	83.7837	62.1077	94.7188	44.3022	76.7109		0.815267	1	1	1		1.02051	1	1	1		1.05654	1	1	1
1417230_at	2b	Ralgps2	78255	NM_001159966,NM_001159968,NM_023884,NM_001159967,NM_001159965	22	3UTR	92.9505	83.6158	85.8208	98.2665	48.8888	114.129	81.8933	59.2463		0.766699	1	1	1		0.959144	1	1	1		0.885547	1	1	1
1417231_at	1	Cldn2	12738	NM_016675	2	3UTR	2.0496	2.92142	2.10731	1.61849	7.29764	1.47068	4.72052	18.6896		6.28323	UP	1	1		1.33421	1	1	1		2.3534	UP	1	1
1417232_at	1	Cldn2	12738	NM_016675	2	CDS	4.79043	2.85661	10.1655	19.6448	18.7853	1.78409	10.3532	15.9203		0.881358	1	1	1		0.256523	DOWN	1	1		0.69001	1	1	1
1417233_at	1	Chchd4	72170	NM_133928	3	3UTR	1018.05	1016.12	901.674	834.995	912.185	934.624	1144.52	1106.69		1.29628	1	1	1		1.1713	1	1	1		1.06342	1	1	1
1417234_at	1	Mmp11	17385	NM_008606	8	3UTR	83.8536	82.1234	61.6628	66.3133	72.7253	73.2386	78.4329	53.5923		1.03164	1	1	1		1.29694	1	1	1		1.14056	1	1	1
1417235_at	1	Ehd3	57440	NM_020578	6	3UTR	43.3962	40.1045	41.197	45.5714	37.4419	53.5449	36.7607	5.2518		0.484191	DOWN	1	1		0.96234	1	1	1		1.04862	1	1	1
1417236_at	1	Ehd3	57440	NM_020578	6	3UTR	14.1304	17.6054	35.4353	41.0436	33.9303	35.4652	35.8159	23.0016		0.769068	1	1	1		0.414962	DOWN	1	1		0.90738	1	1	1
1417237_at	1	Pld2	18806	NM_008876	25	3UTR	31.5475	33.8831	25.279	28.828	33.0095	27.4202	35.6458	36.1875		1.32762	1	1	1		1.20928	1	1	1		1.11686	1	1	1
1417238_at	1	Ewsr1	14030	NM_007968	14.15.16	CDS	556.099	548.41	529.518	738.06	459.003	589.51	596.187	577.775		0.926146	1	1	1		0.871354	1	1	1		0.827178	1	1	1
1417239_at	1	Cetn3	12626	NM_007684	3.4.5	CDS.3UTR	599.562	748.525	701.374	787.381	509.284	716.386	456.317	562.599		0.684408	1	1	1		0.905513	1	1	1		0.823285	1	1	1
1417240_at	1	Zyx	22793	NM_011777	10.9	CDS.3UTR	107.936	93.946	138.635	194.406	121.526	109.369	158.867	125.171		0.852861	1	1	1		0.606178	DOWN	1	-1.64968		0.693291	1	1	1
1417241_at	1	Amz2	13929	NM_025275	6.7.8.9	CDS	203.921	233.977	210.612	281.091	137.03	223.786	178.918	155.548		0.680219	1	1	1		0.890574	1	1	1		0.733808	1	1	1
1417242_at	1	Eif4a3	192170	NM_138669	10.11.12.8.9	CDS.3UTR	2246.34	2057.63	2460.94	2229.16	1779.61	2574.72	2173.01	1996.58		0.88902	1	1	1		0.917673	1	1	1		0.92841	1	1	1
1417243_at	1	Fam192a	102122	NM_028221	8	3UTR	411.939	342.582	366.71	411.192	426.128	388.651	552.864	585.197		1.46299	1	1	1		0.969943	1	1	1		1.0474	1	1	1
1417244_a_at	1	Irf7	54123	NM_016850	10.8.9	CDS	8.30667	13.2905	3.94737	10.3407	20.7114	6.06422	3.86741	16.6788		1.43799	1	1	1		1.51155	UP	1	1		1.87398	UP	1	1
1417245_at	1	Gpr180	58245	NM_021434	9	CDS.3UTR	199.352	189.794	148.643	181.437	88.7504	169.101	176.001	142.117		0.963759	1	1	1		1.17894	1	1	1		0.781176	1	1	1
1417246_at	1	Pzp	11287	NM_007376	31.32.33.34.35.36	CDS.3UTR	27.668	30.119	15.9309	46.8864	17.3151	22.309	1.05271	15.8508		0.26909	DOWN	1	1		0.919921	1	1	1		0.630784	DOWN	1	1
1417247_at	1	AI597479	98404	NM_133818	4	3UTR	145.955	177.79	144.913	109.383	154.322	140.679	137.614	137.142		1.08046	1	1	1		1.2731	1	1	1		1.16007	1	1	1
1417248_at	2	Ralbp1	19765	NM_009067,NM_001198949	3.4	5UTR.CDS	215.957	285.284	192.394	209.912	220.692	235.845	246.124	221.578		1.16255	1	1	1		1.24592	1	1	1		1.1348	1	1	1
1417249_at	1	Polm	54125	NM_017401	11	3UTR	30.0569	46.8804	48.1987	36.187	53.6379	47.8691	33.4382	47.9378		0.964335	1	1	1		0.911734	1	1	1		1.20289	1	1	1
1417250_at	1	Rlim	19820	NM_011276	5	3UTR	621.347	719.798	746.548	730.813	470.246	763.99	566.613	354.127		0.623233	DOWN	1	-1.60454		0.907798	1	1	1		0.835433	1	1	1
1417251_at	1	Palmd	114301	NM_023245	7.8	CDS.3UTR	7.42389	1.30284	8.98384	3.63004	4.64237	10.093	5.38541	3.70814		0.720916	1	1	1		0.691835	1	1	1		1.16819	1	1	1
1417252_at	1	Nt5c	50773	NM_015807	2.3.4.5	CDS.3UTR	204.216	297.585	362.857	309.6	247.538	386.856	254.657	214.706		0.697982	1	1	1		0.746219	1	1	1		0.943396	1	1	1
1417253_at	1	Frg1	14300	NM_013522	5.6.7.8.9	CDS.3UTR	261.166	258.929	260.574	245.741	213.564	322.433	418.181	363.305		1.54348	UP	1.54348	1		1.02722	1	1	1		1.05862	1	1	1
1417254_at	2	Spata5	57815	NM_021343,NM_001163511	14.15.16	CDS	299.026	256.567	290.709	274.183	227.136	274.324	212.986	282.645		0.877393	1	1	1		0.983538	1	1	1		0.88771	1	1	1
1417255_at	1	Ift140	106633	NM_134126	30	CDS.3UTR	110.394	129.32	113.743	114.142	122.54	121.337	114.613	161.567		1.21193	1	1	1		1.05191	1	1	1		1.07018	1	1	1
1417256_at	1	Mmp13	17386	NM_008607	10	3UTR	23.266	11.5079	33.8872	50.4564	13.8489	8.69882	8.40744	11.6864		0.238238	DOWN	1	1		0.412289	DOWN	1	1		0.267332	DOWN	1	1
1417257_at	1	Cel	12613	NM_009885	10.11	CDS.3UTR	16.6428	15.0725	11.5212	16.0647	17.4696	7.911	19.813	19.3455		1.41951	1	1	1		1.14969	1	1	1		0.920056	1	1	1
1417258_at	1	Cct5	12465	NM_007637	10.8.9	CDS	3696.73	3878.1	3865.13	3528.24	3642.39	3667.95	3949.08	3902.12		1.06192	1	1	1		1.02454	1	1	1		0.988769	1	1	1
1417259_a_at	2	Capzb	12345	NM_009798,NM_001037761	10a.10b.5.6.7.8	CDS.3UTR	755.754	697.004	677.504	705.749	918.067	687.8	807.872	844.273		1.19439	1	1	1		1.05025	1	1	1		1.16094	1	1	1
1417260_at	1	U2af2	22185	NM_133671	12	3UTR	713.449	607.532	650.444	550.636	547.649	520.975	589.325	677.885		1.05506	1	1	1		1.09983	1	1	1		0.88972	1	1	1
1417261_at	1	Mbtd1	103537	NM_134012	16	3UTR	397.014	338.606	389.269	332.165	253.478	407.18	264.555	245.655		0.707218	1	1	1		1.01966	1	1	1		0.915757	1	1	1
1417262_at	1	Ptgs2	19225	NM_011198	10	3UTR	15.4189	13.9215	45.8168	176.452	38.8834	42.3328	13.7251	21.9881		0.160676	DOWN	1	1		0.132004	DOWN	1	1		0.365397	DOWN	1	1
1417263_at	1	Ptgs2	19225	NM_011198	10	CDS.3UTR	36.1803	13.2577	29.4284	104.317	46.2308	36.0837	31.2912	14.0553		0.339051	DOWN	1	1		0.369643	DOWN	1	1		0.615458	DOWN	1	1
1417264_at	1	Coq5	52064	NM_026504	7	3UTR	108.664	125.961	105.525	88.8643	86.5022	100.151	127.752	121.658		1.28304	1	1	1		1.20698	1	1	1		0.960205	1	1	1
1417265_s_at	1	Coq5	52064	NM_026504	4.5.7	CDS.3UTR	102.844	107.328	85.9069	83.399	60.2375	101.843	96.1537	101.144		1.16533	1	1	1		1.24137	1	1	1		0.957322	1	1	1
1417266_at	1	Ccl6	20305	NM_009139	3.4	CDS.3UTR	1.79734	1.26824	2.34291	3.55882	1.36291	1.39222	5.85823	3.05349		1.51002	UP	1	1		0.519438	DOWN	1	1		0.466835	DOWN	1	1
1417267_s_at	1	Fkbp11	66120	NM_024169	1.2.3.4	CDS	143.507	146.471	166.865	152.594	82.6911	166.259	166.156	158.182		1.01527	1	1	1		0.907717	1	1	1		0.779284	1	1	1
1417268_at	1	Cd14	12475	NM_009841	2	CDS.3UTR	12.6014	3.10249	14.2343	23.6724	23.5667	4.95667	3.30951	3.72067		0.18546	DOWN	1	1		0.414279	DOWN	1	1		0.752463	1	1	1
1417269_at	1	Cdk9	107951	NM_130860	7	CDS.3UTR	1035.71	928.186	918.866	776.806	899.068	956.922	1076.44	1003.05		1.22635	1	1	1		1.15818	1	1	1		1.09455	1	1	1
1417270_at	2	Wdr12	57750	NM_001199060,NM_021312,NM_001199061	15	3UTR	47.3108	31.7295	50.0981	30.2009	39.5716	45.046	62.7376	26.4368		1.11053	1	1	1		0.984325	1	1	1		1.05378	1	1	1
1417271_a_at	2	Eng	13805	NM_001146348,NM_007932,NM_001146350	14b.14c	CDS.3UTR	102.787	66.0238	68.1993	87.9603	139.656	73.0551	122.331	121.528		1.5616	UP	1.5616	1		1.08101	1	1	1		1.36214	1	1	1
1417272_at	1	Fam114a1	68303	NM_026667	14	3UTR	44.917	42.9269	37.6218	29.8516	45.2719	42.931	50.4408	48.0563		1.45979	1	1	1		1.30191	1	1	1		1.30723	1	1	1
1417273_at	1	Pdk4	27273	NM_013743	11	3UTR	50.6281	38.862	21.9005	22.2319	36.9672	28.7259	40.579	30.3973		1.60826	UP	1	1		2.02776	UP	1	1		1.48855	1	1	1
1417274_at	2	Snrpa	53607	NM_015782,NM_001046637	5.6.7	CDS.3UTR	1097.92	1087.07	1053.8	1052.32	1104.1	1190.11	1217.04	1130.9		1.11482	1	1	1		1.03745	1	1	1		1.0893	1	1	1
1417275_at	2	Mal	17153	NM_010762,NM_001171187	4	3UTR	10.6166	1.80578	1.77916	0.482828	1.25413	4.80684	4.99752	1.83407		3.02017	UP	1	1		5.49178	UP	1	1		2.67949	UP	1	1
1417276_at	2	Tulp2	56734	NM_008807,NM_001045555	10.11.12.13a.13b.9	CDS	5.89626	40.7888	20.9618	26.8717	21.9997	32.5818	14.7589	28.1357		0.896749	1	1	1		0.975992	1	1	1		1.14107	1	1	1
1417277_at	1	Cyp4f16	70101	NM_024442	13	CDS.3UTR	42.998	40.7901	54.6325	59.0259	55.2666	61.7154	28.5829	46.2676		0.658557	DOWN	1	-1.51847		0.737191	1	1	1		1.02924	1	1	1
1417278_a_at	2	Nkd1	93960	NM_027280,NM_001163660	11	CDS.3UTR	4.3403	10.9475	18.3467	12.6031	8.4119	7.41327	17.8929	12.1876		0.971917	1	1	1		0.493955	DOWN	1	1		0.511319	DOWN	1	1
1417279_at	1	Itpr1	16438	NM_010585	62	CDS.3UTR	201.04	189.959	173.922	180.6	163.097	181.948	219.224	208.124		1.20542	1	1	1		1.10289	1	1	1		0.973268	1	1	1
1417280_at	2	Slc17a1	20504	NM_001170638,NM_009198	11.12.13	CDS.3UTR	8.06025	7.59018	10.0423	11.0236	6.05949	9.87306	6.23174	11.7897		0.855479	1	1	1		0.742927	1	1	1		0.756319	1	1	1
1417281_a_at	1	Mmp23	26561	NM_011985	8	CDS.3UTR	2.64304	6.42073	1.35546	1.22251	13.2187	1.51136	2.89481	2.11618		1.94378	UP	1	1		3.51586	UP	1	1		5.71384	UP	1	1
1417282_at	1	Mmp23	26561	NM_011985	5.6.7	CDS	21.0444	23.385	23.5457	20.3283	22.1176	11.5816	17.9494	15.8841		0.771152	1	1	1		1.01266	1	1	1		0.768091	1	1	1
1417283_at	1	Lynx1	23936	NM_011838	4	3UTR	9.6092	4.69507	7.05927	2.579	3.6094	7.6552	1.82591	3.12206		0.513368	DOWN	1	1		1.48411	1	1	1		1.16874	1	1	1
1417284_at	1	Mapkap1	227743	NM_177345	11	3UTR	94.3277	110.684	121.408	74.6703	84.6446	90.3446	99.7787	87.4474		0.954852	1	1	1		1.04556	1	1	1		0.892444	1	1	1
1417285_a_at	1	Ndufa5	68202	NM_026614	5	CDS.3UTR	534.224	537.225	519.769	487.836	650.049	593.416	465.591	464.164		0.922739	1	1	1		1.06336	1	1	1		1.23408	1	1	1
1417286_at	1	Ndufa5	68202	NM_026614	1.2.3.4.5	5UTR.CDS	522.835	461.403	451.291	392.991	577.974	457.557	469.893	414.624		1.04766	1	1	1		1.16577	1	1	1		1.22652	1	1	1
1417287_at	2	H13	14950	NM_010376,NM_001159551	10.11.13	CDS.3UTR	148.947	214.353	223.241	164.079	228.966	193.184	205.263	152.591		0.923923	1	1	1		0.937986	1	1	1		1.08993	1	1	1
1417288_at	1	Plekha2	83436	NM_031257	12	3UTR	165.527	194.018	182.641	160.077	136.37	138.811	136.2	195.642		0.968264	1	1	1		1.0491	1	1	1		0.802939	1	1	1
1417289_at	1	Plekha2	83436	NM_031257	12	3UTR	87.9781	92.537	85.6216	85.5532	65.585	61.2283	70.5916	113.451		1.07517	1	1	1		1.05457	1	1	1		0.740841	1	1	1
1417290_at	1	Lrg1	76905	NM_029796	2	CDS.3UTR	1.30206	0.382243	0.607534	2.04502	0.559377	6.28762	1.11864	0.7977		0.722451	1	1	1		0.634972	DOWN	1	1		2.58128	UP	1	1
1417291_at	1	Tnfrsf1a	21937	NM_011609	10	CDS.3UTR	59.0033	82.1875	77.9513	41.6069	94.255	51.6216	57.8471	56.9348		0.960051	1	1	1		1.18094	1	1	1		1.22013	1	1	1
1417292_at	1	Ifi47	15953	NM_008330	2	CDS.3UTR	11.0866	1.9191	1.49794	2.40581	8.49343	8.35804	1.50723	1.45722		0.759386	1	1	1		3.33158	UP	1	1		4.31674	UP	1	1
1417293_at	1	Hs6st1	50785	NM_015818	2	3UTR	110.992	112.079	132.786	234.103	105.506	141.914	86.4888	72.0107		0.432009	DOWN	1	-2.31477		0.608007	DOWN	1	-1.64472		0.674373	1	1	1
1417294_at	1	Akr7a5	110198	NM_025337	5.6.7	CDS.3UTR	176.906	220.094	195.096	188.006	147.691	207.523	184.713	172.052		0.931253	1	1	1		1.03628	1	1	1		0.927207	1	1	1
1417295_at	1	Mta1	116870	NM_054081	20	CDS.3UTR	198.379	220.221	198.796	264.411	218.934	213.58	220.254	264.94		1.04747	1	1	1		0.903699	1	1	1		0.933738	1	1	1
1417296_at	1	Atf1	11908	NM_007497	7	3UTR	616.775	618.171	652.298	748.084	580.117	743.671	506.238	564.368		0.76451	1	1	1		0.881864	1	1	1		0.945305	1	1	1
1417297_at	1	Itpr3	16440	NM_080553	58	3UTR	254.555	242.426	198.649	173.565	288.414	171.008	189.616	243.333		1.16317	1	1	1		1.3352	1	1	1		1.2343	1	1	1
1417298_at	1	Ebpl	68177	NM_026598	2.3.4	CDS.3UTR	306.262	238.134	270.504	253.206	205.58	293.91	290.107	249.686		1.03071	1	1	1		1.0395	1	1	1		0.953753	1	1	1
1417299_at	1	Nek2	18005	NM_010892	8	3UTR	155.804	207.72	206.22	175.784	183.415	163.647	113.33	155.3		0.703211	1	1	1		0.951623	1	1	1		0.908531	1	1	1
1417300_at	1	Smpdl3b	100340	NM_133888	8	CDS.3UTR	217.053	275.453	231.618	227.377	316.521	262.608	213.197	269.089		1.05075	1	1	1		1.07301	1	1	1		1.26173	1	1	1
1417301_at	2	Fzd6	14368	NM_008056,NM_001162494	7	3UTR	32.4971	32.0535	42.1132	55.8362	74.8973	41.7701	56.5152	51.9277		1.10713	1	1	1		0.659021	DOWN	1	1		1.1911	1	1	1
1417302_at	1	Rcor2	104383	NM_054048	12	3UTR	277.678	223.151	246.545	364.409	152.749	322.454	281.454	203.441		0.79367	1	1	1		0.819749	1	1	1		0.777805	1	1	1
1417303_at	1b	Mvd	192156	NM_138656	10.11	CDS.3UTR	173.73	226.865	181.497	179.484	171.767	161.679	193.024	227.168		1.16403	1	1	1		1.10974	1	1	1		0.923721	1	1	1
1417304_at	1	Chrd	12667	NM_009893	21.22.23	CDS.3UTR	26.8784	10.6046	17.1126	7.81019	10.9935	10.7877	3.85144	21.3143		1.00975	1	1	1		1.50396	UP	1	1		0.873946	1	1	1
1417305_at	2	Speg	11790	NM_001085371,NM_001173477	14	3UTR	13.3019	15.4555	7.64551	5.98725	12.5966	7.88879	12.9206	10.3443		1.70655	UP	1	1		2.10943	UP	1	1		1.50266	UP	1	1
1417306_at	1	Tyk2	54721	NM_018793	25	3UTR	114.924	130.323	99.8592	86.966	140.374	73.8305	117.697	150.563		1.43589	1	1	1		1.31271	1	1	1		1.14655	1	1	1
1417307_at	1	Dmd	13405	NM_007868	79	3UTR	121.592	100.286	84.7022	102.553	94.1632	105.074	126.671	121.671		1.32622	1	1	1		1.1849	1	1	1		1.06399	1	1	1
1417308_at	1b	Pkm2	18746	NM_011099	11	CDS.3UTR	5261.97	5470.86	4618.77	4014.83	4888.85	4296.72	5757.05	5603.5		1.31585	1	1	1		1.24315	1	1	1		1.06393	1	1	1
1417309_at	1	Tob2	57259	NM_020507	2	3UTR	52.4605	27.3714	28.0309	37.9802	65.6039	34.2922	37.9923	42.2715		1.21591	1	1	1		1.20937	1	1	1		1.51332	UP	1	1
1417310_at	1	Tob2	57259	NM_020507	2	3UTR	30.8616	38.0436	18.2642	28.2492	38.9342	29.0672	21.9991	61.6722		1.79887	UP	1	1		1.48141	1	1	1		1.46198	1	1	1
1417311_at	1	Crip2	68337	NM_024223	6.7	CDS.3UTR	466.846	479.594	566.831	390.505	588.779	422.944	459.307	524.5		1.02765	1	1	1		0.988619	1	1	1		1.05681	1	1	1
1417312_at	1	Dkk3	50781	NM_015814	8	3UTR	24.8904	25.1873	34.3929	38.7539	31.4418	37.6981	25.6559	25.6072		0.700826	1	1	1		0.68462	1	1	1		0.94522	1	1	1
1417313_at	5						209.96	216.396	237.045	249.076	239.831	223.409	252.308	306.93		1.15041	1	1	1		0.877059	1	1	1		0.952932	1	1	1
1417314_at	2	Cfb	14962	NM_008198,NM_001142706	13.14.15.16a.16b.17	CDS	1.10681	0.714789	1.35828	1.18153	3.58528	3.81307	18.2938	12.7568		12.2256	UP	1	1		0.71722	1	1	1		2.91295	UP	1	1
1417315_at	1	Gripap1	54645	NM_207670	24.25	CDS.3UTR	85.6465	72.0606	85.4293	77.1998	111.134	63.3451	104.624	116.568		1.3601	1	1	1		0.969735	1	1	1		1.07286	1	1	1
1417316_at	1	Acot13	66834	NM_025790	1.2.3	5UTR.CDS.3UTR	224.456	233.374	235.263	227.048	207.137	201.853	243.44	274.972		1.12135	1	1	1		0.990307	1	1	1		0.884664	1	1	1
1417317_s_at	2b	Rpl35a	57808	NM_021338,NM_001130484,NM_001130485	2.3.4.5	5UTR.CDS.3UTR	5730.16	6054.55	5685.27	5535.2	5811.64	5562.94	6462.12	6052.46		1.11533	1	1	1		1.05029	1	1	1		1.01373	1	1	1
1417318_at	1	Dbc1	56710	NM_019967	8	CDS.3UTR	9.85428	13.1307	11.3326	2.17611	1.57997	7.43421	2.27682	2.02634		0.318547	DOWN	1	1		1.70149	UP	1	1		0.667287	1	1	1
1417319_at	5						94.0215	91.0973	104.622	124.73	73.2559	100.198	47.806	43.9208		0.399938	DOWN	1	-2.50039		0.807136	1	1	1		0.756274	1	1	1
1417320_at	1	Grpel1	17713	NM_024478	4	CDS.3UTR	774.843	786.03	780.135	843.791	761.515	924.895	856.876	619.619		0.909214	1	1	1		0.961172	1	1	1		1.03848	1	1	1
1417321_at	1	Zcchc7	319885	NM_138590	9	3UTR	199.047	195.647	203.774	150.415	166.023	227.165	167.508	198.651		1.03379	1	1	1		1.11436	1	1	1		1.11011	1	1	1
1417322_at	1	Dohh	102115	NM_133964	5	CDS.3UTR	413.187	358.316	383.676	350.14	397.604	333.943	377.007	367.457		1.01451	1	1	1		1.05136	1	1	1		0.996908	1	1	1
1417323_at	2	Psrc1	56742	NM_001190161,NM_019976	8	3UTR	961.1	884.66	880.925	792.453	1262	840.941	1005.45	1138.44		1.28117	1	1	1		1.10301	1	1	1		1.2567	1	1	1
1417324_at	2	Mast2	17776	NM_008641,NM_001042743	30a.30b	CDS.3UTR	224.528	221.402	186.785	218.469	144.554	194.421	144.774	150.123		0.727685	1	1	1		1.10037	1	1	1		0.836451	1	1	1
1417325_at	2	Btrc	12234	NM_009771,NM_001037758	15	3UTR	9.26658	19.237	14.1877	9.30004	8.8121	12.4789	3.3531	19.2613		0.962818	1	1	1		1.21355	1	1	1		0.906473	1	1	1
1417326_a_at	2	Anapc11	66156	NM_001038230,NM_025389	2.3	5UTR.CDS.3UTR	438.187	464.697	571.819	560.988	502.675	605.172	418.08	469.447		0.783476	1	1	1		0.797033	1	1	1		0.977966	1	1	1
1417327_at	1	Cav2	12390	NM_016900	3	3UTR	33.1701	20.1997	72.4039	57.7601	63.5542	52.3343	35.8869	33.1865		0.530664	DOWN	1	-1.88443		0.41002	DOWN	1	-2.43891		0.890327	1	1	1
1417328_at	1	Ercc1	13870	NM_007948	4.5.7a.8.9	CDS	210.424	259.688	210.737	201.88	251.285	232.564	257.859	224.913		1.17003	1	1	1		1.13935	1	1	1		1.17264	1	1	1
1417329_at	1	Slc23a2	54338	NM_018824	16	3UTR	137.277	130.615	137.661	163.563	118.417	150.496	118.358	106.37		0.74605	1	1	1		0.889344	1	1	1		0.892735	1	1	1
1417330_at	1	Slc23a2	54338	NM_018824	16	CDS.3UTR	40.0508	43.4269	34.544	33.3371	26.4814	26.6883	43.0638	52.7311		1.41122	1	1	1		1.22976	1	1	1		0.783278	1	1	1
1417331_a_at	1	Arl6	56297	NM_019665	8	CDS.3UTR	205.982	230.656	227.383	181.994	263.179	220.915	180.537	174.869		0.868161	1	1	1		1.06659	1	1	1		1.18252	1	1	1
1417332_at	2	Rfx2	19725	NM_009056,NM_027787	18	3UTR	93.1654	86.7181	65.4862	64.6039	39.1686	60.3003	32.5339	58.8916		0.702786	1	1	1		1.38276	1	1	1		0.764615	1	1	1
1417333_at	2	Rasa4	54153	NM_001039103,NM_133914	19.20.21a.21b	CDS.3UTR	15.8372	18.7405	26.1086	13.8182	9.76018	28.9147	19.2306	22.4499		1.04392	1	1	1		0.866029	1	1	1		0.968647	1	1	1
1417334_at	1b	Stk19	54402	NM_019442	5.6.7	CDS.3UTR	71.9794	48.8995	49.5114	53.1721	67.284	54.4693	45.4323	69.6336		1.12059	1	1	1		1.1772	1	1	1		1.18571	1	1	1
1417335_at	1	Sult2b1	54200	NM_017465	4.5.6.7	CDS	32.0891	36.932	20.5776	38.3506	17.5031	30.1506	22.8611	18.2188		0.697118	1	1	1		1.17127	1	1	1		0.808674	1	1	1
1417336_a_at	1	Sytl4	27359	NM_013757	17	3UTR	11.4342	1.28222	8.20847	6.01522	7.30806	4.80039	7.63621	18.4275		1.83242	UP	1	1		0.894034	1	1	1		0.851288	1	1	1
1417337_at	1	Epb4.2	13828	NM_013513	13	3UTR	4.30352	5.4696	6.19705	4.88118	3.63769	3.85418	5.56124	6.71061		1.10774	1	1	1		0.882191	1	1	1		0.676269	1	1	1
1417338_at	1	Epb4.2	13828	NM_013513	11.12.13	CDS	1.5935	2.33174	7.79145	0.961909	4.08976	0.879122	1.06162	0.996978		0.235178	DOWN	1	1		0.448426	DOWN	1	1		0.567655	DOWN	1	1
1417339_a_at	4	Gm6788,Dynll1	627789	NM_001177391,NM_019682			5358.85	5761.02	5419.05	4657.64	5550.63	4871.46	5066.14	5253.7		1.02413	1	1	1		1.10352	1	1	1		1.03428	1	1	1
1417340_at	1b	Glrx3	30926	NM_023140	5.6.7.8	CDS	669.324	682.138	642.518	655.318	781.019	646.988	553.68	549.566		0.850065	1	1	1		1.04132	1	1	1		1.1003	1	1	1
1417341_a_at	1	Ppp1r2	66849	NM_025800	2.3.4.5	CDS	223.934	207.162	252.275	239.389	185.329	198.53	260.963	277.179		1.09453	1	1	1		0.876811	1	1	1		0.780734	1	1	1
1417342_at	1	Ppp1r2	66849	NM_025800	6	3UTR	29.3076	36.4107	34.1769	29.3848	38.1785	32.8486	42.0518	42.2839		1.32683	1	1	1		1.03393	1	1	1		1.11745	1	1	1
1417343_at	1	Fxyd6	59095	NM_022004	8	3UTR	58.4306	88.7726	63.2018	52.3905	37.8043	46.8343	21.9044	42.1598		0.554225	DOWN	1	-1.80432		1.27347	1	1	1		0.732216	1	1	1
1417344_at	1	2900064A13Rik	73024	NM_133749	3.4.5	CDS.3UTR	370.87	301.774	381.323	339.018	331.875	350.45	343.662	333.064		0.939453	1	1	1		0.933785	1	1	1		0.947225	1	1	1
1417345_at	5						19.2306	17.111	20.3848	18.6463	19.3707	17.8515	15.5865	15.7248		0.802215	1	1	1		0.931093	1	1	1		0.953656	1	1	1
1417346_at	1	Pycard	66824	NM_023258	1.2.3	CDS.3UTR	648.097	636.847	535.616	464.498	497.538	592.404	595.523	480.183		1.07558	1	1	1		1.2848	1	1	1		1.08982	1	1	1
1417347_at	1	Pycard	66824	NM_023258	3	3UTR	10.0774	12.6983	7.14792	10.7411	5.12095	5.03053	12.7066	18.1781		1.72646	UP	1	1		1.27316	1	1	1		0.56747	DOWN	1	1
1417348_at	1	2310039H08Rik	67101	NM_025966	1	CDS.3UTR	140.644	150.168	139.226	158.33	73.0545	181.793	147.759	113.593		0.878328	1	1	1		0.977333	1	1	1		0.856469	1	1	1
1417349_at	1	Pldn	18457	NM_019788	5	3UTR	465.494	323.536	354.791	324.421	462.973	354.341	434.015	424.657		1.26422	1	1	1		1.16168	1	1	1		1.20333	1	1	1
1417350_at	1	Pldn	18457	NM_019788	1.2.3.4	5UTR.CDS	121.513	107.551	100.736	117.845	162.364	107.012	110.502	138.51		1.13922	1	1	1		1.04796	1	1	1		1.23239	1	1	1
1417351_a_at	1	Snrpa1	68981	NM_021336	9	3UTR	725.543	786.416	829.841	895.607	795.879	797.117	673.528	916.501		0.921516	1	1	1		0.87627	1	1	1		0.923235	1	1	1
1417352_s_at	1	Snrpa1	68981	NM_021336	7.8.9	CDS	739.904	842.848	794.921	972.976	817.531	991.118	751.046	838.516		0.899126	1	1	1		0.895274	1	1	1		1.02305	1	1	1
1417353_x_at	1	Snrpa1	68981	NM_021336	5.6.7.8.9	CDS.3UTR	599.507	493.416	714.774	720.468	631.502	702.073	507.253	721.735		0.856294	1	1	1		0.76149	1	1	1		0.929165	1	1	1
1417354_at	1	Sil1	81500	NM_030749	10.9	CDS.3UTR	107.981	84.126	89.2978	103.802	69.3388	115.668	81.9039	105.29		0.969416	1	1	1		0.994856	1	1	1		0.958087	1	1	1
1417355_at	1b	Peg3	18616	NM_008817	9	3UTR	1130.54	1475.74	1136.76	954.354	1272.57	1247.93	1037.52	831.782		0.893925	1	1	1		1.24636	1	1	1		1.20534	1	1	1
1417356_at	5						491.592	577.811	446.354	447.572	465.296	490.138	427.181	315.036		0.830289	1	1	1		1.1963	1	1	1		1.06881	1	1	1
1417357_at	1	Emd	13726	NM_007927	6	CDS.3UTR	343.291	283.382	213.626	203.847	234.785	224.078	340.718	314.227		1.56883	UP	1.56883	1		1.50111	UP	1.50111	1		1.09915	1	1	1
1417358_s_at	2	Sorbs1	20411	NM_001034963,NM_009166,NM_178362,NM_001034962,NM_001034964	32	3UTR	13.1123	16.8924	9.76138	16.5329	5.52486	16.765	11.343	18.867		1.14892	1	1	1		1.14111	1	1	1		0.847709	1	1	1
1417359_at	2	Mfap2	17150	NM_008546,NM_001161799	10.8.9	CDS	33.3453	19.9023	39.1824	60.9042	36.9057	48.0121	69.4095	43.4652		1.12777	1	1	1		0.532016	DOWN	1	1		0.848443	1	1	1
1417360_at	1	Mlh1	17350	NM_026810	17.18.19	CDS.3UTR	170.479	203.215	218.131	178.479	153.025	228.767	159.625	174.424		0.842262	1	1	1		0.942221	1	1	1		0.96264	1	1	1
1417361_at	1	Asb3	65257	NM_023906	10.9	CDS.3UTR	68.3366	64.8622	97.6463	84.1658	54.8165	96.904	65.046	49.3052		0.628953	DOWN	1	1		0.732618	1	1	1		0.834491	1	1	1
1417362_at	1	Rhcg	56315	NM_019799	10.11	CDS.3UTR	1.48163	2.84468	2.6964	3.37696	2.412	0.948141	1.56575	2.16553		0.614368	DOWN	1	1		0.712342	1	1	1		0.553258	DOWN	1	1
1417363_at	1	Zfp61	22719	NM_009561	7	CDS	22.3695	23.0293	29.3124	22.7545	22.3137	22.4583	38.214	38.6875		1.47697	1	1	1		0.871931	1	1	1		0.859892	1	1	1
1417364_at	1	Eef1g	67160	NM_026007	10.7.8.9	CDS.3UTR	5240.73	5206.03	5199.31	5286.73	5420.63	5187.69	5726.74	5557.15		1.07609	1	1	1		0.996253	1	1	1		1.01166	1	1	1
1417365_a_at	1	Calm1	12313	NM_009790	6	3UTR	685.725	660.446	806.893	716.721	839.317	812.097	1014.3	647.68		1.09081	1	1	1		0.883538	1	1	1		1.08388	1	1	1
1417366_s_at	1	Calm1	12313	NM_009790	2.3	CDS	632.658	712.314	897.593	814.921	822.74	828.463	727.057	687.039		0.825743	1	1	1		0.785379	1	1	1		0.964198	1	1	1
1417367_at	1	Ppp2ca	19052	NM_019411	7	3UTR	2196.09	2429.69	2678.39	3047.9	2088.96	2914.01	1907.31	2095.19		0.69897	1	1	1		0.807816	1	1	1		0.873686	1	1	1
1417368_s_at	1	Ndufa2	17991	NM_010885	1.2.3	CDS.3UTR	906.307	894.755	1096.43	1070.32	1075.46	1206.68	1012.95	823.417		0.847521	1	1	1		0.831228	1	1	1		1.05326	1	1	1
1417369_at	1	Hsd17b4	15488	NM_008292	22.23.24	CDS.3UTR	361.39	389.155	365.149	351.515	390.894	314.503	369.324	373.337		1.03627	1	1	1		1.04728	1	1	1		0.984279	1	1	1
1417370_at	1	Tff3	21786	NM_011575	1.2.3	CDS.3UTR	5.56949	7.99025	3.71285	3.04682	2.62765	5.47851	2.63903	7.99016		1.57244	UP	1	1		2.00598	UP	1	1		1.1992	1	1	1
1417371_at	1	Peli1	67245	NM_023324	7	3UTR	244.824	276.858	279.824	256.399	150.151	247.982	241.482	208.136		0.838491	1	1	1		0.972883	1	1	1		0.742476	1	1	1
1417372_a_at	1	Peli1	67245	NM_023324	7	3UTR	208.912	224.72	312.228	340.315	118.031	276.235	195.819	176.512		0.570586	DOWN	1	-1.75259		0.664525	1	1	1		0.604198	DOWN	1	1
1417373_a_at	1	Tuba4a	22145	NM_009447	4	CDS.3UTR	2540.18	2560.26	2544.01	1808.65	3123.18	2517.3	2663.41	2827.23		1.26145	1	1	1		1.1718	1	1	1		1.29587	1	1	1
1417374_at	1	Tuba4a	22145	NM_009447	4	CDS	853.203	900.71	951.072	726.8	1259.3	914.014	1056.53	1104.99		1.28825	1	1	1		1.04532	1	1	1		1.29528	1	1	1
1417375_at	1	Stk16	20872	NM_011494	8	3UTR	2.79112	18.6936	20.368	10.8993	22.4848	20.1491	29.3997	20.3444		1.59093	UP	1	1		0.687131	1	1	1		1.36353	1	1	1
1417376_a_at	2	Cadm1	54725	NM_207675,NM_018770,NM_207676,NM_001025600	11	3UTR	105.53	104.719	115.015	142.395	80.4043	88.0469	61.876	69.634		0.510897	DOWN	1	-1.95734		0.816788	1	1	1		0.654408	DOWN	1	-1.5281
1417377_at	2	Cadm1	54725	NM_207675,NM_018770,NM_207676,NM_001025600	11	3UTR	76.7518	93.1661	78.2745	96.8514	42.5174	72.6812	37.0601	34.0654		0.406139	DOWN	1	-2.46221		0.970261	1	1	1		0.657804	DOWN	1	1
1417378_at	2	Cadm1	54725	NM_207675,NM_018770,NM_207676,NM_001025600	11	3UTR	167.867	166.726	199.007	236.469	132.346	179.788	111.819	133.068		0.562344	DOWN	1	-1.77827		0.768337	1	1	1		0.716765	1	1	1
1417379_at	1	Iqgap1	29875	NM_016721	38	3UTR	678.766	761.225	737.481	631.472	788.009	727.324	600.14	546.809		0.83783	1	1	1		1.05189	1	1	1		1.10693	1	1	1
1417380_at	1	Iqgap1	29875	NM_016721	38	3UTR	1285.82	1359.9	1459.85	1514.02	1617.18	1558.23	886.662	919.332		0.607287	DOWN	1	-1.64667		0.889653	1	1	1		1.06777	1	1	1
1417381_at	1	C1qa	12259	NM_007572	3	CDS.3UTR	0.484118	0.769083	0.497362	0.662719	2.43165	0.652967	1.07186	1.12548		1.89413	UP	1	1		1.08027	1	1	1		2.65897	UP	1	1
1417382_at	2	Entpd5	12499	NM_007647,NM_001026214	16	3UTR	39.2167	50.1897	25.7023	26.2362	25.084	23.7323	40.8207	31.0613		1.38398	1	1	1		1.72139	UP	1	1		0.939887	1	1	1
1417383_at	2	Entpd5	12499	NM_007647,NM_001026214	16	3UTR	9.93485	16.7239	8.13448	10.9746	16.2484	15.7406	15.9085	18.898		1.82146	UP	1	1		1.39508	1	1	1		1.67402	UP	1	1
1417384_at	2	Entpd5	12499	NM_007647,NM_001026214	16	3UTR	18.8646	8.71664	17.1477	12.9715	13.8718	16.9022	12.393	9.31417		0.720707	1	1	1		0.915737	1	1	1		1.02174	1	1	1
1417385_at	1	Npepps	19155	NM_008942	20.21.22.23	CDS.3UTR	362.647	440.93	380.491	330.64	276.93	384.925	322.444	283.457		0.852024	1	1	1		1.13	1	1	1		0.930708	1	1	1
1417386_at	1	Npepps	19155	NM_008942	23	3UTR	625.803	609.242	554.535	539.35	437.627	603.262	478.942	468.331		0.865972	1	1	1		1.12905	1	1	1		0.951553	1	1	1
1417387_at	1	Med31	67279	NM_026068	1.2.3.4	5UTR.CDS.3UTR	339.815	342.682	329.673	272.507	221.883	335.772	235.113	275.957		0.848702	1	1	1		1.13338	1	1	1		0.926061	1	1	1
1417388_at	1	Bex2	12069	NM_009749	3	CDS.3UTR	544.067	430.002	532.777	458.299	382.272	488.348	452.488	505.38		0.966492	1	1	1		0.982839	1	1	1		0.87846	1	1	1
1417389_at	1	Gpc1	14733	NM_016696	9	3UTR	39.2144	35.0513	64.6519	60.5841	55.702	57.5924	51.7361	54.6866		0.849777	1	1	1		0.593006	DOWN	1	1		0.904647	1	1	1
1417390_at	1	Gpn1	74254	NM_133756	14	CDS.3UTR	679.596	766.869	712.287	642.139	767.786	794.904	671.339	718.902		1.02644	1	1	1		1.06795	1	1	1		1.15377	1	1	1
1417391_a_at	1	Il16	16170	NM_010551	18.19	CDS.3UTR	4.0499	2.10836	1.80912	2.20781	3.27623	5.22669	5.59228	1.00056		1.64126	UP	1	1		1.53308	UP	1	1		2.11677	UP	1	1
1417392_a_at	1	Slc7a7	20540	NM_011405	11.12	CDS.3UTR	446.995	401.143	438.189	375.081	725.847	414.211	579.76	470.513		1.29142	1	1	1		1.04287	1	1	1		1.40182	1	1	1
1417393_a_at	1	Fam132a	67389	NM_026125	6.7	CDS	126.376	129.591	157.595	151.565	201.832	165.551	134.513	198.628		1.07757	1	1	1		0.827945	1	1	1		1.18833	1	1	1
1417394_at	1	Klf4	16600	NM_010637	5	3UTR	1393.55	1363.48	1041.76	747.311	938.992	996.347	1300.39	1535.72		1.58524	UP	1.58524	1		1.54104	UP	1.54104	1		1.08176	1	1	1
1417395_at	1	Klf4	16600	NM_010637	3.4.5	CDS.3UTR	660.602	562.285	400.241	325.982	367.08	408.524	754.204	743.781		2.06271	UP	2.06271	1		1.6839	UP	1.6839	1		1.068	1	1	1
1417396_at	1	Podxl	27205	NM_013723	8	CDS.3UTR	21.2045	20.1394	41.0934	32.3922	22.8307	32.8731	11.8435	35.2061		0.640256	DOWN	1	1		0.562611	DOWN	1	1		0.758024	1	1	1
1417397_at	1	Slc9a1	20544	NM_016981	12	3UTR	64.8181	88.6467	51.0007	49.9451	82.3642	69.1759	77.8936	83.1065		1.59492	UP	1	1		1.52027	UP	1	1		1.5012	UP	1	1
1417398_at	1	Rras2	66922	NM_025846	6	CDS.3UTR	555.218	558.38	617.878	654.458	807.49	637.577	703.317	743.922		1.13747	1	1	1		0.875239	1	1	1		1.13576	1	1	1
1417399_at	1	Gas6	14456	NM_019521	14.15	CDS.3UTR	71.678	31.207	80.122	73.0992	61.7642	63.1394	60.2523	65.8694		0.823135	1	1	1		0.671481	1	1	1		0.815185	1	1	1
1417400_at	2	Rai14	75646	NM_001166408,NM_030690	19	3UTR	547.301	562.418	569.363	780.239	736.626	557.623	702.403	643.462		0.997231	1	1	1		0.822257	1	1	1		0.958986	1	1	1
1417401_at	2	Rai14	75646	NM_001166408,NM_030690	16.17.18.19	CDS.3UTR	155.391	147.596	165.026	213.363	187.913	157.011	221.65	248.041		1.24129	1	1	1		0.800729	1	1	1		0.911557	1	1	1
1417402_at	1	Fam165b	68936	NM_138743	1.2.3.4	5UTR.CDS.3UTR	169.533	123.563	165.001	115.516	188.198	134.053	203.152	170.067		1.33047	1	1	1		1.04484	1	1	1		1.14878	1	1	1
1417403_at	1	Elovl6	170439	NM_130450	5	3UTR	353.26	385.457	328.284	337.153	476.528	335.662	343.053	329.124		1.01013	1	1	1		1.11012	1	1	1		1.22054	1	1	1
1417404_at	1	Elovl6	170439	NM_130450	5	3UTR	794.851	802.518	720.466	715.615	874.562	654.892	622.228	603.462		0.853496	1	1	1		1.11231	1	1	1		1.06502	1	1	1
1417405_at	1	Stard3	59045	NM_021547	15	3UTR	110.407	127.368	124.157	128.269	110.254	128.669	100.376	128.297		0.905901	1	1	1		0.94196	1	1	1		0.946504	1	1	1
1417406_at	1	Sertad1	55942	NM_018820	2	CDS.3UTR	168.524	173.994	135.872	104.911	164.511	140.752	132.862	153.395		1.18886	1	1	1		1.42252	1	1	1		1.26779	1	1	1
1417407_at	1	Fbxl14	101358	NM_133940	1	3UTR	184.051	171.324	197.284	162.045	189.638	179.444	228.204	220.998		1.25011	1	1	1		0.988995	1	1	1		1.02714	1	1	1
1417408_at	1	F3	14066	NM_010171	6	3UTR	19.8656	22.2431	57.8333	113.675	37.8359	56.3805	36.8153	16.526		0.311013	DOWN	1	-3.2153		0.24552	DOWN	1	-4.07299		0.54934	DOWN	1	1
1417409_at	1	Jun	16476	NM_010591	1	3UTR	71.931	53.7264	126.403	102.708	121.647	70.5931	63.5024	41.6807		0.459092	DOWN	1	1		0.548456	DOWN	1	-1.8233		0.839069	1	1	1
1417410_s_at	1	Prkci	18759	NM_008857	18	3UTR	958.54	1042.98	868.484	784.138	820.366	821.677	865.614	888.231		1.06125	1	1	1		1.21112	1	1	1		0.993599	1	1	1
1417411_at	1	Nap1l5	58243	NM_021432	1	3UTR	10.159	8.11943	0.916618	10.3364	8.95948	7.59824	10.8231	1.23118		1.0712	1	1	1		1.62431	UP	1	1		1.4714	1	1	1
1417412_at	1	F8a	14070	NM_007978	1	CDS.3UTR	21.145	10.9927	7.44843	9.54913	7.96755	16.1037	19.2062	10.0265		1.71981	UP	1	1		1.89073	UP	1	1		1.41616	1	1	1
1417413_at	1	Cuzd1	16433	NM_008411	8.9	CDS.3UTR	8.33911	13.9951	10.6378	10.809	12.3787	13.0685	14.9429	9.78369		1.15292	1	1	1		1.04137	1	1	1		1.18652	1	1	1
1417414_at	1	2003-09-01	24050	NM_011889	10	3UTR	114.169	135.859	93.202	98.5849	89.6899	90.2981	138.066	108.262		1.28438	1	1	1		1.30367	1	1	1		0.93848	1	1	1
1417415_at	1	Slc6a3	13162	NM_010020	15	3UTR	10.146	10.7771	1.15483	1.80842	19.7685	14.013	13.4172	23.0841		12.318	UP	1	1		7.06088	UP	1	1		11.4002	UP	1	1
1417416_at	1	Kcna1	16485	NM_010595	2	CDS.3UTR	7.01222	24.569	5.59522	17.3968	9.28172	11.6876	2.90629	14.4073		0.753027	1	1	1		1.37357	1	1	1		0.912025	1	1	1
1417417_a_at	1	Cox6a1	12861	NM_007748	2.3	CDS.3UTR	4326.28	4553.91	3990.66	3941.01	4571.71	4212.2	4325.26	4334.25		1.09176	1	1	1		1.11959	1	1	1		1.10745	1	1	1
1417418_s_at	1	Cox6a1	12861	NM_007748	1.2.3	CDS.3UTR	1692.64	1797.95	1713.92	1424.96	1979.58	1619.32	1984.06	1725.74		1.18189	1	1	1		1.11205	1	1	1		1.14655	1	1	1
1417419_at	1	Ccnd1	12443	NM_007631	5	CDS.3UTR	503.318	457.098	504.87	370.217	644.016	470.428	533.396	443.761		1.11664	1	1	1		1.09751	1	1	1		1.27352	1	1	1
1417420_at	1	Ccnd1	12443	NM_007631	5	3UTR	637.994	574.379	698.632	601.316	815.367	576.031	659.577	661.904		1.01656	1	1	1		0.932632	1	1	1		1.07035	1	1	1
1417421_at	1	S100a1	20193	NM_011309	1.2	5UTR	17.8981	19.2024	19.3955	1.44009	1.62092	8.01648	8.85895	5.28117		0.678652	1	1	1		1.78063	UP	1	1		0.462545	DOWN	1	1
1417422_at	1	Gnmt	14711	NM_010321	3.4.5.6	CDS.3UTR	32.3126	41.8987	17.4495	19.285	18.3593	35.6458	47.3185	62.6021		2.9923	UP	1	1		2.02021	UP	1	1		1.47015	1	1	1
1417423_at	1	Grina	66168	NM_023168	7	CDS.3UTR	94.8255	68.2539	107.022	84.0284	47.2883	84.5223	72.8131	83.7858		0.819674	1	1	1		0.853595	1	1	1		0.689927	1	1	1
1417424_at	1	Ier3ip1	66191	NM_025409	3	3UTR	171.867	157.305	163.154	204.587	238.272	180.58	162.289	157.028		0.868322	1	1	1		0.895119	1	1	1		1.13899	1	1	1
1417425_at	1	Prkrip1	66801	NM_025774	4.5.6	CDS.3UTR	226.107	208.319	244.452	240.976	183.455	259.25	300.825	261.333		1.15807	1	1	1		0.894934	1	1	1		0.91199	1	1	1
1417426_at	1	Srgn	19073	NM_011157	3	CDS.3UTR	1.96986	2.22441	2.17666	13.4879	12.9358	1.40029	5.66432	9.27521		0.953716	1	1	1		0.267756	DOWN	1	1		0.915194	1	1	1
1417427_at	1	Rnaseh2c	68209	NM_026616	1.2.3	CDS	276.867	214.775	221.542	172.321	326.927	213.997	309.483	273.747		1.48079	1	1	1		1.24826	1	1	1		1.37338	1	1	1
1417428_at	1	Gng3	14704	NM_010316	1.2.3	5UTR.CDS.3UTR	504.97	475.335	539.514	367.212	259.453	579.135	292.05	249.036		0.596748	DOWN	1	-1.67575		1.08115	1	1	1		0.924854	1	1	1
1417429_at	1	Fmo1	14261	NM_010231	9	CDS.3UTR	14.3076	1.85534	9.35237	14.059	18.1477	10.0916	22.5249	11.0576		1.43445	1	1	1		0.690386	1	1	1		1.20622	1	1	1
1417430_at	1	Cdr2	12585	NM_007672	5	3UTR	148.831	147.063	157.872	155.344	128.934	160.892	141.068	134.321		0.879233	1	1	1		0.944697	1	1	1		0.925324	1	1	1
1417431_a_at	2	Sphk2	56632	NM_020011,NM_203280,NM_001172561	8	CDS.3UTR	38.4043	51.2126	51.4914	51.8892	46.1914	62.3028	55.7943	38.2385		0.909578	1	1	1		0.866864	1	1	1		1.04946	1	1	1
1417432_a_at	2	Gnb1	14688	NM_008142,NM_001160016,NM_001160017	10.11.12a.12b	CDS.3UTR	641.434	583.495	682.172	781.813	454.054	702.214	699.707	682.507		0.944145	1	1	1		0.836709	1	1	1		0.789809	1	1	1
1417433_at	1	Lypla2	26394	NM_011942	10	3UTR	338.742	317.918	258.189	266.389	355.555	308.08	341.544	358.949		1.33534	1	1	1		1.25179	1	1	1		1.26508	1	1	1
1417434_at	2	Gpd2	14571	NM_010274,NM_001145820	15.16.17.18	CDS.3UTR	690.848	760.745	713.934	623.306	784.595	655.695	601.081	826.159		1.0673	1	1	1		1.08551	1	1	1		1.07706	1	1	1
1417435_at	1	Large	16795	NM_010687	15	3UTR	119.348	126.908	105.289	101.111	95.6436	82.5977	94.9025	119.156		1.03711	1	1	1		1.19311	1	1	1		0.863574	1	1	1
1417436_at	5						0.580601	4.2197	5.80414	0.478399	3.00219	0.682797	2.4632	1.88498		0.692106	1	1	1		0.76407	1	1	1		0.586544	DOWN	1	1
1417437_at	1	Xrcc6	14375	NM_010247	10.11.12.13	CDS	392.786	442.48	390.859	422.24	354.541	497.781	453.625	396.375		1.04538	1	1	1		1.02726	1	1	1		1.04824	1	1	1
1417438_at	1	Rdh14	105014	NM_023697	2	CDS.3UTR	41.1736	105.35	47.7502	61.1196	79.8566	50.8182	46.5746	65.7735		1.03195	1	1	1		1.34586	1	1	1		1.20029	1	1	1
1417439_at	1	Cd248	70445	NM_054042	1	CDS.3UTR	19.3777	5.78983	37.3414	23.7462	31.6054	27.9149	44.2869	4.20643		0.793833	1	1	1		0.41199	DOWN	1	1		0.974344	1	1	1
1417440_at	1	Arid1a	93760	NM_001080819	20	CDS.3UTR	576.908	476.633	643.48	571.852	595.734	522.203	433.934	435.019		0.714992	1	1	1		0.866875	1	1	1		0.919861	1	1	1
1417441_at	1b	Dnajc12	30045	NM_013888	6	CDS.3UTR	106.085	144.865	145.599	115.707	128.505	116.608	115.313	179.214		1.12714	1	1	1		0.960368	1	1	1		0.938029	1	1	1
1417442_a_at	2	Pex3	56535	NM_019961,NM_001164195	10.11.8.9	CDS	139.588	104.503	111.896	102.827	118.197	126.436	122.243	124.788		1.15047	1	1	1		1.13677	1	1	1		1.1393	1	1	1
1417443_at	4	Fam151a,Acot11	230579	NM_146149,NM_025590			14.2917	4.17325	18.4284	15.9334	5.90388	15.3727	8.85524	10.6099		0.566475	DOWN	1	1		0.537369	DOWN	1	1		0.619191	DOWN	1	1
1417444_at	1	E2f5	13559	NM_007892	8	3UTR	161.384	216.884	206.085	236.73	133.597	194.062	108.833	116.005		0.507747	DOWN	1	-1.96948		0.854234	1	1	1		0.739947	1	1	1
1417445_at	1	Ndc80	67052	NM_023294	14.15.16	CDS	214.395	254.512	221.1	181.173	198.892	196.531	238.108	231.911		1.16841	1	1	1		1.16565	1	1	1		0.982973	1	1	1
1417446_at	1	Slc12a4	20498	NM_009195	24	CDS.3UTR	89.0343	73.8192	80.3142	52.308	116.684	73.9255	97.3118	119.983		1.63845	UP	1.63845	1		1.22795	1	1	1		1.43723	1	1	1
1417447_at	1	Tcf21	21412	NM_011545	1.2	CDS.3UTR	6.67745	8.25341	8.06335	3.99529	3.869	1.0536	12.8094	6.03249		1.56252	UP	1	1		1.23819	1	1	1		0.408222	DOWN	1	1
1417448_at	1	1810008A18Rik	108707	NM_133998	6	3UTR	116.304	141.532	122.933	130.215	182.888	135.112	181.94	155.599		1.33337	1	1	1		1.01852	1	1	1		1.25618	1	1	1
1417449_at	1	Acot8	170789	NM_133240	4.5.6	CDS.3UTR	131.957	131.231	129.237	103.214	145.051	128.265	133.732	114.497		1.06788	1	1	1		1.13223	1	1	1		1.1758	1	1	1
1417450_a_at	1	Tacc3	21335	NM_001040435	12.13.14	CDS	336.419	304.709	311.901	271.074	280.682	287.025	327.986	331.307		1.13091	1	1	1		1.09975	1	1	1		0.97381	1	1	1
1417451_a_at	1b	Ppia	268373	NM_008907	3.4.5	CDS.3UTR	8977.08	9161.28	8088.64	8043.4	8471.81	8118.77	9135.56	8949.63		1.12107	1	1	1		1.12437	1	1	1		1.02842	1	1	1
1417452_a_at	2b	Fau	14109	NM_001160239,NM_007990,NM_001190436	1b.1c.1d.2.4	CDS.3UTR	4419.17	4511.42	3902.93	3683.24	4416.86	3943.65	4777.43	4705.48		1.25003	1	1	1		1.17722	1	1	1		1.10207	1	1	1
1417453_at	2	Cul4b	72584	NM_028288,NM_001110142	20.21.22.23	CDS.3UTR	1327.02	1250.74	964.917	1232.31	1055.83	1064.78	932.276	941.778		0.852918	1	1	1		1.17319	1	1	1		0.965128	1	1	1
1417454_at	2	Cul4b	72584	NM_028288,NM_001110142	23	3UTR	1481.74	1328.45	1340.45	1345.84	1154.65	1020.36	1387.78	1075.32		0.916917	1	1	1		1.04613	1	1	1		0.80967	1	1	1
1417455_at	1	Tgfb3	21809	NM_009368	7	3UTR	7.08998	22.0953	25.5219	28.9278	22.255	19.5407	20.7461	19.6426		0.741761	1	1	1		0.536005	DOWN	1	1		0.767602	1	1	1
1417456_at	1	Gnpat	14712	NM_010322	16	3UTR	210.861	207.345	293.313	297.708	208.536	215.474	401.25	433.969		1.41318	1	1	1		0.707599	1	1	1		0.717419	1	1	1
1417457_at	1	Cks2	66197	NM_025415	3	3UTR	2152.14	2831.72	2554.13	2418.06	2751.3	2750.78	2554.47	2268.6		0.970008	1	1	1		1.00235	1	1	1		1.10657	1	1	1
1417458_s_at	1b	Cks2	66197	NM_025415	1.2.3	CDS.3UTR	3309.98	3196.74	2720.03	2509.81	2584.51	2683.82	2526.33	2476.89		0.956666	1	1	1		1.24415	1	1	1		1.00736	1	1	1
1417459_at	2	LOC100046808	100046808	XM_001475887,XM_001475864		CDS	11.836	1.2739	7.11222	3.5017	1.04884	1.11468	0.906911	4.76307		0.534202	DOWN	1	1		1.23516	1	1	1		0.203837	DOWN	1	1
1417460_at	1b	Ifitm2	80876	NM_030694	1.2	CDS.3UTR	2306.45	2156.42	2065.03	2278.25	1879.51	2296.9	1858.17	1689.27		0.816764	1	1	1		1.02753	1	1	1		0.961579	1	1	1
1417461_at	1	Cap1	12331	NM_007598	13	3UTR	61.1354	86.2434	74.9076	76.3787	102.903	78.1433	83.1418	59.0446		0.93985	1	1	1		0.974171	1	1	1		1.19672	1	1	1
1417462_at	1	Cap1	12331	NM_007598	10.12.13	CDS.3UTR	34.9397	51.8745	74.3621	89.3882	67.327	69.9786	71.135	40.348		0.680811	1	1	1		0.530162	DOWN	1	1		0.838506	1	1	1
1417463_a_at	1	2400001E08Rik	66508	NM_025605	5	3UTR	2181.52	2335.44	2102.99	1747.89	1921.37	1970.43	2661.01	2131.09		1.24442	1	1	1		1.17297	1	1	1		1.01063	1	1	1
1417464_at	1	Tnnc2	21925	NM_009394	2.3.4.5.6	CDS.3UTR	18.6469	23.5233	37.9537	32.653	2.73263	27.1383	0.67701	1.53781		0.0313683	DOWN	1	1		0.597255	DOWN	1	1		0.423061	DOWN	1	1
1417465_at	1	Fnta	14272	NM_008033	9	3UTR	1219.01	1308.08	1238.54	1095.99	841.083	1346.89	1441.98	1322.19		1.18404	1	1	1		1.08248	1	1	1		0.937222	1	1	1
1417466_at	5						8.51177	7.58722	21.0619	13.6194	20.7236	4.99523	21.4999	15.3865		1.06358	1	1	1		0.464197	DOWN	1	1		0.741575	1	1	1
1417467_a_at	1	Tada3	101206	NM_133932	8.9	CDS.3UTR	253.533	267.719	264.698	228.081	181.14	235.924	201.334	191.966		0.798127	1	1	1		1.05778	1	1	1		0.846351	1	1	1
1417468_at	1b	Nit1	27045	NM_012049	7	CDS.3UTR	222.215	207.631	212.42	176.265	203.13	190.719	204.014	222.713		1.09787	1	1	1		1.1059	1	1	1		1.01329	1	1	1
1417469_at	2	Dedd	21945	NM_011615,NM_001128609	6	CDS	26.1088	18.5747	13.5079	24.6961	15.0793	15.8786	28.9903	33.5622		1.63733	UP	1	1		1.1696	1	1	1		0.810331	1	1	1
1417470_at	2	Apobec3	80287	NM_030255,NM_001160415	9	CDS.3UTR	317.358	337.769	249.673	212.641	226.561	271.779	203.232	238.812		0.956153	1	1	1		1.41706	1	1	1		1.07792	1	1	1
1417471_s_at	1	D1Ertd622e	52392	NM_133825	3	3UTR	30.6263	20.3785	28.5493	34.2965	29.6352	30.5865	21.969	18.3848		0.642109	DOWN	1	1		0.811587	1	1	1		0.958247	1	1	1
1417472_at	1	Myh9	17886	NM_022410	41	3UTR	228.127	258.474	232.156	238.458	193.022	234.355	200.621	185.859		0.821226	1	1	1		1.03397	1	1	1		0.908127	1	1	1
1417473_a_at	1	Ppcs	106564	NM_026494	3	CDS	37.7967	24.6911	42.553	60.1156	44.9441	45.7093	31.5378	34.3102		0.641364	DOWN	1	1		0.608636	DOWN	1	1		0.882971	1	1	1
1417474_at	1	Ift46	76568	NM_023831	10.11.12.9	CDS.3UTR	617.491	556.716	508.866	541.79	637.163	481.918	798.888	723.589		1.44907	1	1	1		1.11759	1	1	1		1.06513	1	1	1
1417475_at	1	Atp13a1	170759	NM_133224	24.25.26	CDS.3UTR	342.356	316.974	290.47	308.477	362.454	322.928	412.957	515.776		1.55061	UP	1.55061	1		1.10082	1	1	1		1.14431	1	1	1
1417476_at	1	Fbxw5	30839	NM_013908	9	CDS.3UTR	58.1712	42.5253	66.6089	49.7597	34.1697	58.3613	81.8922	56.73		1.19123	1	1	1		0.865324	1	1	1		0.795155	1	1	1
1417477_at	1	Gm16515	24083	NM_025294	3	3UTR	232.45	239.581	266.753	306.009	264.68	257.122	194.261	221.834		0.726471	1	1	1		0.82413	1	1	1		0.911028	1	1	1
1417478_a_at	1	Ppp2r3c	59032	NM_021529	11.12.13.14	CDS.3UTR	238.354	265.476	282.925	262.485	255.34	305.488	233.581	252.53		0.891278	1	1	1		0.923763	1	1	1		1.02827	1	1	1
1417479_at	1b	Ppp2r3c	59032	NM_021529	14	3UTR	38.9529	46.3029	43.6181	39.0699	48.0744	46.1113	59.0335	36.4814		1.15512	1	1	1		1.03105	1	1	1		1.13905	1	1	1
1417480_at	2	Fbxo9	71538	NM_023605,NM_001081490	14	CDS.3UTR	167.491	163.919	152.347	145.312	173.257	165.702	124.943	132.927		0.866327	1	1	1		1.11339	1	1	1		1.13875	1	1	1
1417481_at	1	Ramp1	51801	NM_016894	5	CDS.3UTR	14.0478	14.5174	7.99519	8.82352	8.78492	1.16622	13.4261	11.0762		1.45685	1	1	1		1.69842	UP	1	1		0.591671	DOWN	1	1
1417482_at	1	Tex19.1	73679	NM_028602	3	CDS.3UTR	654.366	429.185	560.437	1137.86	252.73	977.772	492.486	338.148		0.489099	DOWN	1	1		0.638023	DOWN	1	1		0.724552	1	1	1
1417483_at	2	Nfkbiz	80859	NM_030612,NM_001159394,NM_001159395	14	3UTR	32.6211	52.141	43.3248	43.9347	29.9071	38.1816	31.4204	30.0642		0.704618	1	1	1		0.97138	1	1	1		0.780301	1	1	1
1417484_at	1	Ibsp	15891	NM_008318	7	3UTR	0.26705	0.719703	3.6373	0.844077	0.323861	0.134034	0.245339	0.919951		0.26003	DOWN	1	1		0.22019	DOWN	1	1		0.102177	DOWN	1	1
1417485_at	1	Ibsp	15891	NM_008318	7	CDS.3UTR	6.55178	7.25854	3.1673	1.09411	5.29105	4.57298	4.15714	13.0377		4.03501	UP	1	1		3.24079	UP	1	1		2.31473	UP	1	1
1417486_at	2	Shd	20420	NM_009168,NM_001159523	5.6.7	CDS.3UTR	2.91335	4.90525	7.19383	3.14366	0.80111	2.73531	4.72656	16.3849		2.04223	UP	1	1		0.756334	1	1	1		0.342097	DOWN	1	1
1417487_at	4	Ccdc85b,Fosl1	240514	NM_198616,NM_010235			16.0411	16.5578	28.2861	40.6431	37.2981	34.3824	46.5055	41.8435		1.28174	1	1	1		0.472934	DOWN	1	1		1.03991	1	1	1
1417488_at	4	Ccdc85b,Fosl1	240514	NM_198616,NM_010235			12.1771	10.1585	11.2255	16.568	17.5673	18.1876	6.10027	6.47012		0.452279	DOWN	1	1		0.803629	1	1	1		1.28645	1	1	1
1417489_at	1	Npy2r	18167	NM_008731	2	3UTR	0.320159	4.9934	0.736901	1.07477	5.15069	3.22792	1.52413	0.488926		1.11116	1	1	1		2.93297	UP	1	1		4.6248	UP	1	1
1417490_at	1	Ctsb	13030	NM_007798	10	3UTR	926.054	740.775	843.217	773.509	958.249	679.618	852.506	871.564		1.0664	1	1	1		1.03099	1	1	1		1.01308	1	1	1
1417491_at	4	Ctsb,Fdft1	13030.1	NM_007798,NM_010191			24.7957	21.4832	30.9749	25.2671	33.7822	19.3781	15.7768	18.0692		0.601793	DOWN	1	1		0.822854	1	1	1		0.945207	1	1	1
1417492_at	1	Ctsb	13030	NM_007798	10	3UTR	45.1804	37.8966	59.7628	41.8336	50.9676	33.9781	43.2536	36.3322		0.783352	1	1	1		0.817716	1	1	1		0.836109	1	1	1
1417493_at	1	Bmi1	12151	NM_007552	10	3UTR	44.809	20.5903	45.9293	41.4055	37.3991	22.9768	37.5702	20.6853		0.667038	1	1	1		0.748835	1	1	1		0.691316	1	1	1
1417494_a_at	2	Cp	12870	NM_001042611,NM_007752	18.19.20	CDS.3UTR	9.50908	2.30522	16.891	2.02994	7.18546	4.88452	1.76854	2.48315		0.224709	DOWN	1	1		0.624405	DOWN	1	1		0.637918	DOWN	1	1
1417495_x_at	2	Cp	12870	NM_001042611,NM_007752	16.18	CDS	6.03518	3.34598	6.55777	5.76389	5.58646	13.3292	7.14833	10.6096		1.4412	1	1	1		0.761356	1	1	1		1.53515	UP	1	1
1417496_at	2	Cp	12870	NM_001042611,NM_007752	2.3	CDS	8.53304	0.723601	13.2213	1.26849	6.57341	9.88953	17.3918	13.9003		2.15959	UP	1	1		0.638837	DOWN	1	1		1.13617	1	1	1
1417497_at	5						3.31981	9.51485	4.55661	2.28089	9.654	1.54637	7.12631	15.551		3.31661	UP	1	1		1.8771	UP	1	1		1.63808	UP	1	1
1417498_at	1	Serpinf2	18816	NM_008878	10	3UTR	1.73197	3.59528	4.10908	2.54918	3.87131	5.02347	25.1769	2.58327		4.16927	UP	1	1		0.800096	1	1	1		1.3359	1	1	1
1417499_at	1	Timm10	30059	NM_013899	2.3	5UTR.CDS.3UTR	698.992	645.349	594.763	640.147	738.082	611.273	662.577	696.838		1.10082	1	1	1		1.08861	1	1	1		1.09267	1	1	1
1417500_a_at	1	Tgm2	21817	NM_009373	13	3UTR	11.9378	18.434	14.8128	27.7411	22.9397	15.2429	6.8523	20.525		0.643357	DOWN	1	1		0.713728	1	1	1		0.897278	1	1	1
1417501_at	2	Fbxo6	50762	NM_001163705,NM_001163707,NM_001163706,NM_015797,NM_001163704	5.6.7	CDS	174.335	120.787	109.794	127.227	87.7906	110.44	105.821	93.6974		0.84177	1	1	1		1.24513	1	1	1		0.836339	1	1	1
1417502_at	1	Tspan7	21912	NM_019634	3.4.5.6.7	CDS	79.3153	63.5767	108.772	110.267	87.1349	106.153	102.658	82.7955		0.84667	1	1	1		0.652358	DOWN	1	-1.5329		0.882438	1	1	1
1417503_at	1	Rfc2	19718	NM_020022	10.11	CDS.3UTR	541.495	504.788	397.416	390.96	432.185	502.451	544.164	486.857		1.30778	1	1	1		1.32714	1	1	1		1.18552	1	1	1
1417504_at	1	Calb1	12307	NM_009788	11	3UTR	14.1718	8.36753	9.85905	6.36322	6.95584	7.69876	14.7275	16.0897		1.89969	UP	1	1		1.3894	1	1	1		0.903363	1	1	1
1417505_s_at	4	Gm2002,Gm13305,Il11ra2,Il11ra1	100038993,100042555,16158,16157	NM_001100596,NM_001099348,NM_010550,NM_010549,NM_001163401,NM_001172054			38.6116	33.2929	32.935	23.8215	38.568	24.5763	36.234	35.2769		1.25996	1	1	1		1.2669	1	1	1		1.11255	1	1	1
1417506_at	1	Gmnn	57441	NM_020567	4.5.6.7	CDS.3UTR	1180.01	1239.61	1097.51	1141.2	1197.35	1153.88	1339.99	1316.71		1.18671	1	1	1		1.08081	1	1	1		1.05026	1	1	1
1417507_at	1	Cyb561	13056	NM_007805	6	3UTR	114.852	120.751	109.869	138.434	91.0194	136.236	107.748	114.527		0.895176	1	1	1		0.948854	1	1	1		0.915236	1	1	1
1417508_at	1	Rnf19a	30945	NM_013923	10	3UTR	163.053	195.21	178.304	128.717	162.745	143.673	165.965	175.956		1.11368	1	1	1		1.1669	1	1	1		0.998038	1	1	1
1417509_at	1	Rnf19a	30945	NM_013923	10	CDS.3UTR	119.755	131.955	84.2855	77.8958	108.627	71.5506	108.864	95.2622		1.25863	1	1	1		1.55203	UP	1.55203	1		1.11096	1	1	1
1417510_at	1	Vps4a	116733	NM_126165	11	3UTR	137.809	153.835	143.644	126.339	113.009	110.537	148.931	202.965		1.3034	1	1	1		1.08023	1	1	1		0.828001	1	1	1
1417511_at	1	Lyar	17089	NM_025281	6.7.8.9	CDS.3UTR	1456.01	1360.68	1324.79	1235.59	1199.32	1318.74	1242.96	1336.76		1.00755	1	1	1		1.1001	1	1	1		0.983469	1	1	1
1417512_at	1	Evi5	14020	NM_007964	18	3UTR	315.404	259.654	283.938	228.762	385.828	278.257	239.863	279.474		1.01294	1	1	1		1.12162	1	1	1		1.29527	1	1	1
1417513_at	1	Evi5	14020	NM_007964	4.5.6.7.8.9	CDS	377.766	497.801	327.995	273.78	452.431	380.127	504.941	356.174		1.43096	1	1	1		1.45498	1	1	1		1.3835	1	1	1
1417514_at	1	Ssx2ip	99167	NM_138744	12.13.14	CDS.3UTR	136.511	159.893	152.44	152.405	159	147.92	118.28	101.066		0.71953	1	1	1		0.972307	1	1	1		1.0068	1	1	1
1417515_at	2	Lsm10	116748	NM_138721,NM_001163266	2	CDS.3UTR	247.722	224.984	225.33	214.415	227.654	235.452	260.259	284.292		1.23833	1	1	1		1.07495	1	1	1		1.05312	1	1	1
1417516_at	1	Ddit3	13198	NM_007837	4	CDS.3UTR	153.24	127.607	90.1096	50.3052	90.347	93.885	93.8942	186.301		1.99548	UP	1.99548	1		2.00012	UP	2.00012	1		1.31206	1	1	1
1417517_at	1	Plagl2	54711	NM_018807	3	3UTR	81.2711	43.6056	52.2332	67.9853	39.2397	82.1357	81.4065	47.2925		1.07054	1	1	1		1.03875	1	1	1		1.00962	1	1	1
1417518_at	1	Plagl2	54711	NM_018807	3	CDS.3UTR	4.03142	2.87054	9.26687	4.46326	2.76821	7.72541	2.23309	1.54409		0.275102	DOWN	1	1		0.502687	DOWN	1	1		0.764277	1	1	1
1417519_at	1	Plagl2	54711	NM_018807	3	3UTR	16.4275	40.6048	26.1307	41.3528	25.4476	32.5164	30.6964	20.9874		0.765874	1	1	1		0.845129	1	1	1		0.858937	1	1	1
1417520_at	1	Nfe2l3	18025	NM_010903	4	CDS.3UTR	27.1998	23.5917	29.0897	32.7324	23.3518	35.4639	28.9489	33.5709		1.01129	1	1	1		0.821575	1	1	1		0.95137	1	1	1
1417521_at	1	Efna2	13637	NM_007909	4	3UTR	9.72647	30.6147	12.0896	20.7035	17.4435	18.0726	19.0781	28.1668		1.4407	1	1	1		1.23017	1	1	1		1.08304	1	1	1
1417522_at	1	Fbxo32	67731	NM_026346	9	3UTR	10.0364	2.76732	4.83303	3.01114	1.29241	1.1416	1.47325	1.67606		0.401484	DOWN	1	1		1.63225	UP	1	1		0.310295	DOWN	1	1
1417523_at	1	Plek	56193	NM_019549	10.9	CDS.3UTR	1.01961	1.50886	1.4266	0.983403	2.91965	2.81342	1.91632	5.85818		3.22594	UP	1	1		1.04916	1	1	1		2.37887	UP	1	1
1417524_at	1	Cnih2	12794	NM_009920	6	3UTR	21.1091	20.0879	24.2633	23.942	5.42805	17.3951	16.3132	7.15214		0.48678	DOWN	1	1		0.854615	1	1	1		0.473457	DOWN	1	1
1417525_at	1	Hand1	15110	NM_008213	2	3UTR	22.7516	24.486	15.8562	20.8376	31.8336	12.1994	26.0175	21.2573		1.28836	1	1	1		1.28735	1	1	1		1.20001	1	1	1
1417526_at	1	Pcbp3	59093	NM_021568	16	3UTR	95.1286	135.226	132.638	119.737	61.3595	136.757	89.0544	120.258		0.829371	1	1	1		0.912746	1	1	1		0.78501	1	1	1
1417527_at	2	Ap3m2	64933	NM_001122820,NM_029505	9	3UTR	22.353	15.129	19.2298	19.2134	18.6188	17.1803	27.3099	20.0892		1.23297	1	1	1		0.974996	1	1	1		0.93122	1	1	1
1417528_at	1	Spag6	50525	NM_015773	11	3UTR	7.40977	2.10033	7.45218	4.69633	10.0946	6.39873	1.48393	11.5973		1.07677	1	1	1		0.78282	1	1	1		1.35764	1	1	1
1417529_at	1	Rab33a	19337	NM_011228	2	CDS.3UTR	37.9551	41.3943	44.5602	42.024	21.3412	51.7067	41.4363	38.5133		0.923373	1	1	1		0.916441	1	1	1		0.843663	1	1	1
1417530_a_at	1b	Srp9	27058	NM_012058	3	CDS.3UTR	981.718	967.343	985.042	897.868	968.091	1030.33	871.664	961.917		0.973802	1	1	1		1.03513	1	1	1		1.06135	1	1	1
1417531_at	1	Cyp2j5	13109	NM_010007	9	CDS.3UTR	0.37963	0.850127	0.420077	7.17936	1.09758	0.509098	0.883195	0.602347		0.195481	DOWN	1	1		0.161822	DOWN	1	1		0.21142	DOWN	1	1
1417532_at	1	Cyp2j5	13109	NM_010007	9	3UTR	5.275	8.18665	0.949376	5.3941	0.233637	1.57161	9.44275	0.543416		1.57424	UP	1	1		2.12212	UP	1	1		0.284584	DOWN	1	1
1417533_a_at	2	Itgb5	16419	NM_010580,NM_001145884	15	CDS.3UTR	323.526	353.829	279.343	292.104	314.483	300.436	310.369	289.465		1.04967	1	1	1		1.18533	1	1	1		1.07607	1	1	1
1417534_at	2	Itgb5	16419	NM_010580,NM_001145884	14a.14b.15	CDS.3UTR	167.817	129.943	125.107	128.184	148.96	134.522	143.308	121.827		1.04676	1	1	1		1.17557	1	1	1		1.11919	1	1	1
1417535_at	1	Fbxo25	66822	NM_025785	10	3UTR	120.022	130.146	127.283	102.089	153.502	115.872	137.008	155.156		1.27376	1	1	1		1.09066	1	1	1		1.1744	1	1	1
1417536_at	1	Zmat2	66492	NM_025594	6	3UTR	446.882	389.794	453.425	386.346	411.997	454.31	585.142	436.375		1.21642	1	1	1		0.996314	1	1	1		1.0316	1	1	1
1417537_at	1	Zmat2	66492	NM_025594	6	3UTR	12.6719	10.6481	13.8232	17.3293	25.4778	25.9779	2.34291	3.74843		0.195533	DOWN	1	1		0.748575	1	1	1		1.65174	UP	1	1
1417538_at	1	Slc35a1	24060	NM_011895	8	3UTR	138.144	125.807	147.912	136.549	130.607	138.846	145.715	135.408		0.988267	1	1	1		0.9279	1	1	1		0.947242	1	1	1
1417539_at	1	Slc35a1	24060	NM_011895	6.7.8	CDS.3UTR	182.041	153.769	139.478	138.44	140.538	140.526	139.869	136.763		0.995375	1	1	1		1.20831	1	1	1		1.01132	1	1	1
1417540_at	1	Elf1	13709	NM_007920	9	3UTR	47.0872	50.7366	52.8949	35.6307	134.515	46.6071	37.798	39.839		0.877001	1	1	1		1.10503	1	1	1		2.04599	UP	1	1
1417541_at	1	Hells	15201	NM_008234	22	CDS.3UTR	1295.9	1187.63	1229.86	1316.53	1154.42	1109.56	1228.74	1297.78		0.992195	1	1	1		0.975316	1	1	1		0.889094	1	1	1
1417542_at	1	Rps6ka2	20112	NM_011299	21	3UTR	271.923	297.584	288.447	239.363	263.542	280.584	257.723	257.749		0.976624	1	1	1		1.079	1	1	1		1.03091	1	1	1
1417543_at	1	Rps6ka2	20112	NM_011299	21	3UTR	53.4399	57.2831	54.9977	70.5727	63.4867	70.5572	40.9927	58.8001		0.794716	1	1	1		0.881761	1	1	1		1.06748	1	1	1
1417544_a_at	2	Flot2	14252	NM_008028,NM_001040403	12	3UTR	85.1672	142.373	104.125	171.369	133.956	150.59	132.703	135.357		0.973013	1	1	1		0.825934	1	1	1		1.03286	1	1	1
1417545_at	1	Trpv4	63873	NM_022017	16	CDS.3UTR	2.44326	5.2229	9.76425	2.50422	2.21625	1.91604	2.69249	14.0331		1.3633	1	1	1		0.624866	DOWN	1	1		0.336823	DOWN	1	1
1417546_at	1	Il2rb	16185	NM_008368	10	CDS.3UTR	2.03781	11.2687	3.51583	1.84252	13.4943	1.09281	5.00385	3.16531		1.52456	UP	1	1		2.48333	UP	1	1		2.72231	UP	1	1
1417547_at	1	Sart3	53890	NM_016926	19	3UTR	373.324	296.848	293.478	260.433	341.771	298.115	352.331	350.813		1.26942	1	1	1		1.20989	1	1	1		1.15522	1	1	1
1417548_at	1	Sart3	53890	NM_016926	10.11.12.13.15.9	CDS	149.737	109.757	169.23	135.379	139.769	128.536	158.846	119.238		0.912923	1	1	1		0.851893	1	1	1		0.880819	1	1	1
1417549_at	2	Zfp68	24135	NM_013844,NM_001044747,NM_001163797	6	3UTR	35.0068	34.4155	31.5775	15.3073	33.991	28.9635	30.9162	34.2677		1.3903	1	1	1		1.4807	1	1	1		1.34275	1	1	1
1417550_a_at	2	Gsg1	14840	NM_001080553,NM_010352,NM_001080552	6.7.8	CDS	11.12	12.908	3.60819	7.06903	11.2958	5.99164	9.53825	18.3151		2.60867	UP	1	1		2.2504	UP	1	1		1.6191	UP	1	1
1417551_at	2	Cln3	12752	NM_009907,NM_001146311	14.15.16.17	CDS.3UTR	52.8676	60.7546	71.6512	69.1473	62.3191	58.5001	77.2228	82.8881		1.13716	1	1	1		0.806985	1	1	1		0.8581	1	1	1
1417552_at	1	Fap	14089	NM_007986	22.23.24.25.26	CDS.3UTR	13.0298	18.7016	12.6147	12.3841	7.3829	16.5005	13.2994	4.34123		0.705658	1	1	1		1.26931	1	1	1		0.95538	1	1	1
1417553_at	1	Plac1	56096	NM_019538	3	CDS.3UTR	2.23354	13.502	15.3302	12.2019	12.2122	8.90265	16.2397	16.9595		1.20584	1	1	1		0.571532	DOWN	1	1		0.766916	1	1	1
1417554_at	2b	Hsd3b4	15495	NM_008294,NM_001111336	4	CDS.3UTR	1.07377	2.1586	0.390252	1.62336	8.7227	0.576809	1.78755	6.44493		4.08841	UP	1	1		1.60526	UP	1	1		4.61832	UP	1	1
1417555_at	5						44.6775	46.133	42.6111	39.1946	54.1317	38.5446	43.1359	68.6806		1.36685	1	1	1		1.11008	1	1	1		1.13288	1	1	1
1417556_at	1	Fabp1	14080	NM_017399	1.2.3	5UTR.CDS	0.680007	1.8175	0.44326	5.20058	0.874242	2.21256	1.54307	0.980126		0.447072	DOWN	1	1		0.442519	DOWN	1	1		0.546934	DOWN	1	1
1417557_at	1	Ubxn6	66530	NM_024432	10.11.8.9	CDS	196.694	205.601	193.482	172.747	198.524	176.295	216.729	214.399		1.17721	1	1	1		1.09848	1	1	1		1.02345	1	1	1
1417558_at	2	Fyn	14360	NM_008054,NM_001122892,NM_001122893	14.15	CDS.3UTR	81.98	91.1544	81.0569	89.2422	80.3333	95.696	77.2506	60.0003		0.80594	1	1	1		1.01665	1	1	1		1.03365	1	1	1
1417559_at	1	Sfxn1	14057	NM_027324	11.6.7.8.9	CDS.3UTR	473.479	455.414	426.937	380.502	443.214	517.638	446.767	556.504		1.24253	1	1	1		1.15042	1	1	1		1.19	1	1	1
1417560_at	1	Sfxn1	14057	NM_027324	11	3UTR	597.646	663.3	597.869	541.781	649.019	657.856	675.397	745.526		1.24681	1	1	1		1.10643	1	1	1		1.14673	1	1	1
1417561_at	2	Apoc1	11812	NM_007469,NM_001110009	2a.2b.3	5UTR.CDS	208.358	206.544	198.427	85.1109	272.631	178.559	179.865	213.179		1.38621	1	1	1		1.46331	1	1	1		1.59129	UP	1	1
1417562_at	1	Eif4ebp1	13685	NM_007918	2.3	CDS.3UTR	2107.26	1939.63	1712.47	1786.25	1406.99	1985.95	2247.85	2340.79		1.31152	1	1	1		1.15668	1	1	1		0.969764	1	1	1
1417563_at	5						19.4783	7.2999	15.2795	3.24994	32.6085	10.8905	19.5131	20.6064		2.16518	UP	1	1		1.44517	1	1	1		2.34756	UP	1	1
1417564_at	2	Med7	66213	NM_001104530,NM_001104556,NM_001104557,NM_025426	3	CDS.3UTR	392.877	354.388	420.281	499.756	351.25	454.748	363.467	347.237		0.772474	1	1	1		0.812212	1	1	1		0.876049	1	1	1
1417565_at	1	Abhd5	67469	NM_026179	7	3UTR	45.6571	38.3939	44.2691	43.8815	64.7425	45.002	47.6304	85.5174		1.51046	UP	1	1		0.953492	1	1	1		1.24497	1	1	1
1417566_at	1	Abhd5	67469	NM_026179	5.6.7	CDS.3UTR	50.002	25.4417	41.9495	37.5896	46.4401	37.913	73.6234	50.745		1.56361	UP	1.56361	1		0.948511	1	1	1		1.06052	1	1	1
1417567_at	2	Ctnnbip1	67087	NM_023465,NM_001141930	6	3UTR	41.2992	36.496	60.5174	45.1343	62.3058	42.5968	54.5916	52.8897		1.01732	1	1	1		0.736337	1	1	1		0.99291	1	1	1
1417568_at	2	Ncald	52589	NM_134094,NM_001170866,NM_001170867,NM_001170868	10	3UTR	14.9147	11.431	11.3685	16.4886	17.9088	11.1697	9.55322	23.5877		1.18968	1	1	1		0.945747	1	1	1		1.04384	1	1	1
1417569_at	2	Ncald	52589	NM_134094,NM_001170866,NM_001170867,NM_001170868	10	3UTR	21.1501	20.7121	11.9369	16.3105	37.7253	10.3412	43.0113	32.1761		2.66174	UP	1	1		1.48198	1	1	1		1.70162	UP	1	1
1417570_at	1	Anapc1	17222	NM_008569	48	3UTR	73.303	68.0251	62.9341	62.835	88.9633	69.4222	74.1122	75.0004		1.18561	1	1	1		1.12371	1	1	1		1.25934	1	1	1
1417571_at	1	Mpg	268395	NM_010822	3.4	CDS	184.396	181.919	221.927	204.361	177.25	228.741	166.109	169.577		0.787463	1	1	1		0.859312	1	1	1		0.952388	1	1	1
1417572_at	1	Mpg	268395	NM_010822	4	3UTR	14.4757	13.15	31.1561	9.65933	22.6437	25.7939	27.2935	18.9893		1.13395	1	1	1		0.676845	1	1	1		1.18675	1	1	1
1417573_at	1	Mmadhc	109129	NM_133839	7.8	CDS.3UTR	635.905	645.474	643.528	709.202	491.152	706.123	559.452	563.385		0.830053	1	1	1		0.947254	1	1	1		0.88508	1	1	1
1417574_at	2	Cxcl12	20315	NM_013655,NM_001012477	4a.4b	3UTR	12.0623	31.4299	28.1547	13.0915	14.0694	17.3075	19.7829	15.2491		0.849339	1	1	1		1.05445	1	1	1		0.760722	1	1	1
1417575_at	2b	Otub2	68149	NM_001177841,NM_026580	8	3UTR	42.7501	36.733	48.3965	26.8141	23.8608	38.7388	32.5607	72.3381		1.39473	1	1	1		1.05681	1	1	1		0.832324	1	1	1
1417576_a_at	2b	Otub2	68149	NM_001177841,NM_026580	6.7.8	CDS.3UTR	25.9298	31.4263	22.8019	14.9043	19.2444	33.7666	31.7622	41.1145		1.93275	UP	1	1		1.52113	UP	1	1		1.40589	1	1	1
1417577_at	1	Trpc3	22065	NM_019510	12	3UTR	4.10758	1.86616	11.485	2.32907	4.67603	0.386641	3.90314	1.51005		0.391861	DOWN	1	1		0.43244	DOWN	1	1		0.366487	DOWN	1	1
1417578_a_at	1	Gmppa	69080	NM_133708	11.12	CDS	102.31	108.866	132.103	111.442	117.192	89.8998	128.047	98.0385		0.928311	1	1	1		0.867094	1	1	1		0.850323	1	1	1
1417579_x_at	1	Gmppa	69080	NM_133708	10.11.12.13	CDS.3UTR	109.938	76.8824	83.6037	86.1511	100.826	96.0968	100.188	85.8885		1.09615	1	1	1		1.10053	1	1	1		1.16004	1	1	1
1417580_s_at	1	Selenbp1	20341	NM_009150	10.11.12	CDS.3UTR	30.3376	11.6902	16.4706	10.5832	22.7733	14.6232	23.074	26.0356		1.81526	UP	1	1		1.55349	UP	1	1		1.3823	1	1	1
1417581_at	1	Dhodh	56749	NM_020046	9	3UTR	210.452	168.305	182.685	155.85	228.691	229.997	337.048	295.76		1.86925	UP	1.86925	1		1.11881	1	1	1		1.35492	1	1	1
1417582_s_at	1	Dhodh	56749	NM_020046	9	3UTR	270.976	300.95	260.816	251.995	302.477	267.918	373.083	388.821		1.48574	1	1	1		1.11528	1	1	1		1.11229	1	1	1
1417583_a_at	1	Utp3	65961	NM_023054	1	CDS	916.212	888.467	699.7	1085.34	767.599	985.886	934.451	805.292		0.974623	1	1	1		1.011	1	1	1		0.982321	1	1	1
1417584_at	1	Slc11a2	18174	NM_008732	17	3UTR	20.7669	11.8174	13.2541	16.7873	5.21906	11.3372	9.20743	28.6774		1.26108	1	1	1		1.08464	1	1	1		0.551116	DOWN	1	1
1417585_at	1	Nup210	54563	NM_018815	40	3UTR	163.838	173.467	143.315	145.875	124.543	133.019	150.298	192.019		1.18371	1	1	1		1.16638	1	1	1		0.890632	1	1	1
1417586_at	2b	Timeless	21853	NM_011589,NM_001164081,NM_001136082,NM_001164080	30a.30b	3UTR	434.426	388.742	298.199	396.077	383.543	376.712	325.736	476.566		1.15559	1	1	1		1.18565	1	1	1		1.09503	1	1	1
1417587_at	2	Timeless	21853	NM_011589,NM_001164081,NM_001136082,NM_001164080	11.12.14	CDS	252.996	305.618	233.07	246.912	205.105	252.822	286.185	274.047		1.16719	1	1	1		1.16382	1	1	1		0.95405	1	1	1
1417588_at	1	Galnt3	14425	NM_015736	11	3UTR	49.0817	36.8936	57.9585	40.0569	57.2012	44.6891	34.2071	38.7141		0.743976	1	1	1		0.877161	1	1	1		1.03953	1	1	1
1417589_at	1	Galnt3	14425	NM_015736	11	3UTR	7.46866	2.7728	8.10912	3.67867	7.77686	5.28014	9.74104	0.407238		0.860914	1	1	1		0.868819	1	1	1		1.10767	1	1	1
1417590_at	1	Cyp27a1	104086	NM_024264	7.8.9	CDS.3UTR	6.02848	8.22134	14.1879	14.5034	6.76985	8.34943	18.677	24.995		1.52213	UP	1	1		0.49666	DOWN	1	1		0.526964	DOWN	1	1
1417591_at	1	Ptges2	96979	NM_133783	6.7	CDS.3UTR	66.2434	65.3039	43.0605	60.9416	40.8181	60.6273	75.7813	49.787		1.20736	1	1	1		1.26485	1	1	1		0.975418	1	1	1
1417592_at	1	Mtor	56717	NM_020009	58	3UTR	314.974	325.378	345.823	290.069	258.118	278.452	284.822	255.358		0.849484	1	1	1		1.00701	1	1	1		0.843806	1	1	1
1417593_at	1	Tusc2	80385	NM_019742	3	3UTR	96.4684	75.5636	98.6001	106.053	115.325	98.8812	151.64	110.372		1.28028	1	1	1		0.840604	1	1	1		1.04668	1	1	1
1417594_at	1	Gkap1	56278	NM_019832	10.11.12.8	CDS.3UTR	129.165	105.066	134.772	207.333	95.4855	143.784	112.753	122.897		0.688822	1	1	1		0.684676	1	1	1		0.699404	1	1	1
1417595_at	1	Meox1	17285	NM_010791	3	3UTR	3.31312	1.34596	4.1015	7.10335	28.2042	1.38327	4.01999	1.69009		0.509608	DOWN	1	1		0.415809	DOWN	1	1		2.64059	UP	1	1
1417596_at	1	B9d1	27078	NM_013717	3.4.5.6.7	CDS.3UTR	158.768	155.091	156.55	168.01	139.787	219.332	147.506	135.925		0.873279	1	1	1		0.96703	1	1	1		1.10648	1	1	1
1417597_at	1b	Cd28	12487	NM_007642	4	3UTR	12.4195	7.85803	3.85513	14.8651	6.97647	0.66137	10.5712	9.37795		1.06565	1	1	1		1.08319	1	1	1		0.407999	DOWN	1	1
1417598_a_at	2	Fxr1	14359	NM_001113188,NM_001113189,NM_008053	14.17	CDS.3UTR	1297.61	1555.05	1295.58	1337.46	1249.83	1374.2	1263.87	1418.05		1.01857	1	1	1		1.08341	1	1	1		0.996579	1	1	1
1417599_at	1	Cd276	102657	NM_133983	8	3UTR	100.237	119.318	154.922	144.658	45.5862	191.957	72.1202	49.6643		0.406518	DOWN	1	1		0.732877	1	1	1		0.792921	1	1	1
1417600_at	1	Slc15a2	57738	NM_021301	22	3UTR	59.2528	39.6869	75.3333	31.1932	142.599	50.3043	2.03356	39.0654		0.38581	DOWN	1	1		0.92878	1	1	1		1.81085	UP	1	1
1417601_at	1	Rgs1	50778	NM_015811	5	3UTR	9.59049	3.0099	1.58892	10.0038	14.4602	1.87658	4.71511	13.9317		1.60849	UP	1	1		1.08692	1	1	1		1.40922	1	1	1
1417602_at	1	Per2	18627	NM_011066	23	3UTR	7.31013	1.67482	4.95733	4.19151	11.086	3.5536	9.39066	1.24012		1.16198	1	1	1		0.982086	1	1	1		1.60016	UP	1	1
1417603_at	1	Per2	18627	NM_011066	20.21.22.23	CDS.3UTR	7.159	27.7803	5.73387	1.57777	15.7819	9.82651	4.86025	5.21399		1.37784	1	1	1		4.77859	UP	1	1		3.50242	UP	1	1
1417604_at	1	Camk1	52163	NM_133926	10.12.8.9	CDS.3UTR	29.0955	21.8398	30.9526	32.3451	35.9573	28.2992	29.7084	19.8088		0.782292	1	1	1		0.804695	1	1	1		1.01515	1	1	1
1417605_s_at	1	Camk1	52163	NM_133926	10.11.12	CDS.3UTR	38.174	20.6052	22.8658	31.1392	37.8158	35.1537	34.2252	37.2834		1.32411	1	1	1		1.0884	1	1	1		1.35116	1	1	1
1417606_a_at	1b	Calr	12317	NM_007591	9	3UTR	1697.16	1457.33	1605.9	1405.69	1675.12	1385.76	1802.77	2170.22		1.31923	1	1	1		1.04745	1	1	1		1.01636	1	1	1
1417607_at	1	Cox6a2	12862	NM_009943	1.2.3	5UTR.CDS.3UTR	28.343	28.1705	21.6732	19.3427	20.9989	15.3649	23.7572	18.7963		1.03749	1	1	1		1.37784	1	1	1		0.886577	1	1	1
1417608_a_at	1	Rpl13a	22121	NM_009438	3.4.5	CDS	6517.9	6814.87	6015.85	5713.15	6093.68	5486.8	6654.07	7173.86		1.17895	1	1	1		1.13674	1	1	1		0.987337	1	1	1
1417609_at	1	Ube2a	22209	NM_019668	6	3UTR	146.071	171.74	122.412	119.635	131.765	107.342	109.067	91.2774		0.827707	1	1	1		1.31301	1	1	1		0.987854	1	1	1
1417610_at	1	Apoa5	66113	NM_080434	4	3UTR	3.59258	3.47708	8.7555	3.81782	3.86208	7.33349	4.58746	6.96421		0.918745	1	1	1		0.562275	DOWN	1	1		0.890423	1	1	1
1417611_at	1	Tmem37	170706	NM_019432	2	CDS	78.4929	52.2678	43.5248	51.1172	80.6282	58.2529	68.2462	81.1938		1.579	UP	1	1		1.38163	1	1	1		1.46744	1	1	1
1417612_at	1	Ier5	15939	NM_010500	1	3UTR	45.8574	54.8227	68.8751	78.0007	39.9214	61.8778	27.9474	26.2455		0.368971	DOWN	1	-2.71024		0.685478	1	1	1		0.693097	1	1	1
1417613_at	1	Ier5	15939	NM_010500	1	CDS	18.6609	4.09584	15.611	21.9803	4.26418	12.4648	6.47513	13.0451		0.519277	DOWN	1	1		0.605373	DOWN	1	1		0.445024	DOWN	1	1
1417614_at	1	Ckm	12715	NM_007710	7.8	CDS.3UTR	4.14669	17.6917	3.87162	1.84608	1.68589	4.8471	1.85277	11.3444		2.30813	UP	1	1		3.81943	UP	1	1		1.14259	1	1	1
1417615_a_at	1b	Rpl11	67025	NM_025919	2.3.4.5	CDS	5048.93	5455.59	4726.35	4745.36	5252.08	4580.76	4662.27	5335.4		1.05553	1	1	1		1.10904	1	1	1		1.03813	1	1	1
1417616_at	1	St6galnac2	20446	NM_009180	9	3UTR	22.7065	19.8416	27.3043	21.0364	2.35391	41.7701	10.4522	3.90375		0.296975	DOWN	1	1		0.88017	1	1	1		0.91277	1	1	1
1417617_at	2	1810032O08Rik	66293	NR_027819,NR_027820,NR_027821	5b.5c	CDS.3UTR	17.906	3.1391	2.03408	6.14603	19.2772	8.1473	3.26661	12.7956		1.96357	UP	1	1		2.57271	UP	1	1		3.35258	UP	1	1
1417618_at	1	Itih2	16425	NM_010582	19.20.21	CDS.3UTR	7.02471	12.8566	3.03799	16.5123	21.0307	2.22705	4.82231	8.43844		0.678288	1	1	1		1.01693	1	1	1		1.18963	1	1	1
1417619_at	1	Gadd45gip1	102060	NM_183358	1.2	CDS	365.195	376.065	358.042	376.057	319.779	389.579	493.501	529.941		1.39415	1	1	1		1.00975	1	1	1		0.966297	1	1	1
1417620_at	1	Rac2	19354	NM_009008	7	3UTR	14.8833	22.9323	14.9073	8.24573	10.5236	23.0181	11.1241	20.3794		1.36066	1	1	1		1.63329	UP	1	1		1.44869	1	1	1
1417621_at	2	Nfatc1	18018	NM_016791,NM_001164109	9b	3UTR	18.1249	20.3659	17.1034	15.6589	24.699	15.8471	5.8455	27.6223		1.02153	1	1	1		1.17485	1	1	1		1.23759	1	1	1
1417622_at	1	Slc12a2	20496	NM_009194	27	3UTR	405.001	390.044	394.811	402.197	276.608	366.847	308.671	224.038		0.668386	1	1	1		0.997536	1	1	1		0.807338	1	1	1
1417623_at	1	Slc12a2	20496	NM_009194	18.19.20.21.23.24	CDS	46.0105	57.9047	86.0342	91.7551	55.9112	60.1531	46.9918	41.022		0.495046	DOWN	1	-2.02002		0.584485	DOWN	1	-1.71091		0.65282	DOWN	1	-1.53182
1417624_at	1	Nab1	17936	NM_008667	8	3UTR	110.375	71.8923	143.888	159.335	170.373	105.151	100.721	114.15		0.708621	1	1	1		0.6011	DOWN	1	-1.66362		0.90865	1	1	1
1417625_s_at	1	Cxcr7	12778	NM_007722	2	3UTR	93.7326	94.6725	80.0372	61.5337	95.9685	85.2678	42.986	30.2294		0.517164	DOWN	1	-1.93362		1.33082	1	1	1		1.28018	1	1	1
1417626_at	2	Pde4dip	83679	NM_001039376,NM_001110163	57	3UTR	20.5425	14.0954	19.8918	26.1088	8.80552	13.2036	13.4227	28.0442		0.901444	1	1	1		0.752988	1	1	1		0.478453	DOWN	1	1
1417627_a_at	1	Limk1	16885	NM_010717	16	3UTR	72.0197	61.7945	77.2814	72.6925	70.1809	78.6105	60.8528	62.7275		0.824012	1	1	1		0.89225	1	1	1		0.992115	1	1	1
1417628_at	1	Supt6h	20926	NM_009297	37	CDS.3UTR	203.383	177.133	223.883	198.699	200.688	225.782	180.617	153.73		0.791199	1	1	1		0.900457	1	1	1		1.0092	1	1	1
1417629_at	1	Prodh	19125	NM_011172	14	CDS.3UTR	67.8494	59.6836	67.8908	55.2064	66.0685	78.1826	89.1951	67.8474		1.27576	1	1	1		1.03603	1	1	1		1.17185	1	1	1
1417630_at	1	Mknk1	17346	NM_021461	13	3UTR	76.8927	47.0734	53.5275	43.7028	77.7639	61.1209	55.4703	65.8441		1.2477	1	1	1		1.27497	1	1	1		1.42841	1	1	1
1417631_at	1	Mknk1	17346	NM_021461	11.12.13	CDS.3UTR	48.6392	45.0882	61.6021	53.2742	59.154	49.5981	48.3449	55.8775		0.907258	1	1	1		0.815898	1	1	1		0.946688	1	1	1
1417632_at	1	Atp6v0a1	11975	NM_016920	22	3UTR	41.675	37.4988	51.8409	47.8913	44.665	44.9802	48.1681	32.8434		0.81229	1	1	1		0.793864	1	1	1		0.898859	1	1	1
1417633_at	1	Sod3	20657	NM_011435	2	3UTR	13.9178	3.88727	11.1473	13.5651	13.5473	2.27446	4.38248	9.27776		0.552768	DOWN	1	1		0.720491	1	1	1		0.640234	DOWN	1	1
1417634_at	1	Sod3	20657	NM_011435	2	CDS.3UTR	2.4009	1.55266	1.53925	2.24298	3.39534	2.11769	13.6768	2.78091		4.35131	UP	1	1		1.0453	1	1	1		1.45761	1	1	1
1417635_at	1	Spa17	20686	NM_011449	1.2.3.5	5UTR.CDS.3UTR	18.0089	13.1109	13.5909	17.0553	14.1597	5.41292	9.63992	7.60918		0.562847	DOWN	1	1		1.01545	1	1	1		0.638666	DOWN	1	1
1417636_at	1	Slc6a9	14664	NM_008135	14	3UTR	62.5737	78.9559	60.2078	48.4421	80.4366	51.5672	82.4556	89.2063		1.57996	UP	1	1		1.30262	1	1	1		1.21495	1	1	1
1417637_a_at	2	Hmg20b	15353	NM_010440,NM_001163165,NM_001163166	8.9	CDS.3UTR	87.9614	72.3588	70.3545	83.1608	77.3682	69.6131	76.4705	85.3832		1.05432	1	1	1		1.04433	1	1	1		0.957437	1	1	1
1417638_at	1	Lefty1	13590	NM_010094	4	CDS.3UTR	1199.89	1271.82	1508.68	1081.14	868.087	1911.42	416.772	761.822		0.455087	DOWN	1	-2.19738		0.954393	1	1	1		1.07324	1	1	1
1417639_at	1	Slc22a4	30805	NM_019687	10	CDS.3UTR	2.87342	1.15163	1.55075	1.33057	1.03999	0.325582	1.34938	1.21942		0.891536	1	1	1		1.39695	1	1	1		0.47394	DOWN	1	1
1417640_at	1	Cd79b	15985	NM_008339	5.6	CDS.3UTR	21.3124	23.3495	24.1188	10.8879	19.0432	23.627	15.1245	27.5445		1.21888	1	1	1		1.27581	1	1	1		1.21892	1	1	1
1417641_at	1	Galntl5	67909	NM_026449	6.7.8.9	CDS	3.65875	9.09788	2.53063	0.458574	5.65123	4.02496	7.42206	4.92847		4.1317	UP	1	1		4.26756	UP	1	1		3.23704	UP	1	1
1417642_at	1	Aldh1a3	56847	NM_053080	13	3UTR	3.12792	15.9629	6.25397	1.48863	2.42272	1.67433	1.864	1.29631		0.408171	DOWN	1	1		2.46569	UP	1	1		0.529157	DOWN	1	1
1417643_at	1	Rsph1	22092	NM_025290	5.6.7.8.9	CDS.3UTR	66.4882	91.4772	77.8038	90.0103	20.1039	75.1929	10.5111	27.3922		0.225865	DOWN	1	-4.42742		0.941312	1	1	1		0.567871	DOWN	1	1
1417644_at	1	Sspn	16651	NM_010656	3	3UTR	6.32186	7.85389	10.9879	4.30045	3.86259	8.94852	8.13903	10.7426		1.23503	1	1	1		0.927223	1	1	1		0.837963	1	1	1
1417645_at	1	Sspn	16651	NM_010656	3	3UTR	4.5503	3.47063	6.91306	1.05252	5.15724	2.21364	7.64937	1.15952		1.10587	1	1	1		1.00695	1	1	1		0.92534	1	1	1
1417646_a_at	2	Snx5	69178	NM_001199188,NM_024225	13.14	CDS.3UTR	1266.73	1271.13	1423.24	1535	1199.73	1467.98	1227.73	1101.56		0.787391	1	1	1		0.857896	1	1	1		0.901792	1	1	1
1417647_at	2	Snx5	69178	NM_001199188,NM_024225	14	3UTR	1019.61	1099.9	1143.84	1364.79	1288.04	1122.17	1095.36	1127.27		0.885995	1	1	1		0.84489	1	1	1		0.96077	1	1	1
1417648_s_at	2	Snx5	69178	NM_001199188,NM_024225	14	3UTR	852.583	889.98	1006.45	1109.57	1149.86	1118.13	950.92	951.936		0.89926	1	1	1		0.823508	1	1	1		1.07181	1	1	1
1417649_at	2	Cdkn1c	12577	NM_009876,NM_001161624	2a.2b.3.4	CDS.3UTR	77.1527	73.1996	88.7471	83.9986	187.239	110.93	89.326	94.3361		1.06319	1	1	1		0.870367	1	1	1		1.72606	UP	1.72606	1
1417650_at	1	Lao1	100470	NM_133892	7	CDS.3UTR	23.5614	17.1229	10.7399	20.2629	38.1083	17.1361	28.8421	25.6007		1.75606	UP	1	1		1.31228	1	1	1		1.78192	UP	1	1
1417651_at	1	Cyp2c29	13095	NM_007815	9	CDS.3UTR	37.1513	24.377	27.5934	16.6049	17.0109	20.5694	29.7015	37.6525		1.52391	UP	1	1		1.3921	1	1	1		0.850265	1	1	1
1417652_a_at	1	Tbca	21371	NM_009321	3.4	CDS	1531.44	1465.14	1433.53	1302.18	1449.39	1480.3	1440.13	1355.4		1.02186	1	1	1		1.09536	1	1	1		1.0709	1	1	1
1417653_at	1	Pvalb	19293	NM_013645	2.3.4.5	CDS.3UTR	3.20438	2.68252	21.6175	18.2118	4.43121	11.224	18.7142	27.7933		1.16767	1	1	1		0.147803	DOWN	1	1		0.393057	DOWN	1	1
1417654_at	1	Sdc4	20971	NM_011521	5	3UTR	40.1661	50.4277	60.4832	54.4411	64.0059	50.96	97.5575	76.2871		1.51269	UP	1.51269	1		0.788291	1	1	1		1.00036	1	1	1
1417655_a_at	2	Srrt	83701	NM_031405,NM_001109910,NM_001109909	17.18a.18b.19a.19b.20	CDS.3UTR	490.837	490.387	457.255	410.803	437.003	477.165	394.665	488.602		1.01752	1	1	1		1.13037	1	1	1		1.05312	1	1	1
1417656_at	1	Mybl2	17865	NM_008652	13.14	CDS.3UTR	1520.25	1524.23	1258.38	1663.57	1433.13	1503.57	1182.71	1413.9		0.888658	1	1	1		1.04194	1	1	1		1.00505	1	1	1
1417657_s_at	1	Dnajc2	22791	NM_009584	13.15.16.17	CDS.3UTR	993.518	858.452	967.297	905.323	676.284	1011.87	941.25	806.577		0.933359	1	1	1		0.988973	1	1	1		0.901494	1	1	1
1417658_at	1b	Tbrg4	21379	NM_134011	12b	3UTR	82.7522	77.9355	124.779	153.777	87.6453	113.238	79.537	67.9774		0.52957	DOWN	1	-1.88833		0.576861	DOWN	1	-1.73352		0.72116	1	1	1
1417659_at	1	Vps29	56433	NM_019780	3.4	CDS	773.311	769.935	825.614	761.974	931.876	674.299	560.971	730.458		0.813454	1	1	1		0.972069	1	1	1		1.01171	1	1	1
1417660_s_at	1	Vps29	56433	NM_019780	4	CDS.3UTR	1104.72	1186.67	1170.29	1083.11	1288.72	1191.44	1117.13	1185.31		1.02176	1	1	1		1.01686	1	1	1		1.10063	1	1	1
1417661_at	1	Rdm1	66599	NM_025654	4.5.6.7	CDS.3UTR	238.839	326.469	275.887	419.764	314.628	350.613	245.47	219.944		0.669035	1	1	1		0.812632	1	1	1		0.956285	1	1	1
1417662_at	1	Elk3	13713	NM_013508	5	3UTR	20.6925	1.63516	25.7518	12.4922	31.1815	22.3697	17.5304	22.1016		1.03629	1	1	1		0.583822	DOWN	1	1		1.40025	1	1	1
1417663_a_at	2	Ndrg3	29812	NM_013865,NM_180956	17	3UTR	84.3631	115.382	95.5642	73.4096	87.1688	97.0005	80.9736	90.7888		1.0165	1	1	1		1.18211	1	1	1		1.08993	1	1	1
1417664_a_at	2	Ndrg3	29812	NM_013865,NM_180956	14.15.17	CDS.3UTR	97.2257	69.8131	92.2008	81.8919	66.9485	84.3861	104.408	106.761		1.21297	1	1	1		0.959482	1	1	1		0.869276	1	1	1
1417665_a_at	2	Cpsf1	94230	NM_053193,NM_001164173	34.35.36.37a.37b	CDS.3UTR	854.13	876.146	706.673	635.607	808.401	718.231	786.106	844.53		1.21483	1	1	1		1.28906	1	1	1		1.13734	1	1	1
1417666_at	1	Dnttip1	76233	NM_133763	10.11.12.13	CDS.3UTR	231.266	195.747	203.942	201.436	185.802	200.582	190.394	189.614		0.937414	1	1	1		1.05337	1	1	1		0.953141	1	1	1
[truncated: 43,040 more rows]
