# Supplementary material for: Wnt Signaling Regulates the Lineage Differentiation Potential of Mouse Embryonic Stem Cells through Tcf3 Down-Regulation
Source: PLoS Genet. 2013 May 2;9(5):e1003424. doi: 10.1371/journal.pgen.1003424 (PMC3642041; doi:10.1371/journal.pgen.1003424)
Supplement: Table S2 — Primer sequences used in QPCR and DNA methylation analysis (XLS) [file pgen.1003424.s009.xls]

## Sheet: Sheet1
Q-RT-PCR Primers
	Gene	Forward Primer	Reverse Primer
	FGF5	5’-AAAGTCAATGGCTCCCACGAA-3’	5’-GGCACTTGCATGGAGTTTTCC-3’
	Nestin	5’-CCCTGAAGTCGAGGAGCTG-3’	5’-CTGCTGCACCTCTAAGCGA-3’
	MAP2	5’-CTGGATTTCAAGGAAAAGGCC-3’	5’-ATCTCAGCCCCGTGATCTA-3’
	BIII-tubulin	5’-CCTTCACCCAAAGTGTCGG-3’	5’-AGAGGGCTTCATTGTCGATG-3’
	GFAP	5’-GCTAGCCCTGGACATCGAGAT-3’	5’-GTGGCCTTCTGACACGGAT-3’
	Actb	5’-ACCAACTGGGACGACATGGAG-3’	5’-TACGACCAGAGGCATACAGGG-3’
	Gata6	5’-ACAGCCCACTTCTGTGTTCCC-3’	5’-GTGGGTTGGTCACGTGGTACAG-3’
	Gata4	5’-CCTGGAAGACACCCCAATCTC-3’	5’-AGGTAGTGTCCCGTCCCATCT-3’
	Brachyury	5’-CTCTAATGTCCTCCCTTGTTGCC-3’	5’-TGCAGATTGTCTTTGGCTACTTTG-3’
DNA Methylation primers
	Primer name	Forward Primer	Reverse Primer	Tm
	Region A	GTAGAAGGGTTGATGGGATTTT	CCCCTCCAATAAACTCCATAAC	57
	Region B	GTTATGGAGTTTATTGGAGGG	AACCTAAAACTCCCAACTAACC	57
	C-Methylated	GTGGTTTTATTATGTTTTAGTTCGG	AAAAAATCAACTCGTCGTTCG	53
	C-Unmethylated	GTGGTTTTATTATGTTTTAGTTTGG	AAAAAAATCAACTCATCATTCACT	53
	Region D	AGGTAAAGGGATTTTTAGGGTTA	CCCCCAAACAAAATAACTATCT	57
ChIP-QPCR primers
	Primer name	Forward Primer	Reverse Primer
	Chip-Tcf3-P1	TGGCAGGAGAGCAGGGAAGC	GTGGGGCGAGCAGATCATTGAG
	Chip-Tcf3-P2	ACGAGGGAGGGTGTGTGC	AGAGCCTGAGTTTGGTAGTTGC
	Chip-Tcf3-P3	CGGTAAGTACCTGCTGAGCCATC	CTGCCGTGATAGCCCACAAGC
	Chip-Tcf3-P4	GAAAGGACTTCCCAGGGTAGCC	CGCACACTCGTATTCACACTCG
	Chip-Tcf3-P5	GCGAACGACGAGCTGATCC	TGACCAGGGACGACTTGACC
	Chip-Tcf3-P6	CCCTGCTCTCCTCCCATCG	CCTTCTCACTGCGGACAAAACC
	Chip-Tcf3-P7	CTGAGGCTTACGCCAGGGTTAG	AGATGGCTCTGTGGGTAAAGGC
	Chip-Tcf3-P8	CTGTAGGCACCTTCAGTGTTCC	ACCAGGTCCCTCCCATCCC
