# Supplementary material for: Wnt Signaling Regulates the Lineage Differentiation Potential of Mouse Embryonic Stem Cells through Tcf3 Down-Regulation
Source: PLoS Genet. 2013 May 2;9(5):e1003424. doi: 10.1371/journal.pgen.1003424 (PMC3642041; doi:10.1371/journal.pgen.1003424)
Supplement: Table S3 — Differentially expressed genes between ApcNN and ApcNN-over expressing Tcf3 (Tcf3 OE) ESCs. (XLS) [file pgen.1003424.s010.xls]

## Sheet: Sheet1
		Apc NN cl Empty	Apc NN	Apc NN401	Tcf3 OE NN cl 10	Tcf3 OE NN cl 12	Tcf3 OE	Apc NN401	Tcf3 OE	Tcf3 OE vs. Apc NN401	Tcf3 OE vs. Apc NN401	Tcf3 OE vs. Apc NN401
ProbeSet_ID	gene_symbol	YA482_(Mouse430_2).ya4samples.mas5-Signal	YA487_(Mouse430_2).ya4samples.mas5-Signal	Mean	YA485_(Mouse430_2).ya4samples.mas5-Signal	YA486_(Mouse430_2).ya4samples.mas5-Signal	Mean	expression (1=validated;0=under BG)	expression (1=validated;0=under BG)	ratio (Tcf3 OE/Apc NN)	UP reg./DOWN reg.	ratio UP/DOWN
1437682_x_at	1110004E09Rik	202.838	183.558	193.198	125.414	70.8646	98.1395	1	1	0.507974	DOWN	0.507974
1435412_at	1700007E06Rik	64.8529	23.5476	44.2002	26.474	18.1769	22.3255	1	0	0.505098	DOWN	0.505098
1428097_at	2510009E07Rik	52.7559	93.1995	72.9777	32.4389	37.6894	35.0642	1	1	0.480478	DOWN	0.480478
1427066_a_at	4933439F18Rik	160.264	166.548	163.406	130.858	83.0033	106.931	1	1	0.654389	DOWN	0.654389
1455538_at	6330403M23Rik	87.8154	105.983	96.8994	58.6698	57.9339	58.3019	1	1	0.601674	DOWN	0.601674
1444797_at	8030474K03Rik	86.2122	51.4804	68.8463	30.2939	35.706	32.9999	1	0	0.479328	DOWN	0.479328
1443858_at	9230105E10Rik	21.681	58.5482	40.1146	23.6472	25.4356	24.5414	1	0	0.611782	DOWN	0.611782
1434719_at	A2m	20.92	58.6396	39.7798	12.7686	26.3389	19.5537	1	0	0.491549	DOWN	0.491549
1438435_at	Acer3	43.3294	36.6451	39.9873	27.3178	25.4457	26.3817	1	0	0.659754	DOWN	0.659754
1436711_at	Actr5	62.3001	55.4308	58.8654	38.2059	37.6626	37.9342	1	1	0.644423	DOWN	0.644423
1428018_a_at	AF251705	19.5791	69.1495	44.3643	22.0178	33.3923	27.7051	1	0	0.62449	DOWN	0.62449
1454727_at	Afap1l1	61.149	41.9179	51.5334	25.0372	29.2365	27.1368	1	0	0.526587	DOWN	0.526587
1434068_s_at	AI662270	65.5524	68.9907	67.2716	41.8485	35.9841	38.9163	1	1	0.578496	DOWN	0.578496
1434742_s_at	Aifm3	50.9828	38.651	44.8169	29.4419	27.2618	28.3519	1	0	0.632615	DOWN	0.632615
1419241_a_at	Aire	103.281	214.227	158.754	60.8995	137.8	99.3498	1	1	0.62581	DOWN	0.62581
1452016_at	Alox5ap	40.6662	119.901	80.2838	42.5599	52.8317	47.6958	1	1	0.59409	DOWN	0.59409
1453358_s_at	Amn1	52.5978	71.2557	61.9268	34.695	28.6407	31.6678	1	0	0.511375	DOWN	0.511375
1424844_at	Angel1	41.3969	46.9144	44.1556	30.533	25.3555	27.9442	1	0	0.632858	DOWN	0.632858
1443978_at	Ankle1	42.9876	68.0593	55.5234	34.3514	26.0878	30.2196	1	0	0.544267	DOWN	0.544267
1436538_at	Ankrd37	61.0708	149.216	105.143	54.3539	49.6412	51.9976	1	1	0.49454	DOWN	0.49454
1419817_s_at	Ankzf1	96.7274	149.648	123.188	62.6205	91.7959	77.2082	1	1	0.626752	DOWN	0.626752
1439648_at	Anln	59.6773	44.7589	52.2181	31.393	26.2694	28.8312	1	0	0.55213	DOWN	0.55213
1451755_a_at	Apobec1	52.2617	91.5088	71.8852	51.0027	43.6667	47.3347	1	1	0.658476	DOWN	0.658476
1416371_at	Apod	34.8427	40.4817	37.6622	22.1556	27.4966	24.8261	1	0	0.659176	DOWN	0.659176
1418421_at	Bcl6b	34.4697	60.5507	47.5102	22.5024	28.9311	25.7168	1	0	0.541289	DOWN	0.541289
1439523_at	Bend4	45.917	27.6925	36.8047	16.1535	17.7174	16.9354	1	0	0.460143	DOWN	0.460143
1418025_at	Bhlhe40	80.8867	211.337	146.112	66.7821	113.202	89.9919	1	1	0.615912	DOWN	0.615912
1418913_at	Bhmt2	64.6564	43.8591	54.2577	11.6195	29.3554	20.4874	1	0	0.377595	DOWN	0.377595
1418914_s_at	Bhmt2	79.173	59.6911	69.4321	20.9103	24.5098	22.71	1	0	0.327083	DOWN	0.327083
1453651_a_at	Brp44l	514.331	241.282	377.807	202.614	224.002	213.308	1	1	0.564596	DOWN	0.564596
1455656_at	Btla	50.9246	78.6236	64.7741	19.1437	40.9007	30.0222	1	0	0.46349	DOWN	0.46349
1417381_at	C1qa	32.7815	481.732	257.257	62.1396	102.374	82.2569	1	1	0.319746	DOWN	0.319746
1417063_at	C1qb	32.3487	305.575	168.962	57.7533	83.6561	70.7047	1	1	0.418465	DOWN	0.418465
1437726_x_at	C1qb	28.8126	219.411	124.112	38.5305	37.1097	37.8201	1	1	0.304726	DOWN	0.304726
1449401_at	C1qc	24.0188	154.74	89.3793	39.2266	61.6623	50.4444	1	1	0.564386	DOWN	0.564386
1419998_at	C330027C09Rik	69.3044	65.6634	67.4839	57.6644	30.4565	44.0604	1	1	0.652903	DOWN	0.652903
1450510_a_at	Cacna1a	113.043	107.832	110.437	68.4666	72.6403	70.5535	1	1	0.638856	DOWN	0.638856
1452050_at	Camk1d	114.509	100.617	107.563	59.357	72.5014	65.9292	1	1	0.612935	DOWN	0.612935
1423286_at	Cbln1	33.5285	38.2528	35.8906	26.5562	16.5642	21.5602	1	0	0.60072	DOWN	0.60072
1459840_s_at	Ccdc28b	102.462	77.884	90.1728	48.1471	53.0334	50.5903	1	1	0.561037	DOWN	0.561037
1435406_at	Cchcr1	51.9539	71.0603	61.5071	37.2236	43.7577	40.4906	1	1	0.658308	DOWN	0.658308
1448898_at	Ccl9	11.2958	68.2861	39.7909	18.4061	22.1635	20.2848	1	0	0.509785	DOWN	0.509785
1416488_at	Ccng2	137.891	241.571	189.731	132.945	112.881	122.913	1	1	0.64783	DOWN	0.64783
1424727_at	Ccr5	17.3752	53.2464	35.3108	14.2009	23.0124	18.6067	1	0	0.526939	DOWN	0.526939
1417268_at	Cd14	40.776	131.963	86.3695	46.4698	62.6885	54.5791	1	1	0.631926	DOWN	0.631926
1460218_at	Cd52	15.9938	117.201	66.5977	25.8933	33.8708	29.8821	1	0	0.448695	DOWN	0.448695
1426112_a_at	Cd72	22.0736	119.233	70.6532	21.5347	29.3299	25.4323	1	0	0.35996	DOWN	0.35996
1449582_at	Cdx1	174.532	181.473	178.003	65.5216	168.261	116.891	1	1	0.656682	DOWN	0.656682
1425538_x_at	Ceacam1,Ceacam2	43.9936	41.6779	42.8357	25.7065	24.5097	25.1081	1	0	0.586148	DOWN	0.586148
1460682_s_at	Ceacam1,Ceacam2	36.2097	44.3188	40.2642	8.02894	27.3941	17.7115	1	0	0.439883	DOWN	0.439883
1452279_at	Cfp	3.79245	76.8709	40.3317	3.98045	23.0205	13.5005	1	0	0.334736	DOWN	0.334736
1427328_a_at	Clasp2	35.2103	44.2719	39.7411	30.7919	20.5459	25.6689	1	0	0.645902	DOWN	0.645902
1419477_at	Clec2d	23.7509	59.4538	41.6023	27.0607	21.1395	24.1001	1	0	0.579297	DOWN	0.579297
1420804_s_at	Clec4d	31.0012	157.063	94.032	34.5199	45.3574	39.9387	1	1	0.424734	DOWN	0.424734
1419627_s_at	Clec4n	19.3918	57.2366	38.3142	18.9318	20.1016	19.5167	1	0	0.509387	DOWN	0.509387
1434279_at	Cmah	934.524	846.365	890.445	650.275	482.595	566.435	1	1	0.636126	DOWN	0.636126
1419872_at	Csf1r	31.4191	306.297	168.858	49.6024	71.6912	60.6468	1	1	0.359158	DOWN	0.359158
1419873_s_at	Csf1r	4.6718	92.9107	48.7912	15.7837	24.676	20.2298	1	0	0.41462	DOWN	0.41462
1423593_a_at	Csf1r	20.6727	57.4362	39.0544	22.3527	17.3145	19.8336	1	0	0.507845	DOWN	0.507845
1452352_at	Ctla2b	26.7844	234.25	130.517	47.2094	59.9136	53.5615	1	1	0.410378	DOWN	0.410378
1416382_at	Ctsc	705.912	763.154	734.533	377.163	456.507	416.835	1	1	0.567483	DOWN	0.567483
1448591_at	Ctss	178.324	849.616	513.97	254.783	283.339	269.061	1	1	0.523496	DOWN	0.523496
1436778_at	Cybb	17.8955	64.0378	40.9667	15.2459	14.7197	14.9828	1	0	0.365732	DOWN	0.365732
1450752_at	Cyct	283.4	186.052	234.726	127.189	182.064	154.626	1	1	0.658753	DOWN	0.658753
1428283_at	Cyp2s1	29.5285	50.4569	39.9927	22.1528	30.6346	26.3937	1	0	0.659963	DOWN	0.659963
1419542_at	Dazl	120.136	24.4627	72.2994	58.1116	34.8515	46.4816	1	1	0.642903	DOWN	0.642903
1428306_at	Ddit4	996.722	1714.02	1355.37	758.277	624.931	691.604	1	1	0.510268	DOWN	0.510268
1426438_at	Ddx3y	337.536	325.196	331.366	28.5218	27.6559	28.0888	1	0	0.0847668	DOWN	0.0847668
1426439_at	Ddx3y	159.399	137.51	148.454	17.8083	9.0446	13.4264	1	0	0.0904414	DOWN	0.0904414
1452077_at	Ddx3y	167.153	138.908	153.031	14.2431	8.09877	11.171	1	0	0.0729981	DOWN	0.0729981
1427242_at	Ddx4	292.158	230.569	261.364	178.897	96.1501	137.523	1	1	0.526176	DOWN	0.526176
1448619_at	Dhcr7	197.528	218.821	208.175	128.23	143.056	135.643	1	1	0.651585	DOWN	0.651585
1452311_at	Dmgdh	39.3511	33.4858	36.4184	2.97964	36.5006	19.7401	1	0	0.542036	DOWN	0.542036
1423582_at	Dmrt1	302.62	329.735	316.177	267.564	131.627	199.595	1	1	0.631277	DOWN	0.631277
1455367_at	Dnd1	85.5684	77.294	81.4312	45.1187	61.515	53.3169	1	1	0.654747	DOWN	0.654747
1460324_at	Dnmt3a	37.4776	39.5211	38.4993	25.1296	20.1353	22.6324	1	0	0.587866	DOWN	0.587866
1416697_at	Dpp4	44.683	66.969	55.826	28.677	11.6293	20.1531	1	0	0.360999	DOWN	0.360999
1452687_at	Dus2l	66.0614	67.7593	66.9103	56.5446	10.1794	33.362	1	0	0.498608	DOWN	0.498608
1436434_at	E2f2	44.2276	48.3395	46.2836	27.1196	31.2198	29.1697	1	0	0.630239	DOWN	0.630239
1455790_at	E2f2	45.2273	39.1024	42.1649	27.7049	19.1569	23.4309	1	0	0.555697	DOWN	0.555697
1418648_at	Egln3	27.9879	59.384	43.6859	29.8454	21.6984	25.7719	1	0	0.589937	DOWN	0.589937
1417210_at	Eif2s3y	525.683	374.607	450.145	26.6807	22.4067	24.5437	1	0	0.0545239	DOWN	0.0545239
1447838_x_at	Eml4	136.652	114.383	125.518	79.0688	77.0712	78.07	1	1	0.621984	DOWN	0.621984
1451161_a_at	Emr1	21.8741	158.972	90.4229	40.2998	40.9545	40.6272	1	1	0.449302	DOWN	0.449302
1434580_at	Enpp4	59.0081	48.7479	53.878	41.6793	24.0326	32.8559	1	0	0.609821	DOWN	0.609821
1426001_at	Eomes	99.1468	153.219	126.183	68.9649	93.9534	81.4591	1	1	0.645564	DOWN	0.645564
1435172_at	Eomes	120.006	139.257	129.631	67.9499	84.9458	76.4479	1	1	0.589733	DOWN	0.589733
1449888_at	Epas1	56.6051	77.5937	67.0994	28.0096	49.2842	38.6469	1	1	0.575965	DOWN	0.575965
1439284_at	Epb4.1l5	80.823	76.5037	78.6634	46.9548	55.2585	51.1067	1	1	0.649688	DOWN	0.649688
1419030_at	Ero1l	95.2783	135.021	115.15	90.136	60.2075	75.1718	1	1	0.652818	DOWN	0.652818
1460356_at	Esam	66.2625	60.5307	63.3966	31.9497	39.7969	35.8733	1	1	0.565855	DOWN	0.565855
1430996_at	Etnk1	49.516	38.4478	43.9819	40.0198	15.5554	27.7876	1	0	0.631796	DOWN	0.631796
1433515_s_at	Etnk1	102.181	85.3375	93.7594	68.2584	27.7707	48.0146	1	1	0.512104	DOWN	0.512104
1454633_at	Etnk1	80.6082	62.7356	71.6719	61.7636	31.2791	46.5214	1	1	0.649088	DOWN	0.649088
1420998_at	Etv5	64.3785	107.642	86.0102	55.6209	45.0888	50.3549	1	1	0.585452	DOWN	0.585452
1424230_at	Exoc6	64.5034	58.3466	61.425	39.884	37.6714	38.7777	1	1	0.631302	DOWN	0.631302
1418340_at	Fcer1g	35.9143	146.6	91.2571	48.919	56.9644	52.9417	1	1	0.580138	DOWN	0.580138
1417876_at	Fcgr1	9.08524	70.0185	39.5518	16.3027	15.5685	15.9356	1	0	0.402904	DOWN	0.402904
1455332_x_at	Fcgr2b	20.4645	63.2606	41.8625	18.9666	18.3566	18.6616	1	0	0.445783	DOWN	0.445783
1448891_at	Fcrls	22.8935	129.533	76.2132	24.6224	35.0857	29.8541	1	0	0.391718	DOWN	0.391718
1456014_s_at	Fermt3	32.1508	119.993	76.0717	32.6088	41.0007	36.8048	1	1	0.483817	DOWN	0.483817
1460578_at	Fgd5	73.7009	57.0874	65.3942	43.2769	35.7353	39.5061	1	1	0.604123	DOWN	0.604123
1453094_at	Foxn3	43.9837	33.7078	38.8458	10.5164	36.308	23.4122	1	0	0.602696	DOWN	0.602696
1424342_at	Fyttd1	353.506	362.724	358.115	254.854	190.097	222.475	1	1	0.621239	DOWN	0.621239
1451324_s_at	Fyttd1	336.863	252.928	294.895	241.8	141.318	191.559	1	1	0.649582	DOWN	0.649582
1434788_at	Fzd3	59.0159	80.7562	69.886	42.9912	40.9414	41.9663	1	1	0.600496	DOWN	0.600496
1438239_at	G530011O06Rik	302.476	132.21	217.343	132.281	114.71	123.496	1	1	0.568206	DOWN	0.568206
1416561_at	Gad1	150.957	235.057	193.007	63.9128	115.3	89.6064	1	1	0.464265	DOWN	0.464265
1420337_at	Gbx2	354.029	227.958	290.993	133.638	243.547	188.593	1	1	0.648099	DOWN	0.648099
1448485_at	Ggt1	53.1421	44.6556	48.8988	32.7858	19.1763	25.9811	1	0	0.531323	DOWN	0.531323
1429712_at	Gm14435,Gm14440,Etohi1,Gm14288	161.688	69.1925	115.44	57.8939	46.5864	52.2402	1	1	0.45253	DOWN	0.45253
1437678_at	Gm1564	62.4703	53.2639	57.8671	43.3473	23.7678	33.5575	1	0	0.579907	DOWN	0.579907
1419203_at	Gm16516	39.0325	53.8117	46.4221	22.3195	38.5292	30.4244	1	0	0.655386	DOWN	0.655386
1453072_at	Gpr160	219.059	131.006	175.032	113.753	116.076	114.915	1	1	0.656533	DOWN	0.656533
1433457_s_at	Grsf1	1171.24	1331.34	1251.29	747.086	858.645	802.866	1	1	0.641632	DOWN	0.641632
1418645_at	Hal	71.5705	73.9555	72.763	32.1082	39.5208	35.8145	1	1	0.492207	DOWN	0.492207
1424443_at	Hdgfrp3,Tm6sf1	57.7925	39.7721	48.7823	38.7342	12.7203	25.7273	1	0	0.527389	DOWN	0.527389
1425428_at	Hif3a	97.4521	94.4677	95.9599	53.8913	64.2549	59.0731	1	1	0.615602	DOWN	0.615602
1420565_at	Hoxa1	79.211	86.1717	82.6914	51.0981	32.3821	41.7401	1	1	0.50477	DOWN	0.50477
1451567_a_at	Ifi203	36.9725	94.6887	65.8306	45.0566	41.2577	43.1572	1	1	0.655579	DOWN	0.655579
1452349_x_at	Ifi205,Mnda	26.5474	76.0856	51.3165	31.1347	19.2621	25.1984	1	0	0.491038	DOWN	0.491038
1426278_at	Ifi27l2a	15.551	117.448	66.4997	15.727	18.6419	17.1845	1	0	0.258414	DOWN	0.258414
1417141_at	Igtp	39.0962	87.8201	63.4582	48.358	35.0106	41.6843	1	1	0.656878	DOWN	0.656878
1416295_a_at	Il2rg	56.3598	80.5431	68.4514	42.7943	38.7324	40.7634	1	1	0.595508	DOWN	0.595508
1418825_at	Irgm1	39.6481	117.982	78.8152	43.5516	58.1307	50.8412	1	1	0.645068	DOWN	0.645068
1431591_s_at	Isg15	49.4615	140.483	94.9723	53.5933	63.4218	58.5076	1	1	0.616049	DOWN	0.616049
1456150_at	Jhdm1d	86.5379	119.087	102.812	73.9753	60.2024	67.0888	1	1	0.652536	DOWN	0.652536
1442029_at	Kcnq1ot1	56.3852	54.3907	55.3879	40.2873	25.4772	32.8822	1	0	0.593671	DOWN	0.593671
1440924_at	Kif20b	65.2853	60.1557	62.7205	53.5457	24.1707	38.8582	1	1	0.619545	DOWN	0.619545
1453748_a_at	Kif23	107.569	115.469	111.519	83.7095	44.5095	64.1095	1	1	0.574876	DOWN	0.574876
1452658_at	Krr1	168.69	157.93	163.31	119.002	81.6975	100.35	1	1	0.614473	DOWN	0.614473
1420647_a_at	Krt8	94.5186	83.6819	89.1002	55.6437	56.4476	56.0457	1	1	0.629018	DOWN	0.629018
1423691_x_at	Krt8	80.3848	67.898	74.1414	40.6891	53.0029	46.846	1	1	0.631847	DOWN	0.631847
1439264_x_at	Lasp1	2618.95	1177.7	1898.33	1737.23	741.558	1239.4	1	1	0.652889	DOWN	0.652889
1415983_at	Lcp1	12.4354	66.1289	39.2821	21.1049	27.1279	24.1164	1	0	0.613928	DOWN	0.613928
1424948_x_at	LOC100044874	43.4016	86.3284	64.865	28.6434	45.361	37.0022	1	1	0.57045	DOWN	0.57045
1441843_s_at	LOC100502767	28.1509	63.7414	45.9462	22.8819	20.9856	21.9338	1	0	0.47738	DOWN	0.47738
1456886_at	LOC100503286	115.043	127.146	121.095	86.4499	72.2241	79.337	1	1	0.655165	DOWN	0.655165
1419665_a_at	LOC100504712	261.868	394.038	327.953	227.856	150.312	189.084	1	1	0.576558	DOWN	0.576558
1449347_a_at	LOC100505357,LOC100505359	0.268444	110.342	55.3054	2.31725	36.8038	19.5605	1	0	0.353682	DOWN	0.353682
1456909_at	LOC676974	45.4183	157.846	101.632	37.6517	85.0343	61.343	1	1	0.603579	DOWN	0.603579
1425548_a_at	Lst1	12.7737	57.2298	35.0017	12.7531	18.5689	15.661	1	0	0.447436	DOWN	0.447436
1439426_x_at	Lyz1	541.806	2792.16	1666.98	1000.18	1159.56	1079.87	1	1	0.6478	DOWN	0.6478
1423547_at	Lyz2	408.109	2289.05	1348.58	674.164	929.92	802.042	1	1	0.594732	DOWN	0.594732
1456060_at	Maf	7.94797	119.373	63.6604	20.3129	12.1935	16.2532	1	0	0.255311	DOWN	0.255311
1438081_at	Mcc	148.913	140.112	144.513	77.2126	111.694	94.4534	1	1	0.653599	DOWN	0.653599
1418215_at	Mep1b	120.81	100.134	110.472	58.812	81.9278	70.3699	1	1	0.636994	DOWN	0.636994
1441879_x_at	Mkrn1	185.017	164.997	175.007	95.6746	108.878	102.276	1	1	0.584412	DOWN	0.584412
1431890_a_at	Mllt3	48.0275	59.9018	53.9646	44.0322	25.0723	34.5523	1	0	0.640276	DOWN	0.640276
1453622_s_at	Mllt3	56.0667	50.4053	53.236	35.2788	31.3358	33.3073	1	0	0.625654	DOWN	0.625654
1452467_at	Mmab	42.4334	31.2987	36.8661	20.2456	21.3528	20.7992	1	0	0.564184	DOWN	0.564184
1452348_s_at	Mndal,Ifi205,Mnda,Ifi204	26.8063	53.706	40.2562	23.982	20.1875	22.0848	1	0	0.548605	DOWN	0.548605
1427076_at	Mpeg1	54.7389	221.588	138.163	54.3464	62.909	58.6277	1	1	0.424336	DOWN	0.424336
1450430_at	Mrc1	29.4823	96.49	62.9861	36.7625	35.9712	36.3669	1	1	0.577379	DOWN	0.577379
1418826_at	Ms4a6b	11.1259	92.2436	51.6848	19.5561	29.9341	24.7451	1	0	0.47877	DOWN	0.47877
1419598_at	Ms4a6d	15.46	99.9903	57.7252	21.1854	33.4735	27.3294	1	0	0.473441	DOWN	0.473441
1419599_s_at	Ms4a6d	28.6046	93.5247	61.0646	31.1236	30.28	30.7018	1	0	0.502775	DOWN	0.502775
1424754_at	Ms4a7	63.9069	268.199	166.053	85.8298	120.668	103.249	1	1	0.621785	DOWN	0.621785
1429524_at	Myo1f	21.1539	53.5495	37.3517	21.2875	22.1232	21.7054	1	0	0.581108	DOWN	0.581108
1429525_s_at	Myo1f	26.3284	54.2397	40.284	16.714	26.1074	21.4107	1	0	0.531494	DOWN	0.531494
1430359_a_at	Nadsyn1	39.1881	49.5738	44.381	30.9956	25.1437	28.0696	1	0	0.63247	DOWN	0.63247
1437872_at	Napepld	67.7027	86.1574	76.9301	55.6949	44.809	50.252	1	1	0.653216	DOWN	0.653216
1416043_at	Nasp	425.629	507.913	466.771	321.958	284.118	303.038	1	1	0.649223	DOWN	0.649223
1420760_s_at	Ndrg1	46.4434	145.742	96.0929	37.1881	71.5985	54.3933	1	1	0.56605	DOWN	0.56605
1456174_x_at	Ndrg1	75.1651	185.052	130.108	58.5806	97.4997	78.0401	1	1	0.599809	DOWN	0.599809
1439205_at	Nfatc2	63.3325	45.342	54.3373	40.9266	22.3253	31.6259	1	0	0.58203	DOWN	0.58203
1435024_at	Nol3,4931428F04Rik	44.2255	55.1401	49.6828	37.2756	19.8154	28.5455	1	0	0.574555	DOWN	0.574555
1418605_at	Nr2c1	41.08	59.7503	50.4151	28.0015	36.4301	32.2158	1	0	0.63901	DOWN	0.63901
1419666_x_at	Nupr1	156.494	294.572	225.533	138.769	109.041	123.905	1	1	0.549387	DOWN	0.549387
1440257_at	Obox6	29.3817	51.8719	40.6268	14.3041	14.6849	14.4945	1	0	0.356773	DOWN	0.356773
1455395_at	Oxsm	60.8163	44.3194	52.5678	43.2783	21.393	32.3357	1	0	0.615123	DOWN	0.615123
1426519_at	P4ha1	34.4139	49.1854	41.7996	33.2315	16.184	24.7078	1	0	0.5911	DOWN	0.5911
1452094_at	P4ha1	108.712	209.346	159.029	97.4434	88.2033	92.8233	1	1	0.583688	DOWN	0.583688
1425521_at	Paip1	238.718	156.168	197.443	147.086	94.2747	120.68	1	1	0.611215	DOWN	0.611215
1427075_s_at	Pcmtd2	121.693	139.738	130.716	95.1869	65.9851	80.586	1	1	0.616499	DOWN	0.616499
1447707_s_at	Pde2a	167.618	179.664	173.641	131.405	85.5712	108.488	1	1	0.624785	DOWN	0.624785
1416069_at	Pfkp	1000.66	1277.64	1139.15	791.003	636.377	713.69	1	1	0.626511	DOWN	0.626511
1430634_a_at	Pfkp	77.1863	73.3805	75.2834	56.4646	31.2415	43.853	1	1	0.582506	DOWN	0.582506
1449184_at	Pglyrp1	86.4488	51.2978	68.8733	17.4954	40.9771	29.2362	1	0	0.424493	DOWN	0.424493
1435053_s_at	Pigh,Plekhh1	160.813	118.206	139.509	111.996	56.4233	84.2097	1	1	0.603614	DOWN	0.603614
1448748_at	Plek	22.0825	58.98	40.5312	24.9668	25.4561	25.2115	1	0	0.622026	DOWN	0.622026
1417288_at	Plekha2	302.487	289.276	295.882	171.155	107.99	139.573	1	1	0.471719	DOWN	0.471719
1417289_at	Plekha2	43.7552	43.4337	43.5945	26.1791	23.3624	24.7708	1	0	0.568209	DOWN	0.568209
1436177_at	Plekha2	37.6906	37.0068	37.3487	22.6874	22.767	22.7272	1	0	0.608515	DOWN	0.608515
1452517_at	Plekhh1	79.466	45.2014	62.3337	50.7811	24.6144	37.6977	1	1	0.604773	DOWN	0.604773
1451718_at	Plp1	45.4424	53.9028	49.6726	27.8366	34.1455	30.9911	1	0	0.623907	DOWN	0.623907
1437018_at	Pnma2	30.1152	64.6766	47.3959	31.6917	29.6568	30.6743	1	0	0.647192	DOWN	0.647192
1448695_at	Prkci	39.1377	32.987	36.0624	29.0698	16.678	22.8739	1	0	0.634288	DOWN	0.634288
1420638_at	Prps2	52.1521	42.1108	47.1315	38.5091	20.734	29.6216	1	0	0.628488	DOWN	0.628488
1451160_s_at	Pvr	100.602	182.389	141.495	76.8306	109.895	93.3627	1	1	0.659829	DOWN	0.659829
1436923_at	Rab2b	38.0861	34.3164	36.2013	27.4373	15.6494	21.5434	1	0	0.5951	DOWN	0.5951
1434754_at	Rap1gap2	126.363	86.4631	106.413	63.1934	65.0209	64.1071	1	1	0.602438	DOWN	0.602438
1424470_a_at	Rapgef3	51.3853	30.8314	41.1084	16.9816	28.6664	22.824	1	0	0.555215	DOWN	0.555215
1424471_at	Rapgef3	49.0405	25.1369	37.0887	16.9232	28.5748	22.749	1	0	0.613368	DOWN	0.613368
1437012_x_at	Rapgef3	57.6451	22.7486	40.1969	24.0286	17.4549	20.7417	1	0	0.516004	DOWN	0.516004
1449209_a_at	Rdh11	146.071	110.294	128.183	87.0468	71.9897	79.5182	1	1	0.620351	DOWN	0.620351
1426206_at	Robo4	38.2151	33.0525	35.6338	15.4095	22.7352	19.0724	1	0	0.535232	DOWN	0.535232
1436214_at	Rpe,1110028C15Rik	144.767	106.454	125.61	112.752	27.2073	69.9795	1	1	0.557116	DOWN	0.557116
1418580_at	Rtp4	14.7902	161.808	88.299	19.1272	30.7797	24.9534	1	0	0.282602	DOWN	0.282602
1437378_x_at	Scarb1	169.731	121.163	145.447	95.9215	77.2458	86.5836	1	1	0.595293	DOWN	0.595293
1415823_at	Scd2	184.249	274.368	229.308	163.731	110.73	137.23	1	1	0.598453	DOWN	0.598453
1416190_a_at	Sec61a1	38.7291	48.8957	43.8124	30.2666	24.5868	27.4267	1	0	0.626003	DOWN	0.626003
1460387_a_at	Siae	33.5493	42.0174	37.7833	23.6908	19.9566	21.8237	1	0	0.577601	DOWN	0.577601
1423549_at	Slc1a4	47.8364	63.784	55.8102	39.0353	34.1531	36.5942	1	1	0.65569	DOWN	0.65569
1451647_at	Slc24a1	36.5047	43.3344	39.9196	21.3743	24.8753	23.1248	1	0	0.579285	DOWN	0.579285
1426599_a_at	Slc2a1	1158.72	1909.98	1534.35	841.311	962.554	901.932	1	1	0.587827	DOWN	0.587827
1426600_at	Slc2a1	521.339	1088.21	804.775	345.094	534.547	439.821	1	1	0.546514	DOWN	0.546514
1434773_a_at	Slc2a1	1989.62	2954.66	2472.14	1510.45	1493.85	1502.15	1	1	0.607631	DOWN	0.607631
1436555_at	Slc7a2	107.546	87.5066	97.5265	63.7328	49.4207	56.5767	1	1	0.580117	DOWN	0.580117
1450165_at	Slfn2	17.3223	63.2917	40.307	13.1422	22.4438	17.793	1	0	0.441436	DOWN	0.441436
1443771_x_at	Smad7	368.641	198.21	283.425	164.5	157.919	161.209	1	1	0.56879	DOWN	0.56879
1440823_x_at	Smtnl2	137.437	122.898	130.167	89.9374	79.8907	84.914	1	1	0.652345	DOWN	0.652345
1416576_at	Socs3	236.573	368.473	302.523	161.387	230.361	195.874	1	1	0.647469	DOWN	0.647469
1455899_x_at	Socs3	1240.7	1531.04	1385.87	758.658	870.311	814.485	1	1	0.587707	DOWN	0.587707
1456212_x_at	Socs3	598.537	689.22	643.878	365.167	474.064	419.615	1	1	0.6517	DOWN	0.6517
1436892_at	Spred2	66.478	69.0713	67.7747	47.2069	30.1175	38.6622	1	1	0.570452	DOWN	0.570452
1417426_at	Srgn	17.5568	56.4497	37.0033	18.0185	29.0533	23.5359	1	0	0.63605	DOWN	0.63605
1450033_a_at	Stat1	27.507	67.0836	47.2953	27.0389	29.3394	28.1892	1	0	0.596024	DOWN	0.596024
1449484_at	Stc2	22.1912	66.5281	44.3596	20.3698	25.5332	22.9515	1	0	0.517397	DOWN	0.517397
1427291_at	Sycp1	54.3997	37.8899	46.1448	21.9885	31.9701	26.9793	1	0	0.584666	DOWN	0.584666
1419304_at	T	306.934	222.03	264.482	42.729	119.826	81.2775	1	1	0.307308	DOWN	0.307308
1451791_at	Tfpi	1011.95	735.462	873.703	664.338	456.974	560.656	1	1	0.641701	DOWN	0.641701
AFFX-TransRecMur/X57349_3_at	Tfrc	43.2636	62.7344	52.999	32.1232	35.1827	33.6529	1	0	0.634973	DOWN	0.634973
1451353_at	Tm6sf1	49.0044	32.9761	40.9902	29.5592	17.0238	23.2915	1	0	0.568222	DOWN	0.568222
1448147_at	Tnfrsf19	44.8353	58.2487	51.542	33.7647	30.6787	32.2217	1	0	0.625154	DOWN	0.625154
1425546_a_at	Trf	79.0544	57.3758	68.2151	46.9793	35.1195	41.0494	1	1	0.601764	DOWN	0.601764
1416482_at	Ttc3	34.4316	76.1488	55.2902	33.6594	35.1207	34.39	1	0	0.621991	DOWN	0.621991
1443948_at	Ttc9c	64.2457	90.7612	77.5035	46.6692	49.2056	47.9374	1	1	0.61852	DOWN	0.61852
1415996_at	Txnip	380.584	553.491	467.037	252.146	304.297	278.221	1	1	0.595715	DOWN	0.595715
1415997_at	Txnip	95.7383	131.607	113.673	62.6315	54.0184	58.325	1	1	0.513095	DOWN	0.513095
1450285_at	Ube1y1	48.7891	23.84	36.3146	1.10698	4.68939	2.89819	1	0	0.0798079	DOWN	0.0798079
1421269_at	Ugcg	71.967	58.5505	65.2588	55.9989	27.9864	41.9926	1	1	0.643479	DOWN	0.643479
1417757_at	Unc13b	119.012	100.168	109.59	76.2781	53.1846	64.7314	1	1	0.590668	DOWN	0.590668
1420043_s_at	Usp14	38.0395	45.1076	41.5736	29.5661	16.1074	22.8367	1	0	0.54931	DOWN	0.54931
1418191_at	Usp18	14.635	63.2599	38.9474	20.0744	21.1	20.5872	1	0	0.528589	DOWN	0.528589
1450037_at	Usp9x	111.87	89.7542	100.812	97.3629	32.1941	64.7785	1	1	0.642567	DOWN	0.642567
1450038_s_at	Usp9x	153.787	166.474	160.13	111.666	85.2749	98.4706	1	1	0.61494	DOWN	0.61494
1426598_at	Uty	89.007	89.9619	89.4845	6.02943	4.52701	5.27822	1	0	0.0589848	DOWN	0.0589848
1443836_x_at	Wdr48,Gorasp1	118.792	223.844	171.318	57.8646	137.539	97.7017	1	1	0.570296	DOWN	0.570296
1455097_at	Wdr70	201.262	72.9302	137.096	91.1625	85.8837	88.5231	1	1	0.645702	DOWN	0.645702
1420357_s_at	Xlr3c,Xlr3b,Xlr3a	6.71016	320.319	163.514	6.34513	94.9368	50.641	1	1	0.309703	DOWN	0.309703
1422933_at	Xlr5a,Xlr5b	0.856535	123.242	62.0493	0.390953	7.53252	3.96174	1	0	0.0638482	DOWN	0.0638482
1426360_at	Zc3h11a	216.147	213.717	214.932	180.8	101.389	141.095	1	1	0.656461	DOWN	0.656461
1451437_at	Zdhhc20	291.831	266.293	279.062	217.246	131.793	174.52	1	1	0.625379	DOWN	0.625379
1455292_x_at	Zfp455	36.3494	38.8388	37.5941	30.3267	14.9693	22.648	1	0	0.602435	DOWN	0.602435
1454873_at	Zfp775	36.9285	38.784	37.8562	25.0682	11.2399	18.1541	1	0	0.479553	DOWN	0.479553
1426292_at	Zfp790	41.1067	58.0957	49.6012	28.8894	35.305	32.0972	1	0	0.647105	DOWN	0.647105
1449126_at	Zfp90	34.1069	46.543	40.325	27.0459	20.1792	23.6126	1	0	0.585557	DOWN	0.585557
1419963_at		48.3536	46.5858	47.4697	27.2906	20.455	23.8728	1	0	0.502907	DOWN	0.502907
1420020_at		168.063	90.3178	129.19	54.8178	29.3539	42.0858	1	1	0.325766	DOWN	0.325766
1420287_at		46.2084	28.3675	37.288	22.6953	5.48388	14.0896	1	0	0.377858	DOWN	0.377858
1421612_a_at		73.7713	78.9049	76.3381	60.7945	37.8512	49.3229	1	1	0.646111	DOWN	0.646111
1421829_at		72.9132	64.0544	68.4838	42.8354	44.2643	43.5499	1	1	0.635915	DOWN	0.635915
1421830_at		685.585	463.343	574.464	352.77	373.249	363.009	1	1	0.63191	DOWN	0.63191
1421949_a_at		60.9427	64.3772	62.66	52.4337	29.2124	40.8231	1	1	0.651501	DOWN	0.651501
1422015_a_at		75.657	56.5302	66.0936	38.6082	33.5643	36.0862	1	1	0.545987	DOWN	0.545987
1422050_at		33.9038	116.836	75.37	10.8085	43.1556	26.9821	1	0	0.357995	DOWN	0.357995
1422075_at		38.505	71.3435	54.9243	22.0194	40.8851	31.4522	1	0	0.572647	DOWN	0.572647
1422124_a_at		8.82216	66.6276	37.7249	16.8365	16.6167	16.7266	1	0	0.443384	DOWN	0.443384
1422470_at		377.719	1156.68	767.199	378.329	481.632	429.981	1	1	0.560455	DOWN	0.560455
1425522_at		37.9097	35.781	36.8454	25.5395	12.9796	19.2595	1	0	0.522713	DOWN	0.522713
1425635_at		33.6396	40.6464	37.143	4.76211	29.7251	17.2436	1	0	0.464249	DOWN	0.464249
1428386_at		153.938	162.553	158.245	135.092	73.5838	104.338	1	1	0.659342	DOWN	0.659342
1428474_at		31.2291	43.6973	37.4632	26.8486	15.9559	21.4023	1	0	0.571287	DOWN	0.571287
1429184_at		66.3195	115.711	91.0151	66.3318	46.0699	56.2009	1	1	0.61749	DOWN	0.61749
1429245_at		37.4919	39.9276	38.7098	19.3875	11.5653	15.4764	1	0	0.399806	DOWN	0.399806
1429292_a_at		48.3811	47.0938	47.7375	18.0302	36.8726	27.4514	1	0	0.575049	DOWN	0.575049
1429846_at		40.0562	45.0637	42.5599	31.6333	21.7907	26.712	1	0	0.627632	DOWN	0.627632
1430177_at		41.6197	54.2734	47.9465	31.4324	31.575	31.5037	1	0	0.657058	DOWN	0.657058
1430195_at		40.8422	37.0304	38.9363	24.8621	19.3391	22.1006	1	0	0.567609	DOWN	0.567609
1431317_at		48.7626	29.829	39.2958	24.5904	14.5769	19.5836	1	0	0.498365	DOWN	0.498365
1432007_s_at		61.0356	155.652	108.344	58.1237	65.5353	61.8295	1	1	0.570679	DOWN	0.570679
1433819_s_at		55.307	32.2249	43.766	34.5003	21.1784	27.8394	1	0	0.636096	DOWN	0.636096
1434311_at		73.9359	58.4692	66.2026	47.2846	31.9321	39.6083	1	1	0.59829	DOWN	0.59829
1434974_at		62.1417	87.0926	74.6172	37.0086	46.2476	41.6281	1	1	0.557889	DOWN	0.557889
1435357_at		91.9697	117.833	104.901	53.6659	73.8295	63.7477	1	1	0.607693	DOWN	0.607693
1435426_s_at		23.0403	48.1874	35.6138	17.9793	24.1465	21.0629	1	0	0.591424	DOWN	0.591424
1435436_at		633.595	649.182	641.389	307.585	533.346	420.466	1	1	0.655555	DOWN	0.655555
1435472_at		71.4548	41.0157	56.2353	32.3252	33.3469	32.8361	1	0	0.583905	DOWN	0.583905
1435477_s_at		16.8219	88.7274	52.7747	24.6925	30.1449	27.4187	1	0	0.519543	DOWN	0.519543
1435516_x_at		42.905	75.4751	59.19	25.6973	35.8942	30.7957	1	0	0.520286	DOWN	0.520286
1435551_at		53.4802	50.4099	51.9451	37.508	29.9329	33.7204	1	0	0.649156	DOWN	0.649156
1435679_at		102.554	107.474	105.014	59.2989	74.1718	66.7353	1	1	0.635489	DOWN	0.635489
1435856_x_at		175.618	409.567	292.592	199.002	183.134	191.068	1	1	0.653019	DOWN	0.653019
1435945_a_at		17.1649	54.3212	35.743	19.9914	25.2544	22.6229	1	0	0.632932	DOWN	0.632932
1435989_x_at		68.4116	41.0841	54.7478	33.0052	36.1946	34.5999	1	0	0.631986	DOWN	0.631986
1435998_at		33.3346	40.8906	37.1126	13.4278	24.18	18.8039	1	0	0.506671	DOWN	0.506671
1436074_at		26.5998	65.0695	45.8347	22.1882	30.802	26.4951	1	0	0.578058	DOWN	0.578058
1436116_x_at		40.7466	31.4067	36.0767	23.2102	24.0158	23.613	1	0	0.654522	DOWN	0.654522
1436118_at		151.305	147.461	149.383	99.439	89.4806	94.4598	1	1	0.632334	DOWN	0.632334
1436320_at		390.724	322.636	356.68	309.996	94.8715	202.434	1	1	0.567551	DOWN	0.567551
1437003_at		238.056	112.218	175.137	150.474	74.4313	112.452	1	1	0.642084	DOWN	0.642084
1437014_x_at		1501.94	658.87	1080.41	813.837	528.336	671.086	1	1	0.621143	DOWN	0.621143
1437170_x_at		44.2206	33.2697	38.7452	26.7482	21.6569	24.2025	1	0	0.62466	DOWN	0.62466
1437759_at		82.9722	114.255	98.6136	53.5282	36.5304	45.0293	1	1	0.456624	DOWN	0.456624
1437774_at		59.5871	74.4168	67.002	45.8379	38.6163	42.2271	1	1	0.630237	DOWN	0.630237
1437867_at		50.5547	50.0317	50.2932	16.3811	20.1978	18.2895	1	0	0.363657	DOWN	0.363657
1438120_x_at		169.345	208.618	188.981	136.455	111.435	123.945	1	1	0.655857	DOWN	0.655857
1438154_x_at		63.3436	54.5121	58.9278	51.3359	21.3392	36.3376	1	1	0.616645	DOWN	0.616645
1438336_at		32.9799	38.2794	35.6297	18.5409	24.1877	21.3643	1	0	0.599621	DOWN	0.599621
1438517_at		30.1853	41.2415	35.7134	30.7844	11.9382	21.3613	1	0	0.598131	DOWN	0.598131
1438575_a_at		30.6354	43.8847	37.2601	23.377	17.0535	20.2152	1	0	0.542544	DOWN	0.542544
1438623_x_at		70.5734	61.0673	65.8204	22.7336	43.9978	33.3657	1	0	0.50692	DOWN	0.50692
1438921_at		49.7445	60.7722	55.2584	40.9908	22.7483	31.8696	1	0	0.576737	DOWN	0.576737
1439033_at		39.4904	44.2954	41.8929	32.5791	21.6529	27.116	1	0	0.64727	DOWN	0.64727
1439136_at		25.1992	52.9909	39.095	21.7319	26.8116	24.2718	1	0	0.62084	DOWN	0.62084
1439167_at		36.8826	40.9632	38.9229	21.674	19.8248	20.7494	1	0	0.533089	DOWN	0.533089
1439301_at		41.0484	64.0671	52.5578	35.2592	28.1582	31.7087	1	0	0.603312	DOWN	0.603312
1439498_at		76.6596	58.1405	67.4001	36.0391	49.4867	42.7629	1	1	0.634463	DOWN	0.634463
1439972_at		115.705	175.984	145.844	112.147	78.8518	95.4993	1	1	0.654802	DOWN	0.654802
1440020_at		63.389	120.914	92.1516	55.3244	45.238	50.2812	1	1	0.545636	DOWN	0.545636
1440184_at		66.4431	48.0817	57.2624	56.7657	15.5352	36.1504	1	1	0.631312	DOWN	0.631312
1440575_at		35.5286	50.9013	43.215	24.9147	30.194	27.5544	1	0	0.637612	DOWN	0.637612
1440792_x_at		41.3962	46.0913	43.7437	11.5843	12.9616	12.273	1	0	0.280565	DOWN	0.280565
1440810_x_at		33.0142	40.5654	36.7898	32.2629	14.7484	23.5057	1	0	0.638918	DOWN	0.638918
1440952_at		72.3982	169.458	120.928	56.2919	87.6204	71.9561	1	1	0.595034	DOWN	0.595034
1441229_at		43.3548	70.5893	56.9721	25.2902	43.2006	34.2454	1	0	0.601091	DOWN	0.601091
1441779_at		192.616	219.464	206.04	169.872	100.866	135.369	1	1	0.657004	DOWN	0.657004
1441799_at		24.5701	52.56	38.5651	18.8121	18.7017	18.7569	1	0	0.486369	DOWN	0.486369
1441944_s_at		30.8434	61.0242	45.9338	21.0156	39.0228	30.0192	1	0	0.653531	DOWN	0.653531
1441956_s_at		20.1312	55.2145	37.6729	15.6972	17.8031	16.7502	1	0	0.444622	DOWN	0.444622
1442424_at		141.356	99.7082	120.532	101.894	47.9225	74.9084	1	1	0.621481	DOWN	0.621481
1442426_at		40.9087	51.8126	46.3607	24.3994	32.2526	28.326	1	0	0.610992	DOWN	0.610992
1442473_at		35.7837	50.7364	43.2601	25.7044	23.7585	24.7314	1	0	0.571692	DOWN	0.571692
1442499_at		41.5126	37.6237	39.5682	25.8889	25.6421	25.7655	1	0	0.651167	DOWN	0.651167
1442571_at		86.6532	47.3285	66.9908	44.9336	37.0932	41.0134	1	1	0.612224	DOWN	0.612224
1442740_at		78.0417	60.3025	69.1721	32.4939	35.2127	33.8533	1	0	0.489407	DOWN	0.489407
1442944_at		28.5514	47.9597	38.2556	17.5858	18.6347	18.1102	1	0	0.473401	DOWN	0.473401
1443007_at		33.3195	48.5932	40.9564	21.0274	21.9356	21.4815	1	0	0.524498	DOWN	0.524498
1443109_at		25.2592	53.8975	39.5783	28.2685	23.9725	26.1205	1	0	0.659969	DOWN	0.659969
1443598_at		72.8227	58.6867	65.7547	44.7953	37.8165	41.3059	1	1	0.628182	DOWN	0.628182
1443772_at		26.734	53.239	39.9865	24.9987	27.025	26.0118	1	0	0.650515	DOWN	0.650515
1443773_at		84.4916	81.4915	82.9915	58.5585	49.9786	54.2685	1	1	0.653905	DOWN	0.653905
1443826_x_at		28.9838	50.7358	39.8598	11.9106	26.5103	19.2105	1	0	0.481951	DOWN	0.481951
1444349_at		57.3973	65.4106	61.4039	41.3413	31.3955	36.3684	1	1	0.592282	DOWN	0.592282
1444570_at		48.7866	52.252	50.5193	39.7653	17.3165	28.5409	1	0	0.56495	DOWN	0.56495
1444765_at		45.7318	75.7297	60.7308	33.2618	46.2126	39.7372	1	1	0.654317	DOWN	0.654317
1445062_at		33.8221	47.5635	40.6928	13.9549	20.5482	17.2516	1	0	0.423947	DOWN	0.423947
1445940_at		143.106	79.6725	111.389	56.0977	76.2159	66.1568	1	1	0.593925	DOWN	0.593925
1446158_at		49.3614	40.5053	44.9334	35.8876	22.4049	29.1463	1	0	0.648655	DOWN	0.648655
1446172_at		72.7489	91.8487	82.2988	51.8752	50.3054	51.0903	1	1	0.62079	DOWN	0.62079
1446510_at		26.8167	57.5634	42.19	26.4795	27.8904	27.1849	1	0	0.644345	DOWN	0.644345
1446780_at		46.4979	64.1374	55.3177	27.3249	31.1634	29.2442	1	0	0.528659	DOWN	0.528659
1446914_at		89.5693	24.2035	56.8864	40.278	27.0949	33.6864	1	0	0.592171	DOWN	0.592171
1447070_at		47.9907	48.5033	48.247	33.4637	26.073	29.7684	1	0	0.617	DOWN	0.617
1448012_at		66.4632	146.914	106.689	63.1455	76.3427	69.7441	1	1	0.653716	DOWN	0.653716
1448057_at		48.5987	59.2426	53.9207	47.1485	21.6185	34.3835	1	0	0.637669	DOWN	0.637669
1448190_at		535.869	497.443	516.656	387.035	262.902	324.969	1	1	0.628985	DOWN	0.628985
1449611_at		45.3567	30.9119	38.1343	24.4953	17.0796	20.7874	1	0	0.545112	DOWN	0.545112
1449667_at		82.6664	53.0905	67.8784	63.3999	21.0446	42.2222	1	1	0.622027	DOWN	0.622027
1449676_at		43.6268	51.2079	47.4173	35.4607	16.049	25.7548	1	0	0.543152	DOWN	0.543152
1451445_at		38.8241	42.3463	40.5852	26.8234	20.6855	23.7544	1	0	0.585299	DOWN	0.585299
1453783_at		68.4641	66.7981	67.6311	48.2391	36.1661	42.2026	1	1	0.624012	DOWN	0.624012
1454678_s_at		112.376	70.554	91.4648	59.1005	47.8881	53.4943	1	1	0.584862	DOWN	0.584862
1454734_at		36.6373	224.423	130.53	15.4442	108.896	62.1702	1	1	0.47629	DOWN	0.47629
1455016_at		68.9337	67.7091	68.3214	49.9461	32.9287	41.4374	1	1	0.606506	DOWN	0.606506
1455195_at		847.916	847.792	847.854	671.581	442.63	557.106	1	1	0.657077	DOWN	0.657077
1456146_at		41.477	39.8574	40.6672	25.5824	25.6622	25.6223	1	0	0.630048	DOWN	0.630048
1456159_at		108.857	113.385	111.121	76.152	53.8439	64.9979	1	1	0.58493	DOWN	0.58493
1456160_at		42.0269	70.8416	56.4342	26.929	41.3694	34.1492	1	0	0.605115	DOWN	0.605115
1456629_at		29.4919	123.383	76.4376	30.1708	33.1376	31.6542	1	0	0.414118	DOWN	0.414118
1457128_at		30.1419	63.315	46.7285	25.5321	29.6904	27.6112	1	0	0.590887	DOWN	0.590887
1457272_at		117.333	115.407	116.37	72.4013	59.2295	65.8154	1	1	0.565571	DOWN	0.565571
1457366_at		25.3848	54.55	39.9674	24.697	25.067	24.882	1	0	0.622558	DOWN	0.622558
1457479_at		81.3356	95.9294	88.6325	60.6525	54.6443	57.6484	1	1	0.65042	DOWN	0.65042
1457731_at		36.9681	44.8149	40.8915	26.0938	21.4599	23.7768	1	0	0.581462	DOWN	0.581462
1457945_at		115.794	80.668	98.231	3.84774	7.31041	5.57908	1	0	0.0567955	DOWN	0.0567955
1458060_at		64.7755	59.386	62.0807	43.5891	38.0642	40.8267	1	1	0.657638	DOWN	0.657638
1458099_at		38.0073	44.1646	41.086	27.9981	19.7519	23.875	1	0	0.581099	DOWN	0.581099
1458290_at		39.9682	65.8023	52.8852	31.6322	19.9494	25.7908	1	0	0.487675	DOWN	0.487675
1458400_at		42.7446	27.8454	35.295	23.4837	19.4144	21.4491	1	0	0.607709	DOWN	0.607709
1458479_at		44.1996	35.5683	39.884	23.6325	18.7028	21.1676	1	0	0.53073	DOWN	0.53073
1459865_x_at		136.758	81.2144	108.986	26.0157	81.0172	53.5164	1	1	0.491039	DOWN	0.491039
1460077_at		30.2785	41.2964	35.7875	28.074	16.8756	22.4748	1	0	0.628006	DOWN	0.628006
AFFX-DapX-3_at		378.432	499.396	438.914	470.298	78.6551	274.477	1	1	0.625354	DOWN	0.625354
AFFX-DapX-5_at		200.774	240.159	220.466	242.081	27.8224	134.952	1	1	0.612118	DOWN	0.612118
AFFX-DapX-M_at		346.672	468.273	407.472	398.615	66.9576	232.786	1	1	0.571293	DOWN	0.571293
AFFX-LysX-3_at		51.9297	59.0438	55.4868	54.7174	14.4097	34.5636	1	0	0.622916	DOWN	0.622916
AFFX-PheX-M_at		33.389	45.1726	39.2808	35.1624	9.95817	22.5603	1	0	0.574333	DOWN	0.574333
AFFX-r2-Bs-dap-3_at		610.602	739.036	674.819	695.181	118.673	406.927	1	1	0.603016	DOWN	0.603016
AFFX-r2-Bs-dap-5_at		243.405	301.694	272.55	290.239	28.8271	159.533	1	1	0.585336	DOWN	0.585336
AFFX-r2-Bs-dap-M_at		447.659	563.148	505.403	496.334	73.633	284.983	1	1	0.563873	DOWN	0.563873
AFFX-r2-Bs-lys-3_at		52.014	57.2659	54.6399	35.4887	10.1328	22.8108	1	0	0.417474	DOWN	0.417474
AFFX-r2-Bs-phe-3_at		56.9133	81.6481	69.2807	68.5314	17.8878	43.2096	1	1	0.623689	DOWN	0.623689
AFFX-r2-Bs-phe-5_at		33.0935	50.6767	41.8851	43.9563	11.2181	27.5872	1	0	0.65864	DOWN	0.65864
AFFX-r2-Bs-phe-M_at		36.7281	40.9795	38.8538	37.5371	5.15311	21.3451	1	0	0.54937	DOWN	0.54937
AFFX-r2-Bs-thr-3_s_at		83.0385	118.663	100.851	99.2235	21.066	60.1447	1	1	0.596374	DOWN	0.596374
AFFX-r2-Bs-thr-M_s_at		78.4812	93.9174	86.1993	81.0568	17.7783	49.4175	1	1	0.573294	DOWN	0.573294
AFFX-ThrX-3_at		59.1165	98.8706	78.9935	75.0222	15.0123	45.0173	1	1	0.569885	DOWN	0.569885
AFFX-ThrX-M_at		51.7281	57.7205	54.7243	52.4907	9.85265	31.1717	1	0	0.569613	DOWN	0.569613
1451415_at	1810011O10Rik	65.0755	41.7637	53.4196	88.219	82.3294	85.2742	1	1	1.59631	UP	1.59631
1424987_at	5430435G22Rik	19.9071	25.544	22.7256	34.2617	37.9778	36.1197	0	1	1.58939	UP	1.58939
1415832_at	Agtr2	61.4501	56.4353	58.9427	143.767	142.903	143.335	1	1	2.43177	UP	2.43177
1436520_at	Ahnak2	59.1563	105.382	82.2689	114.198	159.814	137.006	1	1	1.66535	UP	1.66535
1427176_s_at	AI428936	78.954	82.5773	80.7656	119.771	129.569	124.67	1	1	1.5436	UP	1.5436
1452684_at	Akt1s1	64.5657	53.1377	58.8517	68.5335	115.038	91.7859	1	1	1.55961	UP	1.55961
1418681_at	Alg13	49.958	52.1241	51.041	78.2383	76.5704	77.4044	1	1	1.51651	UP	1.51651
1450627_at	Ank	76.5468	149.99	113.269	165.425	222.795	194.11	1	1	1.71371	UP	1.71371
1420991_at	Ankrd1	68.9603	20.1784	44.5694	93.7795	123.922	108.851	1	1	2.44227	UP	2.44227
1420992_at	Ankrd1	66.7549	28.0927	47.4238	79.1062	128.343	103.725	1	1	2.18719	UP	2.18719
1451446_at	Antxr1	96.1232	74.9824	85.5528	129.202	134.556	131.879	1	1	1.54149	UP	1.54149
1426708_at	Antxr2	37.2252	67.328	52.2766	73.2578	87.1666	80.2122	1	1	1.53438	UP	1.53438
1425567_a_at	Anxa5	644.798	720.577	682.688	871.623	1211	1041.31	1	1	1.52531	UP	1.52531
1417732_at	Anxa8	52.0724	28.9596	40.516	44.3114	79.7648	62.0381	1	1	1.5312	UP	1.5312
1418687_at	Arc	40.6165	13.7316	27.1741	40.6773	52.2775	46.4774	0	1	1.71036	UP	1.71036
1447228_at	Arfgap2	39.1503	29.6674	34.4089	44.4135	95.2356	69.8245	0	1	2.02926	UP	2.02926
1424842_a_at	Arhgap24	27.6906	22.9993	25.3449	38.5032	41.7679	40.1356	0	1	1.58357	UP	1.58357
1455164_at	Arhgap31	14.8419	34.2086	24.5253	30.3507	49.8515	40.1011	0	1	1.63509	UP	1.63509
1426454_at	Arhgdib	76.8302	106.348	91.5893	117.471	200.047	158.759	1	1	1.73338	UP	1.73338
1442176_at	Arid5b	72.6124	27.6476	50.13	67.4041	111.753	89.5785	1	1	1.78692	UP	1.78692
1444038_at	AU015836	133.621	143.782	138.702	273.94	184.405	229.172	1	1	1.65227	UP	1.65227
1449311_at	Bach1	48.2532	39.9984	44.1258	66.6756	72.847	69.7613	1	1	1.58097	UP	1.58097
1436151_x_at	BC031781	85.603	101.402	93.5025	97.0954	184.104	140.6	1	1	1.5037	UP	1.5037
1433931_at	C030046I01Rik	45.007	35.037	40.022	54.1936	66.3063	60.25	1	1	1.50542	UP	1.50542
1441912_x_at	C2	12.7328	4.66852	8.70066	43.0816	28.0218	35.5517	0	1	4.08609	UP	4.08609
1429483_at	Calcoco2	85.1973	88.3793	86.7883	172.852	192.718	182.785	1	1	2.1061	UP	2.1061
1427912_at	Cbr3	131.684	132.691	132.187	200.034	227.19	213.612	1	1	1.61598	UP	1.61598
1418778_at	Ccdc109b	29.145	29.2053	29.1751	37.0822	59.3331	48.2076	0	1	1.65235	UP	1.65235
1419473_a_at	Cck	63.0054	35.0254	49.0154	81.3417	112.982	97.1619	1	1	1.98227	UP	1.98227
1420380_at	Ccl2	141.418	239.765	190.591	253.753	505.031	379.392	1	1	1.9906	UP	1.9906
1416122_at	Ccnd2	318.484	477.494	397.989	485.967	783.471	634.719	1	1	1.59482	UP	1.59482
1430127_a_at	Ccnd2	231.466	319.971	275.719	321.927	575.149	448.538	1	1	1.6268	UP	1.6268
1455956_x_at	Ccnd2	159.14	266.107	212.623	246.701	425.224	335.963	1	1	1.58008	UP	1.58008
1436346_at	Cd109	55.5432	57.9993	56.7712	85.0238	112.698	98.8611	1	1	1.7414	UP	1.7414
1416034_at	Cd24a	150.661	201.269	175.965	279.362	262.93	271.146	1	1	1.54091	UP	1.54091
1416072_at	Cd34	27.9008	40.7647	34.3327	49.1428	85.5583	67.3506	0	1	1.9617	UP	1.9617
1423760_at	Cd44	367.63	440.403	404.017	572.02	649.44	610.73	1	1	1.51164	UP	1.51164
1450757_at	Cdh11	293.071	310.127	301.599	459.407	496.284	477.846	1	1	1.58437	UP	1.58437
1450140_a_at	Cdkn2a	247.673	163.89	205.781	380.203	375.591	377.897	1	1	1.8364	UP	1.8364
1456114_at	Cds1	16.5204	27.1248	21.8226	42.8439	31.1103	36.9771	0	1	1.69444	UP	1.69444
1452207_at	Cited2	390.997	339.164	365.081	466.226	726.442	596.334	1	1	1.63343	UP	1.63343
1455106_a_at	Ckb	493.532	527.97	510.751	984.495	1140.66	1062.58	1	1	2.08042	UP	2.08042
1448161_a_at	Clcn4-2	24.7711	32.3527	28.5619	41.1835	46.6018	43.8927	0	1	1.53675	UP	1.53675
1418283_at	Cldn4	489.624	381.81	435.717	799.726	670.242	734.984	1	1	1.68684	UP	1.68684
1433695_at	Cnrip1	33.8812	31.1012	32.4912	46.1741	56.1582	51.1661	0	1	1.57477	UP	1.57477
1454795_at	Cobll1	51.0023	34.0242	42.5132	70.6983	59.303	65.0006	1	1	1.52895	UP	1.52895
1453191_at	Col27a1	12.8781	25.4822	19.1801	32.6309	40.683	36.657	0	1	1.91119	UP	1.91119
1427884_at	Col3a1	19.5788	46.0074	32.7931	48.8327	53.3648	51.0987	0	1	1.55821	UP	1.55821
1424051_at	Col4a2	102.135	117.044	109.59	124.028	211.145	167.587	1	1	1.52922	UP	1.52922
1448590_at	Col6a1	166.799	198.051	182.425	229.421	387.856	308.639	1	1	1.69186	UP	1.69186
1426947_x_at	Col6a2	81.3798	92.6658	87.0228	106.588	158.198	132.393	1	1	1.52136	UP	1.52136
1424131_at	Col6a3	364.058	501.019	432.538	591.736	757.728	674.732	1	1	1.55994	UP	1.55994
1428155_at	Commd9	47.6807	76.1256	61.9032	63.355	126.139	94.747	1	1	1.53057	UP	1.53057
1425312_s_at	Cpsf4l	60.1147	85.0352	72.5749	121.202	133.317	127.26	1	1	1.75349	UP	1.75349
1448326_a_at	Crabp1	818.695	695.281	756.988	1569.36	2313.49	1941.42	1	1	2.56467	UP	2.56467
1437056_x_at	Crispld2	45.2888	41.4554	43.3721	73.7513	72.9076	73.3294	1	1	1.69071	UP	1.69071
1416455_a_at	Cryab	15.801	12.6642	14.2326	20.8812	66.6432	43.7622	0	1	3.07478	UP	3.07478
1434369_a_at	Cryab	76.0037	73.5996	74.8016	121.93	136.194	129.062	1	1	1.72539	UP	1.72539
1450944_at	Cspg4	10.9046	19.0596	14.9821	29.3956	41.084	35.2398	0	1	2.35213	UP	2.35213
1416953_at	Ctgf	1686.14	477.348	1081.74	2173.99	1872.35	2023.17	1	1	1.87028	UP	1.87028
1450652_at	Ctsk	45.2128	58.4206	51.8167	95.5875	124.623	110.105	1	1	2.12489	UP	2.12489
1417625_s_at	Cxcr7	66.6041	74.6983	70.6512	162.345	144.456	153.4	1	1	2.17123	UP	2.17123
1449406_at	Cyhr1	28.7964	26.0313	27.4139	38.3522	57.3298	47.841	0	1	1.74514	UP	1.74514
1416039_x_at	Cyr61	878.239	203.186	540.713	1038.02	742.795	890.408	1	1	1.64673	UP	1.64673
1438133_a_at	Cyr61	509.749	142.258	326.004	559.73	575.345	567.537	1	1	1.74089	UP	1.74089
1436736_x_at	D0H4S114	153.03	120.314	136.672	214.76	210.506	212.633	1	1	1.55579	UP	1.55579
1436619_at	D630045M09Rik	67.2767	101.125	84.2007	186.068	200.368	193.218	1	1	2.29473	UP	2.29473
1443973_at	Dact2	20.2495	17.8249	19.0372	21.9218	64.0824	43.0021	0	1	2.25885	UP	2.25885
1434415_at	Dact3	65.6266	42.1382	53.8824	86.5416	87.2021	86.8718	1	1	1.61225	UP	1.61225
1423446_at	Dapk3	31.6943	47.9923	39.8433	44.2077	81.8212	63.0145	1	1	1.58156	UP	1.58156
1449368_at	Dcn	233.308	168.953	201.13	486.143	609.071	547.607	1	1	2.72264	UP	2.72264
1455688_at	Ddr2	64.3538	57.0163	60.685	96.3593	100.517	98.4381	1	1	1.62211	UP	1.62211
1420512_at	Dkk2	80.6009	128.476	104.538	147.261	218.159	182.71	1	1	1.74778	UP	1.74778
1424295_at	Dppa3	112.249	262.602	187.426	460.965	332.867	396.916	1	1	2.11772	UP	2.11772
1418511_at	Dpt	69.262	71.081	70.1715	113.577	149.098	131.337	1	1	1.87166	UP	1.87166
1415877_at	Dpysl3	62.0231	78.1913	70.1072	79.1947	140.978	110.086	1	1	1.57026	UP	1.57026
1439746_at	Dusp27	22.3873	25.7327	24.06	41.2789	50.2886	45.7838	0	1	1.9029	UP	1.9029
1451924_a_at	Edn1	26.0311	12.4577	19.2444	31.3895	39.9905	35.69	0	1	1.85456	UP	1.85456
1427183_at	Efemp1	133.495	144.371	138.933	217.435	201.861	209.648	1	1	1.50899	UP	1.50899
1419639_at	Efnb2	85.5195	74.5948	80.0572	117.373	167.467	142.42	1	1	1.77898	UP	1.77898
1417065_at	Egr1	2679.31	494.24	1586.78	3050.67	2422.09	2736.38	1	1	1.72449	UP	1.72449
1416012_at	Ehd1	26.251	22.3258	24.2884	32.8835	40.9233	36.9034	0	1	1.51938	UP	1.51938
1426833_at	Eif4g3	126.224	193.164	159.694	238.327	301.932	270.129	1	1	1.69155	UP	1.69155
1420964_at	Enc1	40.4962	28.2235	34.3599	71.3922	36.8272	54.1097	0	1	1.57479	UP	1.57479
1420965_a_at	Enc1	1280.68	743.694	1012.19	1890.1	1344.61	1617.35	1	1	1.59787	UP	1.59787
1426010_a_at	Epb4.1l3	35.2463	45.8875	40.5669	64.8906	58.8595	61.8751	1	1	1.52526	UP	1.52526
1456511_x_at	Eras,Pcsk1n	393.427	281.646	337.536	647.083	497.387	572.235	1	1	1.69533	UP	1.69533
1419431_at	Ereg	118.34	57.9217	88.1307	170.772	214.258	192.515	1	1	2.18443	UP	2.18443
1426725_s_at	Ets1	38.535	27.3143	32.9247	44.1964	62.8017	53.499	0	1	1.62489	UP	1.62489
1437308_s_at	F2r	757.888	635.063	696.475	923.057	1216.1	1069.58	1	1	1.5357	UP	1.5357
1417408_at	F3	147.02	64.3131	105.666	201.495	221.94	211.718	1	1	2.00364	UP	2.00364
1429764_at	Fam101b	26.5561	20.3605	23.4583	37.5054	42.951	40.2282	0	1	1.71488	UP	1.71488
1456603_at	Fam101b	21.4437	21.5235	21.4836	32.7808	37.6224	35.2016	0	1	1.63853	UP	1.63853
1416892_s_at	Fam107b	105.438	117.333	111.386	192.022	163.315	177.669	1	1	1.59508	UP	1.59508
1448509_at	Fam107b	42.8048	48.8705	45.8376	81.4597	83.6858	82.5727	1	1	1.80142	UP	1.80142
1437150_at	Fam110b	32.4136	32.5795	32.4966	55.1897	47.9863	51.588	0	1	1.58749	UP	1.58749
1416805_at	Fam198b	109.899	101.808	105.853	200.078	225.079	212.579	1	1	2.00824	UP	2.00824
1429637_at	Fam198b	41.717	63.7505	52.7337	91.2302	99.8595	95.5448	1	1	1.81183	UP	1.81183
1424197_s_at	Fance	57.4571	34.2452	45.8512	87.3727	66.3288	76.8508	1	1	1.67609	UP	1.67609
1419086_at	Fgfbp1	121.185	40.9437	81.0645	176.602	98.0521	137.327	1	1	1.69405	UP	1.69405
1452799_at	Fggy	25.8097	25.0161	25.4129	60.673	36.3009	48.487	0	1	1.90797	UP	1.90797
1417872_at	Fhl1	288.623	404.815	346.719	520.309	666.892	593.601	1	1	1.71205	UP	1.71205
1419184_a_at	Fhl2	106.677	83.3624	95.0195	124.464	178.578	151.521	1	1	1.59463	UP	1.59463
1449528_at	Figf	42.6631	32.6832	37.6731	64.1632	64.966	64.5646	1	1	1.71381	UP	1.71381
1447812_x_at	Flnc	26.8863	30.6898	28.788	34.4359	56.3838	45.4099	0	1	1.57739	UP	1.57739
1449073_at	Flnc	5.76211	18.3754	12.0688	26.2534	51.5761	38.9147	0	1	3.22442	UP	3.22442
1438702_at	Flrt2	71.7272	63.044	67.3856	91.6317	121.683	106.657	1	1	1.58279	UP	1.58279
1455096_at	Flrt2	86.8047	105.213	96.0088	132.095	169.119	150.607	1	1	1.56868	UP	1.56868
1419300_at	Flt1	23.8483	21.7015	22.7749	36.1863	40.0959	38.1411	0	1	1.6747	UP	1.6747
1417487_at	Fosl1,Ccdc85b	44.7201	22.7254	33.7227	48.8164	56.146	52.4812	0	1	1.55626	UP	1.55626
1418357_at	Foxg1	39.5671	44.3145	41.9408	63.4656	67.0311	65.2484	1	1	1.55572	UP	1.55572
1451264_at	Frmd6	207.016	201.132	204.074	274.453	356.053	315.253	1	1	1.5448	UP	1.5448
1418533_s_at	Fzd2	24.3032	34.7014	29.5023	44.1325	48.0547	46.0936	0	1	1.56237	UP	1.56237
1453851_a_at	Gadd45g	40.5519	25.2435	32.8977	64.7009	76.6823	70.6916	0	1	2.14883	UP	2.14883
1434399_at	Galnt6	17.5434	124.145	70.8443	123.915	119.509	121.712	1	1	1.71802	UP	1.71802
1423537_at	Gap43	56.0592	56.1378	56.0985	83.7413	105.598	94.6696	1	1	1.68756	UP	1.68756
1450333_a_at	Gata2	15.5371	31.3688	23.4529	40.7909	74.7206	57.7557	0	1	2.46263	UP	2.46263
1420499_at	Gch1	68.4331	81.7787	75.1059	100.61	135.882	118.246	1	1	1.57438	UP	1.57438
1460057_at	Gdf3	76.1949	75.0068	75.6008	126.85	102.719	114.785	1	1	1.5183	UP	1.5183
1451501_a_at	Ghr	25.5246	31.5844	28.5545	47.3415	58.8453	53.0934	0	1	1.85937	UP	1.85937
1460454_at	Glod5	21.5863	14.8393	18.2128	59.3844	33.7908	46.5876	0	1	2.55796	UP	2.55796
1445710_x_at	Gm10394,Gm10391	17.1609	42.7818	29.9714	53.8879	40.6695	47.2787	0	1	1.57746	UP	1.57746
1444524_at	Gm14005	36.8364	21.5283	29.1824	39.145	51.7107	45.4279	0	1	1.55669	UP	1.55669
1448942_at	Gng11	71.3788	131.839	101.609	147.747	220.176	183.961	1	1	1.81049	UP	1.81049
1417428_at	Gng3	65.2275	68.1364	66.6819	87.7765	120.262	104.019	1	1	1.55993	UP	1.55993
1418379_s_at	Gpr124	39.087	56.3664	47.7267	61.6981	87.2184	74.4582	1	1	1.56009	UP	1.56009
1437409_s_at	Gpr126	21.5097	20.6994	21.1045	25.0975	45.2116	35.1546	0	1	1.66573	UP	1.66573
1425357_a_at	Grem1	98.7866	118.9	108.843	128.12	230.904	179.512	1	1	1.64927	UP	1.64927
1418492_at	Grem2	96.601	70.1351	83.368	109.316	151.091	130.204	1	1	1.56179	UP	1.56179
1417423_at	Grina	5.24838	38.7544	22.0014	33.3618	64.1391	48.7504	0	1	2.21579	UP	2.21579
1416531_at	Gsto1	1007.32	1089.22	1048.27	1377.21	1850.67	1613.94	1	1	1.53962	UP	1.53962
1421227_at	Gzme	8.40297	34.925	21.664	23.0393	49.5102	36.2748	0	1	1.67443	UP	1.67443
1416540_at	Hgs	69.4568	72.9372	71.197	98.0765	121.136	109.606	1	1	1.53948	UP	1.53948
1424863_a_at	Hipk2	26.4671	37.2892	31.8782	48.9343	50.2815	49.6079	0	1	1.55617	UP	1.55617
1456229_at	Hoxb3	26.1345	27.6179	26.8762	48.6101	39.6474	44.1288	0	1	1.64193	UP	1.64193
1417293_at	Hs6st1	63.899	46.9964	55.4477	85.7369	91.8552	88.7961	1	1	1.60144	UP	1.60144
1429802_at	Hsd17b14	31.4567	39.2416	35.3491	57.991	64.1184	61.0547	1	1	1.72719	UP	1.72719
1418670_s_at	Hspg2	137.682	87.4354	112.559	164.026	203.767	183.896	1	1	1.63378	UP	1.63378
1422537_a_at	Id2	57.8908	69.9254	63.9081	104.135	226.621	165.378	1	1	2.58775	UP	2.58775
1435176_a_at	Id2	183.049	185.339	184.194	301.872	396.62	349.246	1	1	1.89608	UP	1.89608
1416630_at	Id3	371.874	282.922	327.398	515.336	657.869	586.603	1	1	1.79171	UP	1.79171
1423259_at	Id4	107.576	73.6109	90.5937	144.069	262.002	203.036	1	1	2.24117	UP	2.24117
1454757_s_at	Ifi27l1	70.5958	79.5023	75.0491	113.869	141.238	127.553	1	1	1.6996	UP	1.6996
1424254_at	Ifitm1	658.585	1171.7	915.145	1290.21	1512.88	1401.55	1	1	1.5315	UP	1.5315
1448152_at	Igf2	68.2186	55.2468	61.7327	89.2835	149.95	119.617	1	1	1.93765	UP	1.93765
1425145_at	Il1rl1	47.9958	45.8955	46.9456	68.7634	93.8731	81.3182	1	1	1.73218	UP	1.73218
1416200_at	Il33	43.7471	45.0421	44.3946	106.702	136.76	121.731	1	1	2.74203	UP	2.74203
1415911_at	Impact	281.897	333.444	307.671	721.103	424.334	572.718	1	1	1.86147	UP	1.86147
1448991_a_at	Ina	34.3402	78.4034	56.3718	93.9079	91.3255	92.6167	1	1	1.64296	UP	1.64296
1448992_at	Ina	16.0758	33.1647	24.6203	41.1558	46.5773	43.8665	0	1	1.78172	UP	1.78172
1454966_at	Itga8	25.5228	13.045	19.2839	38.0388	52.0624	45.0506	0	1	2.33617	UP	2.33617
1417409_at	Jun	204.433	145.752	175.093	287.533	333.052	310.293	1	1	1.77216	UP	1.77216
1448694_at	Jun	84.9513	76.2195	80.5854	114.887	135.927	125.407	1	1	1.5562	UP	1.5562
1440990_at	Kif26b	37.9812	43.0224	40.5018	55.6124	75.0916	65.352	1	1	1.61356	UP	1.61356
1448890_at	Klf2	685.595	637.423	661.509	980.371	1261.89	1121.13	1	1	1.69481	UP	1.69481
1418280_at	Klf6	73.0461	43.3592	58.2027	98.959	79.0071	88.9831	1	1	1.52885	UP	1.52885
1427742_a_at	Klf6	293.753	174.969	234.361	373.715	387.358	380.536	1	1	1.62372	UP	1.62372
1447448_s_at	Klf6	155.759	108.932	132.346	219.08	188.54	203.81	1	1	1.53998	UP	1.53998
1416242_at	Klhl13	81.597	68.043	74.82	315.789	160.315	238.052	1	1	3.18166	UP	3.18166
1448269_a_at	Klhl13	468.009	431.571	449.79	1527.06	1218.44	1372.75	1	1	3.05197	UP	3.05197
1450535_at	Krtap12-1	31.6031	5.03722	18.3202	29.5142	43.0034	36.2588	0	1	1.97917	UP	1.97917
1417721_s_at	Laptm5	36.3027	35.566	35.9343	32.9899	84.1593	58.5746	1	1	1.63004	UP	1.63004
1439441_x_at	Lats2	71.9221	44.5153	58.2187	90.4387	90.2506	90.3447	1	1	1.55182	UP	1.55182
1451629_at	Lbh	41.9867	52.5391	47.2629	75.2769	91.3413	83.3091	1	1	1.76267	UP	1.76267
1449959_x_at	Lce1h	5.45157	3.24023	4.3459	32.7835	56.7452	44.7643	0	1	10.3004	UP	10.3004
1434499_a_at	Ldhb	315.698	534.443	425.071	654.471	652.932	653.701	1	1	1.53786	UP	1.53786
1419573_a_at	Lgals1	1224.26	1638.05	1431.15	1960.29	2488.28	2224.28	1	1	1.55419	UP	1.55419
1433776_at	Lhfp	155.205	124.897	140.051	188.473	237.261	212.867	1	1	1.51992	UP	1.51992
1457670_s_at	Lmna	67.4674	85.0657	76.2665	97.4553	142.84	120.148	1	1	1.57537	UP	1.57537
1420981_a_at	Lmo4	65.586	73.6157	69.6008	96.1389	142.274	119.206	1	1	1.71271	UP	1.71271
1457042_at	LOC100503463	18.9579	24.8553	21.9066	44.3861	68.8928	56.6394	0	1	2.5855	UP	2.5855
1427086_at	LOC100504038	68.0627	79.8876	73.9751	92.7452	137.103	114.924	1	1	1.55355	UP	1.55355
1451978_at	Loxl1	115.475	119.525	117.5	173.655	214.487	194.071	1	1	1.65167	UP	1.65167
1451522_s_at	Lrch4	43.7508	50.9483	47.3496	82.0447	84.7474	83.3961	1	1	1.76128	UP	1.76128
1426697_a_at	Lrpap1	184.152	112.504	148.328	238.262	255.463	246.863	1	1	1.6643	UP	1.6643
1452148_at	Lrpap1	168.738	102.814	135.776	215.272	204.686	209.979	1	1	1.54651	UP	1.54651
1453214_at	Lrrc15	26.2047	19.2677	22.7362	54.0605	68.3256	61.193	0	1	2.69143	UP	2.69143
1448870_at	Ltbp1	78.0407	71.0033	74.522	109.046	118.904	113.975	1	1	1.52942	UP	1.52942
1418049_at	Ltbp3	26.4542	45.0109	35.7326	41.6423	72.5456	57.0939	1	1	1.59781	UP	1.59781
1423607_at	Lum	49.094	51.8834	50.4887	90.2722	134.192	112.232	1	1	2.22292	UP	2.22292
1435367_at	Mapk4	26.5423	24.5037	25.523	39.7552	37.7182	38.7367	0	1	1.51772	UP	1.51772
1432472_a_at	Mccc2	104.982	133.527	119.255	266.594	118.833	192.714	1	1	1.61599	UP	1.61599
1449965_at	Mcpt8	15.2603	51.9858	33.6231	46.0011	79.7921	62.8966	0	1	1.87064	UP	1.87064
1426758_s_at	Meg3	67.2357	75.0559	71.1458	84.4412	129.459	106.95	1	1	1.50325	UP	1.50325
1452183_a_at	Meg3	221.229	224.572	222.9	278.431	397.071	337.751	1	1	1.51526	UP	1.51526
1423916_s_at	Mlf2	188.47	177.121	182.795	218.224	345.75	281.987	1	1	1.54264	UP	1.54264
1423488_at	Mmd	123.209	142.418	132.814	215.409	190.45	202.929	1	1	1.52792	UP	1.52792
1423489_at	Mmd	162.562	183.124	172.843	268.51	273.651	271.08	1	1	1.56836	UP	1.56836
1420450_at	Mmp10	15.3086	10.2808	12.7947	27.3511	67.3824	47.3668	0	1	3.70205	UP	3.70205
1418945_at	Mmp3	91.5979	44.4106	68.0042	301.752	433.183	367.467	1	1	5.40359	UP	5.40359
1421045_at	Mrc2	44.9535	47.7655	46.3595	64.4841	77.6974	71.0907	1	1	1.53347	UP	1.53347
1454997_at	Msrb3	40.3079	40.1715	40.2397	56.5261	75.042	65.7841	1	1	1.63481	UP	1.63481
1423274_at	Mtap1b	174.419	258.723	216.571	439.701	215.404	327.552	1	1	1.51245	UP	1.51245
1450397_at	Mtap1b	47.807	58.891	53.349	117.426	66.5357	91.9809	1	1	1.72414	UP	1.72414
1452670_at	Myl9	64.1237	101.043	82.5832	106.481	169.656	138.069	1	1	1.67187	UP	1.67187
1429582_at	Nacc2	16.3908	33.0945	24.7426	47.0265	30.2686	38.6475	0	1	1.56198	UP	1.56198
1418046_at	Nap1l2	14.2626	32.9001	23.5814	18.8428	77.4095	48.1261	0	1	2.04085	UP	2.04085
1426864_a_at	Ncam1	31.2238	45.225	38.2244	64.922	78.0379	71.4799	1	1	1.87001	UP	1.87001
1434887_at	Ncs1	25.6789	28.907	27.2929	39.4298	43.5359	41.4829	0	1	1.51991	UP	1.51991
1423493_a_at	Nfix	32.7995	32.3572	32.5784	46.4371	64.4116	55.4243	0	1	1.70126	UP	1.70126
1436364_x_at	Nfix	61.9034	55.0411	58.4723	83.8478	115.1	99.4739	1	1	1.70122	UP	1.70122
1448417_at	Ninj1	8.48101	41.5518	25.0164	31.9335	49.4181	40.6758	0	1	1.62596	UP	1.62596
1453345_at	Nipal1	38.674	17.4939	28.084	41.1996	67.5685	54.384	0	1	1.93648	UP	1.93648
1432517_a_at	Nnmt	20.1662	24.4899	22.328	30.0101	41.874	35.942	0	1	1.60973	UP	1.60973
1424472_at	Nol6	46.4932	39.0235	42.7583	43.8347	91.1634	67.4991	1	1	1.57862	UP	1.57862
1448523_at	Nphp1	42.1204	54.336	48.2282	67.4728	77.5052	72.489	1	1	1.50304	UP	1.50304
1434877_at	Nptx1	54.3786	28.3469	41.3628	108.897	142.052	125.474	1	1	3.03351	UP	3.03351
1416159_at	Nr2f2	38.5339	49.2296	43.8817	50.8105	83.9987	67.4046	1	1	1.53605	UP	1.53605
1423131_at	Nsa2	155.995	109.332	132.664	293.798	107.831	200.814	1	1	1.51371	UP	1.51371
1424086_at	Oaf	179.809	342.035	260.922	342.853	598.777	470.815	1	1	1.80443	UP	1.80443
1451888_a_at	Odz4	14.9494	42.1012	28.5253	38.1533	51.4326	44.7929	0	1	1.57029	UP	1.57029
1423915_at	Olfml2b	26.5289	24.9003	25.7146	30.0885	48.5541	39.3213	0	1	1.52914	UP	1.52914
1418908_at	Pam	20.6765	32.3915	26.534	33.5354	50.5461	42.0408	0	1	1.58441	UP	1.58441
1416818_at	Parva	20.5256	17.465	18.9953	25.8808	55.9435	40.9122	0	1	2.1538	UP	2.1538
1431375_s_at	Parva	53.779	59.9336	56.8563	87.6043	117.28	102.442	1	1	1.80177	UP	1.80177
1449249_at	Pcdh7	32.1237	29.9372	31.0304	54.7722	87.7801	71.2762	0	1	2.29698	UP	2.29698
1420645_at	Pcgf2	21.7195	21.2294	21.4745	30.1853	43.4207	36.803	0	1	1.7138	UP	1.7138
1418711_at	Pdgfa	483.309	338.976	411.142	490.085	771.838	630.961	1	1	1.53465	UP	1.53465
1419123_a_at	Pdgfc	82.1843	128.719	105.451	160.043	188.378	174.21	1	1	1.65204	UP	1.65204
1449351_s_at	Pdgfc	36.7564	77.473	57.1147	132.311	128.186	130.249	1	1	2.28048	UP	2.28048
1417959_at	Pdlim7	59.1809	45.5655	52.3732	64.7381	92.3948	78.5664	1	1	1.50013	UP	1.50013
1416846_a_at	Pdzrn3	57.2808	44.0712	50.676	101.639	109.802	105.721	1	1	2.08621	UP	2.08621
1448558_a_at	Pla2g4a	85.4337	73.9105	79.6721	167.875	134.417	151.146	1	1	1.8971	UP	1.8971
1415806_at	Plat	71.8987	64.0329	67.9658	99.4929	107.403	103.448	1	1	1.52206	UP	1.52206
1435363_at	Plekhg1	37.3525	44.8692	41.1109	71.1458	75.9584	73.5521	1	1	1.78912	UP	1.78912
1427005_at	Plk2	605.577	230.839	418.208	630.628	721.741	676.185	1	1	1.61686	UP	1.61686
1418746_at	Pnkd	32.2231	24.4955	28.3593	41.2803	45.0797	43.18	0	1	1.5226	UP	1.5226
1419264_at	Poc5	23.2708	24.6723	23.9715	42.993	32.8918	37.9424	0	1	1.58281	UP	1.58281
1418086_at	Ppp1r14a	65.0015	55.4621	60.2318	93.8082	89.4419	91.625	1	1	1.52121	UP	1.52121
1423771_at	Prkcdbp	29.0926	32.1652	30.6289	43.2032	51.0228	47.113	0	1	1.53819	UP	1.53819
1444084_at	Prrg4	39.6354	17.8121	28.7237	45.8939	41.9819	43.9379	0	1	1.52967	UP	1.52967
1425526_a_at	Prrx1	26.8344	21.4328	24.1336	41.6117	48.7193	45.1655	0	1	1.87148	UP	1.87148
1418320_at	Prss8	32.0913	43.5996	37.8455	54.0837	69.6754	61.8796	1	1	1.63506	UP	1.63506
1423769_at	Ptcd2	184.58	188.399	186.49	375.484	189.192	282.338	1	1	1.51396	UP	1.51396
1424208_at	Ptger4	58.6173	39.1668	48.8921	72.7749	87.473	80.124	1	1	1.63879	UP	1.63879
1449450_at	Ptges	50.1363	43.1864	46.6613	70.1052	89.6523	79.8788	1	1	1.71188	UP	1.71188
1457652_x_at	Ptgs1	26.2549	43.31	34.7824	41.342	66.7167	54.0293	0	1	1.55335	UP	1.55335
1417262_at	Ptgs2	432.672	103.168	267.92	610.334	550.607	580.471	1	1	2.16658	UP	2.16658
1422541_at	Ptprm	20.6475	29.2311	24.9393	39.4359	49.9909	44.7134	0	1	1.79289	UP	1.79289
1427151_at	Qser1	29.5831	42.9471	36.2651	76.7377	34.5343	55.636	1	1	1.53415	UP	1.53415
1417738_at	Rab25	24.2097	39.4424	31.8261	46.4532	53.0303	49.7417	0	1	1.56292	UP	1.56292
1420401_a_at	Ramp3	50.52	47.5976	49.0588	59.663	96.7594	78.2112	1	1	1.59423	UP	1.59423
1436938_at	Rbms3	76.9056	95.6093	86.2574	118.076	143.401	130.738	1	1	1.51568	UP	1.51568
1452761_a_at	Rbms3	38.8136	43.5332	41.1734	75.9158	71.4299	73.6729	1	1	1.78933	UP	1.78933
1452762_at	Rbms3	34.6873	44.7039	39.6956	66.2245	70.152	68.1882	1	1	1.71778	UP	1.71778
1417332_at	Rfx2	26.0925	40.4391	33.2658	38.5722	75.4863	57.0293	0	1	1.71435	UP	1.71435
1426037_a_at	Rgs16	83.5317	67.7846	75.6581	141.809	171.758	156.783	1	1	2.07226	UP	2.07226
1455265_a_at	Rgs16	148.802	108.864	128.833	217.983	198.159	208.071	1	1	1.61504	UP	1.61504
1452899_at	Rian	122.876	149.548	136.212	190.521	268.836	229.678	1	1	1.68618	UP	1.68618
1422552_at	Rprm	28.5301	30.8373	29.6837	39.1691	51.5997	45.3844	0	1	1.52893	UP	1.52893
1460699_at	Rps27	92.5096	61.9007	77.2051	84.9516	195.972	140.462	1	1	1.81933	UP	1.81933
1449246_at	Rundc3a	24.8877	14.0446	19.4662	29.8198	41.3033	35.5616	0	1	1.82684	UP	1.82684
1418704_at	S100a13	94.6158	188.468	141.542	162.956	336.274	249.615	1	1	1.76354	UP	1.76354
1424542_at	S100a4	771.687	1057.91	914.8	1199.79	1593.2	1396.5	1	1	1.52656	UP	1.52656
1437173_at	S1pr3	28.2142	45.1955	36.7048	51.9574	69.3906	60.674	1	1	1.65303	UP	1.65303
1424594_at	Samd4	38.6048	57.5671	48.086	70.8843	93.9454	82.4149	1	1	1.71391	UP	1.71391
1436356_at	Samd4	33.4584	41.5165	37.4875	52.9546	72.7836	62.8691	1	1	1.67707	UP	1.67707
1427017_at	Satb2	33.9222	20.8981	27.4102	51.2616	32.3645	41.813	0	1	1.52546	UP	1.52546
1424394_at	Selm	101.76	108.674	105.217	147.365	176.233	161.799	1	1	1.53776	UP	1.53776
1420416_at	Sema3a	30.3143	39.1618	34.7381	66.8063	73.1121	69.9592	0	1	2.0139	UP	2.0139
1429348_at	Sema3c	24.2307	30.1342	27.1824	42.1505	47.5489	44.8497	0	1	1.64995	UP	1.64995
1438947_x_at	Sema3f	10.2767	10.8076	10.5422	51.0918	49.7389	50.4153	0	1	4.78226	UP	4.78226
1453055_at	Sema6d	27.5446	42.9378	35.2412	53.0471	70.7929	61.92	1	1	1.75704	UP	1.75704
1451594_s_at	Serpinb6c	28.8282	42.8011	35.8146	104.303	41.8658	73.0845	1	1	2.04063	UP	2.04063
1422668_at	Serpinb9b	36.0096	27.254	31.6318	42.2235	53.929	48.0763	0	1	1.51987	UP	1.51987
1419149_at	Serpine1	278.378	139.956	209.167	288.812	340.925	314.869	1	1	1.50535	UP	1.50535
1416702_at	Serpini1	27.6922	51.5134	39.6028	52.2775	68.6998	60.4886	1	1	1.52738	UP	1.52738
1453313_at	Sesn3	40.966	37.9361	39.451	78.6176	56.3036	67.4606	1	1	1.70998	UP	1.70998
1437353_at	Setd1b	75.2447	94.3549	84.7998	113.368	188.976	151.172	1	1	1.78269	UP	1.78269
1440836_at	Setd1b	91.3452	98.7937	95.0694	119.225	190.376	154.801	1	1	1.62829	UP	1.62829
1434353_at	Sfmbt2	69.483	158.82	114.151	245.263	237.18	241.221	1	1	2.11317	UP	2.11317
1423507_a_at	Sirt2	79.9584	70.2769	75.1176	113.38	118.602	115.991	1	1	1.54413	UP	1.54413
1426441_at	Slc11a2	29.6248	32.8216	31.2232	40.1386	54.238	47.1883	0	1	1.51132	UP	1.51132
1423865_at	Slc44a1	37.3557	44.9763	41.166	51.9908	76.9004	64.4456	1	1	1.56551	UP	1.56551
1428065_at	Slc44a2	62.487	54.4995	58.4933	83.3199	106.045	94.6823	1	1	1.61869	UP	1.61869
1452296_at	Slit3	26.8811	29.0376	27.9593	46.2142	68.4604	57.3373	0	1	2.05074	UP	2.05074
1426596_a_at	Smn1	104.445	99.7444	102.095	182.179	138.629	160.404	1	1	1.57113	UP	1.57113
1437059_at	Sox21	74.0419	25.4241	49.733	70.0933	85.1899	77.6416	1	1	1.56117	UP	1.56117
1415938_at	Spink3	9.77669	30.8989	20.3378	14.9755	63.9456	39.4605	0	1	1.94026	UP	1.94026
1427072_at	Stard8	26.2308	28.6211	27.426	41.8996	49.7442	45.8219	0	1	1.67075	UP	1.67075
1426511_at	Susd2	29.5011	20.5766	25.0388	32.7824	42.9905	37.8865	0	1	1.51311	UP	1.51311
1434089_at	Synpo	37.7596	74.8341	56.2969	63.0473	119.254	91.1509	1	1	1.61911	UP	1.61911
1423505_at	Tagln	263.226	347.671	305.448	425.021	647.377	536.199	1	1	1.75545	UP	1.75545
1444644_x_at	Tatdn1	110.569	107.691	109.13	215.933	126.539	171.236	1	1	1.5691	UP	1.5691
1424169_at	Tax1bp3	84.5544	72.0213	78.2878	106.662	145.963	126.313	1	1	1.61344	UP	1.61344
1426899_at	Tbc1d23	69.3175	72.8207	71.0691	101.821	121.401	111.611	1	1	1.57046	UP	1.57046
1443896_at	Tbc1d5	26.0728	32.2971	29.185	46.0868	46.3064	46.1966	0	1	1.58289	UP	1.58289
1418755_at	Tbx15	30.6033	14.7878	22.6956	56.6062	31.6315	44.1188	0	1	1.94394	UP	1.94394
1436207_at	Tcf7l1	76.9302	82.2081	79.5691	154.985	206.859	180.922	1	1	2.27377	UP	2.27377
1450117_at	Tcf7l1	183.669	182.436	183.052	280.679	305.736	293.208	1	1	1.60177	UP	1.60177
1422566_at	Tcfeb	33.0401	49.6813	41.3607	38.2998	112.898	75.5991	1	1	1.8278	UP	1.8278
1420593_a_at	Tead3	34.7026	29.184	31.9433	44.8404	70.489	57.6647	0	1	1.80522	UP	1.80522
1425068_a_at	Tex264	139.845	123.004	131.424	129.085	277.375	203.23	1	1	1.54637	UP	1.54637
1438530_at	Tfpi	61.9035	41.4207	51.6621	74.9156	83.565	79.2403	1	1	1.53382	UP	1.53382
1418547_at	Tfpi2	46.3422	36.7198	41.531	56.718	72.0944	64.4062	1	1	1.5508	UP	1.5508
1418136_at	Tgfb1i1	19.4574	29.542	24.4997	40.2346	54.9613	47.598	0	1	1.9428	UP	1.9428
1433795_at	Tgfbr3	97.5548	101.504	99.5294	129.377	204.254	166.815	1	1	1.67604	UP	1.67604
1422571_at	Thbs2	160.09	134.847	147.469	224.803	260.058	242.431	1	1	1.64395	UP	1.64395
1450663_at	Thbs2	90.9141	84.9405	87.9273	141.137	174.998	158.068	1	1	1.79771	UP	1.79771
1423186_at	Tiam2	27.5572	13.9477	20.7525	41.4365	31.9016	36.669	0	1	1.76697	UP	1.76697
1433662_s_at	Timp2	189.872	253.149	221.51	312.972	352.698	332.835	1	1	1.50257	UP	1.50257
1419089_at	Timp3	78.2894	60.5288	69.4091	101.592	132.207	116.9	1	1	1.68421	UP	1.68421
1450958_at	Tm4sf1	209.668	271.479	240.573	356.739	547.186	451.962	1	1	1.87869	UP	1.87869
1455353_at	Tmcc1	34.9539	48.7669	41.8604	69.7759	61.8308	65.8034	1	1	1.57197	UP	1.57197
1434252_at	Tmcc3	32.2981	22.4999	27.399	36.7826	59.8309	48.3068	0	1	1.76309	UP	1.76309
1418004_a_at	Tmem176b	69.6126	57.2035	63.408	84.0584	130.862	107.46	1	1	1.69474	UP	1.69474
1416342_at	Tnc	675.845	681.051	678.448	1008.58	1681.77	1345.18	1	1	1.98272	UP	1.98272
1418572_x_at	Tnfrsf12a	166.553	109.408	137.98	171.307	255.204	213.256	1	1	1.54555	UP	1.54555
1423310_at	Tpbg	65.4942	89.2832	77.3887	121.896	129.75	125.823	1	1	1.62586	UP	1.62586
1423311_s_at	Tpbg	81.5484	73.4539	77.5012	134.808	141.691	138.249	1	1	1.78383	UP	1.78383
1423049_a_at	Tpm1	291.387	239.353	265.37	406.964	503.339	455.152	1	1	1.71516	UP	1.71516
1423721_at	Tpm1	311.358	306.974	309.166	457.01	624.92	540.965	1	1	1.74975	UP	1.74975
1449577_x_at	Tpm2	27.4617	34.6573	31.0595	45.9629	55.5687	50.7658	0	1	1.63447	UP	1.63447
1427232_at	Tshz1	42.2388	28.4799	35.3594	71.6937	41.2721	56.4829	1	1	1.5974	UP	1.5974
1448501_at	Tspan6	49.495	67.7463	58.6206	87.0461	95.0375	91.0418	1	1	1.55307	UP	1.55307
1448925_at	Twist2	89.1615	97.7852	93.4734	135.8	240.489	188.145	1	1	2.01282	UP	2.01282
1419762_at	Ubd	101.625	107.059	104.342	287.413	240.74	264.077	1	1	2.53088	UP	2.53088
1424432_at	Ubtd1	41.7897	44.635	43.2123	63.4903	84.1628	73.8266	1	1	1.70846	UP	1.70846
1448260_at	Uchl1	120.988	139.055	130.022	155.018	258.003	206.51	1	1	1.58828	UP	1.58828
1459740_s_at	Ucp2	55.198	37.7086	46.4533	41.1138	100.429	70.7715	1	1	1.5235	UP	1.5235
1424079_x_at	Urm1	51.4345	32.4789	41.9567	49.9922	76.3951	63.1936	1	1	1.50616	UP	1.50616
1454846_at	Utp15	196.5	186.976	191.738	373.816	202.489	288.153	1	1	1.50284	UP	1.50284
1427894_at	Vasn	45.2035	37.5002	41.3519	57.9936	69.0742	63.5339	1	1	1.53642	UP	1.53642
1427257_at	Vcan	37.7377	73.0609	55.3993	81.6869	87.9994	84.8432	1	1	1.53148	UP	1.53148
1430596_s_at	Vgll3	77.2721	34.3844	55.8283	119.391	116.461	117.926	1	1	2.1123	UP	2.1123
1453593_at	Vgll3	88.1982	39.363	63.7806	108.359	130.809	119.584	1	1	1.87493	UP	1.87493
1423812_s_at	Vopp1	28.7662	30.7806	29.7734	47.0415	57.2561	52.1488	0	1	1.75152	UP	1.75152
1448594_at	Wisp1	33.1636	34.1086	33.6361	56.627	68.6865	62.6568	0	1	1.86278	UP	1.86278
1436791_at	Wnt5a	53.2769	47.612	50.4445	72.1338	98.7882	85.461	1	1	1.69416	UP	1.69416
1448818_at	Wnt5a	19.8422	32.114	25.9781	35.6934	58.3051	46.9992	0	1	1.80919	UP	1.80919
1436936_s_at	Xist,Tsix	184.064	223.204	203.634	274.099	389.422	331.76	1	1	1.6292	UP	1.6292
1452748_at	Xrcc3	23.3868	31.439	27.4129	41.6929	57.9668	49.8299	0	1	1.81775	UP	1.81775
1418926_at	Zeb1	92.0182	86.6213	89.3197	142.427	157.238	149.832	1	1	1.67748	UP	1.67748
1453224_at	Zfand5	23.3107	9.83135	16.5711	35.0155	40.6325	37.824	0	1	2.28253	UP	2.28253
1424301_at	Zfp219	55.8075	83.9151	69.8613	96.8118	123.059	109.935	1	1	1.57362	UP	1.57362
1421139_a_at	Zfp386	29.1527	22.8567	26.0047	47.9516	36.8784	42.415	0	1	1.63105	UP	1.63105
1419787_a_at	Zfp628	55.9292	40.8491	48.3892	85.934	85.3887	85.6613	1	1	1.77026	UP	1.77026
1440971_x_at	Zfp771	33.0222	42.8637	37.943	58.2469	64.0684	61.1576	1	1	1.61183	UP	1.61183
1421301_at	Zic2	23.5048	68.2773	45.891	66.3287	85.2757	75.8022	1	1	1.65179	UP	1.65179
1433959_at	Zmat4	24.2889	17.2202	20.7545	45.2961	28.8497	37.0729	0	1	1.78625	UP	1.78625
1421523_at		23.0766	34.2672	28.6719	30.9183	57.2267	44.0725	0	1	1.53713	UP	1.53713
1421646_a_at		29.673	19.1628	24.4179	31.2463	43.6479	37.4471	0	1	1.53359	UP	1.53359
1421842_a_at		27.9638	34.3752	31.1695	31.2627	65.4332	48.3479	0	1	1.55113	UP	1.55113
1421844_at		26.1413	24.6503	25.3958	36.8614	43.2704	40.0659	0	1	1.57766	UP	1.57766
1421901_at		36.0406	54.914	45.4773	53.9924	85.2753	69.6339	1	1	1.53118	UP	1.53118
1421921_at		22.355	50.8947	36.6248	55.5212	61.8809	58.701	1	1	1.60277	UP	1.60277
1422053_at		179.446	104.305	141.875	182.355	272.661	227.508	1	1	1.60358	UP	1.60358
1422168_a_at		21.4253	22.2688	21.847	35.5668	50.3232	42.945	0	1	1.96571	UP	1.96571
1422288_at		23.2255	11.6874	17.4564	40.8532	40.5947	40.7239	0	1	2.33289	UP	2.33289
1422301_at		296.395	309.882	303.138	351.362	611.393	481.378	1	1	1.58798	UP	1.58798
1422317_a_at		77.4518	69.3839	73.4178	132.693	199.556	166.124	1	1	2.26272	UP	2.26272
1423076_at		126.557	132.835	129.696	199.543	206.248	202.895	1	1	1.56439	UP	1.56439
1423260_at		56.2738	45.2579	50.7659	72.4485	133.908	103.178	1	1	2.03243	UP	2.03243
1428429_at		67.1266	60.9232	64.0249	97.2	132.947	115.073	1	1	1.79732	UP	1.79732
1428650_at		38.1501	25.5699	31.86	37.5762	64.3326	50.9544	0	1	1.59932	UP	1.59932
1428671_at		27.1443	27.8867	27.5155	35.1532	54.8632	45.0082	0	1	1.63574	UP	1.63574
1428740_a_at		51.1257	58.6737	54.8997	65.9604	102.122	84.041	1	1	1.53081	UP	1.53081
1428834_at		72.264	56.2155	64.2398	133.361	139.591	136.476	1	1	2.12448	UP	2.12448
1428861_at		90.5895	53.9042	72.2468	123.154	156.156	139.655	1	1	1.93303	UP	1.93303
1429310_at		53.8396	56.4197	55.1297	79.1322	90.2905	84.7114	1	1	1.53658	UP	1.53658
1429400_at		60.7607	86.8184	73.7895	114.371	121.736	118.054	1	1	1.59987	UP	1.59987
1433586_at		34.783	37.4661	36.1246	46.0783	67.2242	56.6512	1	1	1.56822	UP	1.56822
1433768_at		207.472	136.661	172.067	249.928	268.58	259.254	1	1	1.50671	UP	1.50671
1434263_at		24.9138	34.0418	29.4778	48.5641	44.4475	46.5057	0	1	1.57765	UP	1.57765
1434495_at		29.4392	27.6387	28.5389	40.1037	62.9761	51.5399	0	1	1.80595	UP	1.80595
1435120_at		21.6575	24.3505	23.004	45.6776	45.9159	45.7967	0	1	1.99082	UP	1.99082
1435219_x_at		25.3111	9.71991	17.5155	31.3387	45.269	38.3038	0	1	2.18685	UP	2.18685
1435493_at		66.0018	60.9927	63.4973	95.3453	174.997	135.171	1	1	2.12877	UP	2.12877
1435494_s_at		54.1837	60.4389	57.3113	77.8035	140.587	109.195	1	1	1.9053	UP	1.9053
1435543_at		30.8586	28.4166	29.6376	47.8239	47.9115	47.8677	0	1	1.6151	UP	1.6151
1435554_at		59.1237	59.5991	59.3614	100.506	119.06	109.783	1	1	1.8494	UP	1.8494
1435866_s_at		69.6825	44.0112	56.8469	84.1663	95.2526	89.7095	1	1	1.57809	UP	1.57809
1435888_at		24.2065	19.8733	22.0399	37.5376	37.3317	37.4347	0	1	1.6985	UP	1.6985
1436055_at		22.4734	23.5745	23.0239	43.9895	78.505	61.2473	0	1	2.66016	UP	2.66016
1436480_at		24.7395	20.4777	22.6086	36.9455	50.9137	43.9296	0	1	1.94305	UP	1.94305
1437445_at		2.63773	46.3937	24.5157	32.3124	56.4905	44.4015	0	1	1.81114	UP	1.81114
1437604_x_at		36.735	12.7295	24.7322	52.8498	64.5314	58.6906	0	1	2.37304	UP	2.37304
1437870_at		25.2599	31.0961	28.178	62.2223	32.7858	47.5041	0	1	1.68586	UP	1.68586
1438531_at		35.5129	35.5809	35.5469	44.4206	63.685	54.0528	1	1	1.52061	UP	1.52061
1438548_x_at		12.6651	73.2787	42.9719	52.6856	95.1906	73.9381	1	1	1.72062	UP	1.72062
1438602_s_at		20.8303	32.4068	26.6185	37.3484	47.91	42.6292	0	1	1.60149	UP	1.60149
1438789_s_at		47.1499	64.1731	55.6615	63.3757	105.093	84.2343	1	1	1.51333	UP	1.51333
1438946_at		17.578	19.5875	18.5828	30.4229	49.2759	39.8494	0	1	2.14443	UP	2.14443
1438954_x_at		46.6945	66.1645	56.4295	75.4856	93.9837	84.7347	1	1	1.5016	UP	1.5016
1439260_a_at		34.6726	40.246	37.4593	131.893	38.1842	85.0387	1	1	2.27017	UP	2.27017
1439925_at		6.85754	16.1229	11.4902	31.9942	38.1811	35.0877	0	1	3.0537	UP	3.0537
1439942_at		25.7421	26.4096	26.0759	38.3523	40.7	39.5261	0	1	1.51581	UP	1.51581
1440682_at		14.5464	32.0211	23.2837	19.336	65.6339	42.4849	0	1	1.82466	UP	1.82466
1440920_at		58.1116	73.4992	65.8054	97.4403	110.725	104.082	1	1	1.58167	UP	1.58167
1441030_at		64.5403	43.7971	54.1687	55.9261	120.555	88.2406	1	1	1.629	UP	1.629
1441971_at		262.176	191.567	226.871	403.577	368.838	386.207	1	1	1.70232	UP	1.70232
1442077_at		44.8999	15.3909	30.1454	74.8117	98.3117	86.5617	0	1	2.87148	UP	2.87148
1442288_at		23.0577	21.5988	22.3282	35.2526	36.0423	35.6474	0	1	1.59652	UP	1.59652
1442340_x_at		86.4346	27.5343	56.9844	117.11	124.595	120.853	1	1	2.1208	UP	2.1208
1442595_at		28.4613	40.4703	34.4658	57.509	63.074	60.2915	0	1	1.74931	UP	1.74931
1442811_at		29.8057	22.5926	26.1992	38.236	41.8399	40.038	0	1	1.52822	UP	1.52822
1446750_at		35.3988	26.8721	31.1354	60.6932	45.0345	52.8639	0	1	1.69787	UP	1.69787
1447021_at		215.38	173.456	194.418	462.924	193.723	328.324	1	1	1.68875	UP	1.68875
1447242_at		28.1102	19.8509	23.9806	32.4237	39.7622	36.0929	0	1	1.50509	UP	1.50509
1447484_x_at		79.875	89.5425	84.7087	120.451	168.839	144.645	1	1	1.70755	UP	1.70755
1449070_x_at		65.7122	48.1058	56.909	101.578	123.494	112.536	1	1	1.97747	UP	1.97747
1450928_at		71.9725	66.9339	69.4532	110.769	179.393	145.081	1	1	2.08891	UP	2.08891
1453442_at		44.8753	45.2839	45.0796	52.2269	144.264	98.2453	1	1	2.17937	UP	2.17937
1454822_x_at		61.1456	55.2944	58.22	90.543	117.074	103.809	1	1	1.78304	UP	1.78304
1455299_at		54.7739	30.2843	42.5291	74.5303	81.5504	78.0403	1	1	1.83499	UP	1.83499
1455347_at		3.6023	3.52371	3.563	24.1105	74.2503	49.1804	0	1	13.8031	UP	13.8031
1456344_at		99.5176	41.4218	70.4697	159.256	154.887	157.071	1	1	2.22892	UP	2.22892
1457823_at		90.0973	29.8714	59.9844	114.626	99.1563	106.891	1	1	1.78198	UP	1.78198
1458582_at		32.4189	14.0137	23.2163	34.5969	35.4167	35.0068	0	1	1.50785	UP	1.50785
